# Supplementary material for: Interpretation of T cell states from single-cell transcriptomics data using reference atlases
Source: Nat Commun. 2021 May 20;12:2965. doi: 10.1038/s41467-021-23324-4 (PMC8137700; doi:10.1038/s41467-021-23324-4)
Supplement: Supplementary file 4 — Supplementary Data 1 [file 41467_2021_23324_MOESM4_ESM.xlsx]

## Sheet: TIL_atlas_profiles
Average expression profiles for the 9 T cell subtypes in the TIL reference atlas
Gene	CD8_Tex	CD8_Tpex	CD8_EffectorMemory	CD8_EarlyActiv	CD8_NaiveLike	CD4_NaiveLike	Tfh	Th1	Treg
mt-Rnr1	1.4081	1.3428	0.5267	0.8195	0.8078	2.5433	0.5198	1.5699	1.86
mt-Rnr2	2.7499	2.5748	1.0124	1.4599	1.5189	4.4236	0.9023	2.7862	3.5495
mt-Nd1	2.1619	2.2243	1.9663	2.4502	2.5908	2.9523	3.2008	2.5907	2.2148
mt-Nd2	1.7043	1.8065	1.7524	2.3936	2.5825	2.5978	2.024	1.8899	1.5455
mt-Co1	3.3698	3.5772	3.9133	3.9423	4.0984	3.8615	4.2266	3.7994	3.4447
mt-Co2	0.9894	1.3004	2.7662	2.4396	2.5252	0.2044	2.6049	1.1594	0.4809
mt-Atp8	2.0171	2.3437	3.2283	3.3366	3.6525	2.7914	0.8053	1.6693	1.6476
mt-Atp6	1.1409	1.4823	3.0796	2.7956	2.9123	0.3262	3.5769	1.5833	0.661
mt-Co3	0.948	1.2022	2.3534	2.1315	2.1949	0.2169	3.4935	1.4495	0.5846
mt-Nd3	0.2729	0.3688	0.5866	0.7296	0.771	0.0898	0.8902	0.2558	0.1051
mt-Nd4l	0.6952	1.0169	1.9763	2.0432	2.2875	0.5693	0.7044	0.4687	0.2911
mt-Nd4	1.183	1.3905	1.7173	1.9172	2.1341	1.4642	2.6073	1.5547	1.0385
mt-Nd5	1.2597	1.4062	1.3479	1.7128	1.878	1.9276	1.2008	1.3524	1.1891
mt-Nd6	0.2381	0.306	0.2577	0.2894	0.3045	0.4224	0.2576	0.2736	0.2766
mt-Cytb	2.5306	2.7365	2.608	2.9788	3.2018	3.4613	3.5301	2.9686	2.7068
2700097O09Rik	0.0855	0.0708	0.0308	0.0281	0.0282	0.0374	0.0978	0.0597	0.0573
Gm46350	0.0009	0.0016	0.0014	0	0.001	0.0024	0	0.0025	0.0015
Gm7511	0.0042	0.0029	0.0021	0.001	0.0028	0.0011	0	0.0025	0.0046
Gm11951	0.0037	0	0.0013	0	0	0	0.0007	0.0021	0.0016
Gm32526	0	0	0	0	0	0.0014	0.0004	0	0.0002
Wnt16	0	0	0	0	0	0	0.0006	0	0
Cyp7b1	0	0	0	0.0015	0	0	0	0	0
Cldn11	0	0	0	0	0	0	0	0	0
Sem1	1.0894	0.9807	0.3357	0.4422	0.4499	1.2297	0.3156	0.9585	1.4317
Gm11957	0	0	0	0	0	0	0	0	0.0003
Hdac2	0.1199	0.1171	0.1064	0.1189	0.1138	0.1508	0.2093	0.1373	0.101
Cdc42ep5	0	0.0011	0	0	0	0	0	0	0.0002
Fam110c	0.001	0.0011	0.0002	0	0	0.0015	0	0.002	0.0185
Dnase1l2	0.0066	0.0031	0.0106	0.0111	0.0085	0.0056	0.0023	0.0065	0.0086
Gm18284	0.0056	0.0067	0.002	0.0025	0.0013	0.0087	0.0012	0.0027	0.0046
4930538E20Rik	0	0	0	0	0	0	0	0	0
Eloc	0.5715	0.4608	0.1468	0.1796	0.1878	0.5204	0.1497	0.4201	0.6533
Chadl	0.0041	0.0083	0.0017	0	0.0005	0.0026	0.0039	0.0043	0.0072
6720483E21Rik	0	0.0006	0	0.0022	0.0001	0	0	0	0.0004
Pisd-ps1	0.0131	0.0139	0.0092	0.0122	0.0065	0.0079	0.0019	0.01	0.0114
Tcf24	0	0	0	0	0.0001	0	0	0.0006	0.0004
Bcl11a	0.0002	0	0.0004	0	0.0002	0	0	0	0
Cep68	0.0543	0.07	0.0381	0.0673	0.0718	0.0933	0.0344	0.0496	0.0429
4921511I17Rik	0	0	0	0	0.0001	0.0043	0	0.0014	0.0007
Paqr8	0.0121	0.0168	0.0087	0.0146	0.0076	0.0181	0.0097	0.023	0.0339
Ppp1r14c	0.0065	0.0024	0.0004	0	0.0005	0	0	0.0114	0.0126
Gm17826	0.0022	0.0026	0.0007	0.0012	0.0005	0.0021	0.0005	0.0014	0.0033
Adhfe1	0	0.0002	0.0005	0	0.0004	0	0	0.0007	0.0002
Gm5630	0.0013	0	0.0011	0	0.0002	0	0	0.0005	0.0013
Hist1h4k	0.0052	0.0087	0.0163	0.0137	0.0128	0.0017	0.0051	0.0031	0.004
Gm7353	0.0027	0.0049	0.0005	0.0012	0.0016	0.0012	0.0012	0.0022	0.0025
Pcdh18	0	0	0	0	0	0	0	0	0
Gm6161	0	0	0	0	0	0	0	0.0008	0
Arhgap35	0.0161	0.0094	0.0103	0.004	0.0138	0.0149	0.0231	0.0194	0.0215
Gm48102	0	0	0	0	0	0	0	0	0
Ighv8-6	0	0	0	0	0	0	0	0	0
Gm28818	0	0	0	0	0	0	0	0	0
Gm32089	0	0	0	0	0	0	0	0	0
Gemin6	0.0229	0.0217	0.0165	0.019	0.0462	0.0302	0.0198	0.0159	0.0138
Fam49a	0.0838	0.0803	0.1406	0.1467	0.1126	0.1616	0.0985	0.1274	0.0891
Zswim7	0.0464	0.0566	0.0343	0.0338	0.0431	0.0641	0.0396	0.0376	0.0389
Rnf215	0.0446	0.0721	0.051	0.0268	0.036	0.0375	0.0513	0.0468	0.0653
Sertad1	0.5683	0.5642	0.4364	0.5581	0.3316	0.6188	0.2749	0.5229	0.7173
Gm5865	0.0011	0	0.0016	0	0.0003	0	0	0.0026	0.0024
G6pd2	0.0004	0.001	0.0003	0	0.0004	0	0	0.0017	0.0005
Gm17981	0	0	0	0	0.0003	0	0	0	0.0003
Gm36888	0.005	0.0055	0.0017	0	0.0002	0.0058	0	0.0015	0.003
4933417E11Rik	0	0	0	0	0	0	0	0	0
Gm5528	0.0447	0.0495	0.0158	0.0407	0.0533	0.1074	0.0226	0.0558	0.049
Ppp2cb	0.0601	0.0548	0.0434	0.0507	0.042	0.0256	0.0393	0.0546	0.0642
Gm16296	0	0	0	0	0	0	0	0	0
Cd48	1.2419	1.0139	1.3303	0.8108	0.5754	0.6006	0.5011	0.9627	1.1351
Gm42430	0	0	0	0	0	0	0	0	0.0009
Gm6500	0.0019	0	0	0	0.0001	0	0	0	0.0017
Gm9115	0.0014	0.0024	0.0007	0.001	0.0005	0	0	0.0008	0.006
Tafa1	0	0	0	0	0	0	0	0	0
Gm8798	0	0	0	0	0	0	0	0.0024	0
Gm48111	0.0004	0	0.0002	0	0	0	0	0	0
2610203C22Rik	0	0	0	0	0	0	0	0	0
Ubxn8	0.217	0.1678	0.1375	0.0885	0.0876	0.1119	0.0938	0.1403	0.2384
Trim34b	0.0008	0.0041	0.0006	0.0026	0.0015	0.0029	0	0	0.0016
Gm37010	0.0018	0	0.0002	0	0	0.0016	0	0.0007	0.0045
Ppm1k	0.054	0.0565	0.0629	0.0509	0.0498	0.0544	0.0636	0.1246	0.0936
Swap70	0.0675	0.0722	0.0418	0.0215	0.0095	0.0229	0.0301	0.0812	0.3079
Dok6	0	0	0	0	0	0	0	0	0.0002
Gm20483	0	0	0	0	0	0	0	0	0.0003
Mblac2	0.0595	0.0552	0.0532	0.0653	0.0534	0.0774	0.027	0.0619	0.1019
Gm13285	0.0007	0.0023	0	0.0018	0.0004	0	0	0	0
L3mbtl2	0.1031	0.0762	0.069	0.0875	0.0727	0.0925	0.0687	0.0793	0.0792
Ints12	0.1397	0.1318	0.0757	0.0645	0.0576	0.076	0.095	0.0995	0.1353
Gm48113	0	0	0	0	0	0	0	0.0004	0.0005
Gm45193	0	0	0.0003	0	0.0001	0	0	0	0.0004
Gm45515	0	0	0.0009	0.0014	0	0.0015	0	0.0006	0.0048
Smim20	0.2107	0.187	0.074	0.0898	0.0727	0.227	0.0567	0.1592	0.2634
Tigd5	0.0028	0.0018	0.0012	0	0.0009	0	0	0	0.0002
Gm42874	0.0003	0	0	0.0012	0.0007	0.0008	0	0.0009	0.0014
Gm8473	0.0006	0	0	0	0	0	0	0.0002	0.0002
1700110K17Rik	0.0014	0.0001	0	0	0.0003	0	0	0.0007	0.0004
Pdcd5	0.7365	0.7398	0.7097	0.5799	0.5606	0.4727	0.5774	0.5888	0.5884
Impdh1	0.3566	0.2275	0.2431	0.2354	0.2606	0.3368	0.0788	0.1945	0.3405
Ddx25	0.0089	0.0063	0.0017	0.0019	0.0007	0	0.0031	0.0042	0.0145
Gm17807	0	0.0014	0	0	0	0	0	0.0005	0.0004
Gm48114	0.003	0.0072	0.0018	0.0036	0.0028	0.0031	0.0072	0.0074	0.0064
Tmem229a	0	0	0	0	0	0	0	0	0
Vps4a	0.2155	0.2176	0.1703	0.1277	0.1267	0.1622	0.1396	0.1939	0.2165
Rplp2	3.2644	3.3546	3.2148	3.5703	3.682	3.5896	3.57	3.3952	2.9526
Tmem60	0.1827	0.202	0.2148	0.1486	0.1505	0.1282	0.1139	0.151	0.1589
Lcn2	0	0	0	0	0	0	0	0	0
Ppib	1.8775	1.8046	1.5936	1.2646	1.201	1.4343	1.1619	1.4964	1.8054
Hrc	0.0003	0	0	0	0	0	0	0	0.0009
Pdf	0.015	0.0101	0.0069	0.0098	0.0072	0.0016	0.0047	0.0015	0.0043
Gm2897	0.0004	0.0001	0.0006	0	0.0001	0	0	0.0038	0.0025
Zfp707	0.0619	0.0534	0.0653	0.0533	0.0602	0.0762	0.0622	0.068	0.0625
Gm16209	0.0013	0.0017	0.001	0	0.0001	0.0015	0.0004	0	0.0018
Itga10	0.0004	0.0022	0.0007	0.0019	0.0015	0.0025	0	0.0018	0.001
Pycr1	0.0019	0.0006	0	0	0.0004	0.0039	0.0008	0.0011	0.0023
Esd-ps	0	0	0	0	0.0002	0	0	0	0
Herc6	0.1119	0.1132	0.2206	0.2102	0.0888	0.0727	0.1235	0.2884	0.227
Gm3375	0.0178	0.0152	0.0045	0.0052	0.0046	0.005	0.0023	0.0103	0.0182
Gm48116	0.0016	0.0006	0.0006	0	0.0015	0.008	0.0006	0.0007	0.0018
Gm9595	0.0026	0.0014	0	0	0.0006	0.0014	0	0.0038	0.0022
Gadd45g	0.0727	0.1225	0.1527	0.2141	0.2293	0.0394	0.0814	0.0868	0.103
Snx22	0.0062	0.0133	0.0031	0.0028	0.0023	0.0047	0.0547	0.0286	0.0177
Prdm4	0.0484	0.0554	0.03	0.0346	0.0263	0.0341	0.0326	0.034	0.0476
Ccdc157	0.0074	0.0172	0.0059	0.0073	0.0042	0.012	0.004	0.0145	0.0153
Gm6436	0.0038	0.0043	0.0016	0.0042	0.0051	0.0095	0.001	0.0021	0.0037
Map3k14	0.0933	0.0869	0.0808	0.1393	0.1173	0.1566	0.2126	0.1553	0.1144
Gm49357	0.0021	0	0.0008	0	0.0002	0	0	0.0004	0.0013
Gm6474	0.0066	0.0047	0.0012	0.0029	0.0011	0	0.0007	0.0018	0.0059
Gm42559	0.002	0.0044	0.0007	0.0013	0.0021	0.008	0.0004	0.0036	0.0056
Gm12322	0.0011	0	0	0	0	0	0	0	0
Mgat4b	0.0241	0.0162	0.0093	0.0101	0.0052	0.0025	0.0005	0.0149	0.0188
Gm26931	0.0004	0	0	0	0.0001	0	0	0.0004	0.0004
Rpl23a-ps2	0.0009	0	0.0009	0	0.0014	0	0.0024	0.0027	0.0019
Gm19244	0.0004	0.0009	0	0	0	0.0023	0.0003	0.0004	0
Efhc1	0.0001	0.0034	0.0001	0	0.0006	0	0	0.0004	0.0009
1700028N14Rik	0.0032	0.0026	0.0021	0.0062	0.004	0.007	0.0015	0.0074	0.0047
Gm5302	0.0033	0.002	0.0004	0.0005	0.001	0	0	0.0012	0.0016
Cog8	0.1706	0.1533	0.1642	0.1492	0.1319	0.1908	0.133	0.1811	0.1798
Majin	0	0	0	0	0	0	0	0	0
Gm17767	0.0403	0.0107	0.0059	0.003	0.002	0	0	0.0044	0.1032
Gm37535	0.0016	0.0006	0	0	0	0	0	0	0
Gm18113	0	0.0022	0	0	0.0001	0	0.0003	0	0
Gm42927	0	0.0007	0	0	0.0001	0	0	0.0006	0
Gm5937	0.0017	0	0.0005	0	0.0007	0	0.0013	0.0016	0.0023
Gm32899	0.0005	0	0	0.0015	0.0002	0	0	0.0007	0
Stard3	0.1262	0.1502	0.1285	0.1225	0.1098	0.1437	0.1207	0.1423	0.2043
Pex11b	0.0384	0.037	0.0307	0.0258	0.0236	0.0297	0.061	0.0421	0.0238
Gstcd	0.0616	0.0566	0.047	0.0562	0.0655	0.0558	0.0363	0.0374	0.0412
Nr0b2	0	0	0	0	0	0	0	0	0
Rmdn1	0.0438	0.0786	0.0621	0.0807	0.0835	0.088	0.0502	0.0699	0.0746
Fam193a	0.0752	0.0978	0.0684	0.0925	0.0781	0.126	0.1841	0.1374	0.1354
Prokr2	0	0	0.0007	0	0	0.0011	0	0	0
Dhrs7	0.3968	0.3223	0.2342	0.1797	0.1635	0.2047	0.1645	0.2693	0.4662
Hecw2	0.0007	0.0018	0.0006	0	0.0005	0	0	0.0012	0
Wdr81	0.0536	0.0496	0.0468	0.0321	0.027	0.0375	0.0202	0.0522	0.0686
Arhgef33	0	0	0.0002	0	0.0005	0	0	0.0005	0.0002
Gm42873	0.0003	0.0007	0	0	0.0001	0.0025	0	0	0.0003
Slc7a14	0.0007	0.0019	0.0012	0.0005	0.0002	0	0.0093	0	0.0004
Pigo	0.048	0.0469	0.0339	0.05	0.0371	0.0462	0.0246	0.0344	0.0577
Gm45185	0	0	0	0	0	0	0	0	0
Gm42957	0	0	0	0	0.0004	0	0	0.0004	0.0002
Hist1h2ak	0.0151	0.0057	0.0094	0.0031	0.005	0.0107	0.018	0.0152	0.0141
Myo1d	0.001	0.0033	0.0007	0.0014	0.0005	0.0015	0	0.0048	0.0543
Ypel3	0.8333	0.9511	1.1118	0.9599	0.9524	1.2057	1.1135	1.1211	1.4241
Tbc1d9	0	0.0006	0	0	0	0	0	0.0005	0.0013
Chd7	0.5203	0.3711	0.2657	0.332	0.2951	0.2952	0.3649	0.3797	0.3787
Gm18192	0	0	0	0	0.0003	0	0	0	0.0007
Gm18699	0.0007	0.0009	0	0	0.0002	0	0	0.0003	0
C030013C21Rik	0	0	0	0.0017	0.0003	0.0022	0	0.002	0.0015
Morc2a	0.0428	0.0374	0.0333	0.0501	0.0326	0.0563	0.0494	0.0364	0.0439
Prx	0.0006	0.0009	0.0006	0	0.0008	0	0.0006	0.0012	0.0014
Fam3c	0.463	0.4255	0.2024	0.1416	0.1837	0.4336	0.2121	0.3235	0.4984
Gm2237	0.0049	0.0152	0.006	0.0067	0.0058	0	0.0394	0.0324	0.0243
Ptprn2	0	0	0	0	0	0	0.0009	0	0
Poldip2	0.1434	0.1575	0.0885	0.0811	0.1058	0.1559	0.0874	0.1032	0.0967
Zfp637	0.0773	0.0593	0.0448	0.0401	0.0484	0.0544	0.0149	0.0602	0.053
Gm13986	0	0	0	0	0	0	0	0	0
Cyp4f13	0.0479	0.0628	0.0488	0.0701	0.0658	0.0854	0.0663	0.0622	0.0774
Slc1a4	0.0023	0.0018	0.0017	0.0021	0.0013	0.0026	0.0316	0.0047	0.0015
Setd4	0.053	0.0537	0.0616	0.0957	0.0997	0.1184	0.2261	0.1082	0.0837
Gm6750	0.0045	0.0033	0.0005	0.0015	0.0017	0.0026	0.0016	0.0035	0.0041
Tnni1	0	0.0013	0	0	0.0014	0.0019	0.0013	0.0008	0.0019
Kank4os	0	0	0	0	0	0	0	0	0
Rnf167	0.4833	0.4379	0.6898	0.5991	0.613	0.9363	0.3751	0.5297	0.5007
Ccdc97	0.1518	0.2026	0.119	0.0779	0.0898	0.1094	0.0744	0.1273	0.1431
Gm48119	0.0008	0.0021	0.0009	0	0.0002	0.0018	0.0003	0.0014	0.0004
Spen	0.0899	0.085	0.0655	0.1015	0.0809	0.0771	0.1538	0.1014	0.1358
Gm15541	0	0.0026	0.0007	0	0.0002	0	0	0	0.0007
Tug1	0.0435	0.0368	0.0202	0.0291	0.0233	0.0487	0.0146	0.0417	0.0595
Mmp24	0.0011	0.001	0.0007	0.001	0.0008	0	0.0026	0	0.0005
Arf6	0.4072	0.431	0.675	0.4662	0.3676	0.0952	0.5265	0.3255	0.3107
Spic	0	0	0	0	0	0	0	0	0
BC029722	0.2518	0.3002	0.2062	0.1744	0.1879	0.2428	0.187	0.2408	0.2362
Crlf2	0.9063	0.8488	0.4401	0.3398	0.29	0.3533	0.5363	0.7002	1.1672
Mrpl32	0.4844	0.4702	0.424	0.2863	0.2717	0.2733	0.3259	0.3437	0.4113
Gm8953	0.0022	0.0053	0.0066	0.0023	0.0014	0	0.0171	0.0887	0.0299
Tpp2	0.3902	0.2681	0.3728	0.2915	0.2604	0.2883	0.2722	0.3866	0.6924
Crisp1	0.0005	0	0	0	0	0	0	0.0007	0
Tram2	0.0136	0.0135	0.0123	0.011	0.0119	0.0193	0.035	0.019	0.0339
Gm10923	0.001	0	0.0002	0	0.0001	0	0	0.0005	0
Gsk3b	0.2882	0.2916	0.2954	0.2703	0.2396	0.2726	0.4889	0.4182	0.4473
Gm14925	0	0	0	0	0	0	0	0	0
Hist1h2bn	0.0053	0.0106	0.0211	0.0093	0.0117	0.004	0.01	0.0053	0.0024
Ighv1-54	0.0002	0	0	0	0.0002	0.0012	0.0017	0	0.0003
Otud4	0.1109	0.1057	0.0889	0.1281	0.0957	0.0696	0.105	0.0995	0.1328
Gm9051	0.0003	0.0006	0	0	0	0	0	0	0
Vars2	0.0333	0.0378	0.0209	0.0408	0.0421	0.0561	0.0305	0.0355	0.0417
Gm17034	0	0	0	0	0	0	0	0	0
Fam71b	0.0364	0.0237	0.0231	0.0052	0.0172	0.0053	0.0136	0.0045	0.0049
2900009J06Rik	0.001	0.0013	0.0022	0.004	0.0006	0.0015	0	0.0006	0.0021
5330438D12Rik	0.0033	0.0078	0.0024	0.0033	0.0049	0.0107	0.0015	0.0135	0.0118
1110003F10Rik	0	0.0011	0	0	0.0002	0	0	0.001	0.001
Eml2	0.1591	0.1389	0.0872	0.048	0.0321	0.0615	0.094	0.123	0.2324
Pvt1	0.0711	0.0633	0.0833	0.0637	0.0613	0.0461	0.0614	0.0491	0.0453
Mkln1os	0	0.0028	0.0012	0.0014	0.0023	0.0028	0.0016	0	0.0016
Kctd6	0.0031	0.0071	0.0016	0.0074	0.0061	0.0073	0.0033	0.0018	0.0034
Cetn3	0.3816	0.3891	0.3026	0.3276	0.3617	0.3727	0.3728	0.359	0.3825
Tma7-ps	0.0007	0	0.001	0	0.0004	0.0023	0	0.0003	0.001
Trdmt1	0.0289	0.0368	0.0282	0.0074	0.0161	0.0388	0.025	0.0344	0.0496
Ngrn	0.112	0.125	0.1306	0.1107	0.1156	0.0638	0.0718	0.092	0.1156
Gm6929	0.0109	0.0093	0.0032	0	0.0014	0.0022	0.0015	0.0083	0.0177
Gm5111	0.0032	0.004	0.0014	0	0	0	0	0.0008	0.0013
Slc25a11	0.6653	0.6287	0.437	0.3519	0.3042	0.4002	0.4085	0.4569	0.5523
Lias	0.1366	0.1532	0.1078	0.1392	0.0992	0.1316	0.0832	0.1226	0.1245
Zbtb17	0.0879	0.0979	0.0724	0.0941	0.0579	0.0743	0.0754	0.0758	0.1014
Gm45495	0.0003	0	0	0	0.0004	0	0	0.0009	0.0005
Gm38804	0.0008	0	0	0	0	0	0	0	0.0016
Gm17259	0.0055	0.0105	0.0077	0.0214	0.0135	0.011	0.0102	0.0128	0.0054
Gm45684	0.0037	0.0012	0.0025	0.0076	0.0027	0.0023	0.0007	0.0037	0.0058
Wwp1	0.0505	0.0582	0.0415	0.0686	0.0616	0.0437	0.0628	0.0629	0.0816
Srp54a	0.0611	0.0732	0.0182	0.0389	0.0263	0.058	0.0196	0.0558	0.0703
Zfp775	0.0303	0.0432	0.0297	0.013	0.0261	0.0463	0.022	0.032	0.0302
F630028O10Rik	0.0004	0	0	0	0	0	0	0	0
Aldh1a2	0	0	0	0	0	0	0	0	0.0006
Adgrg3	0.0203	0.0048	0.0078	0.0058	0.0047	0.0066	0	0.0062	0.0056
Clec4n	0.0003	0	0	0	0	0	0	0	0.0002
Cyp4v3	0.0762	0.0957	0.0404	0.0499	0.0407	0.077	0.0481	0.0718	0.137
Pfn1	3.6485	3.4331	3.8159	3.2854	3.1842	3.3927	3.2918	3.3793	3.6962
Gm45871	0.0127	0.0121	0.0046	0.0084	0.0074	0.0197	0.0066	0.0182	0.0323
Gm9132	0.0005	0	0.0005	0.0009	0.0002	0.0015	0	0.0008	0.0008
Repin1	0.0351	0.0321	0.0148	0.0102	0.008	0.0041	0.0087	0.0081	0.0145
Bsg	1.3106	1.3142	0.7812	0.6712	0.5932	0.6129	0.623	0.8725	1.2528
Gzmc	0.4277	0.0898	0.0269	0.011	0.003	0.0054	0	0.0319	0.1032
Rtraf-ps	0.0574	0.0754	0.0179	0.0165	0.0243	0.0546	0.0127	0.0404	0.0813
Mkln1	0.2247	0.2056	0.2027	0.1689	0.157	0.2119	0.3365	0.2728	0.3024
Fsd2	0.0047	0.0167	0.0111	0.0041	0.0088	0.0256	0.0319	0.027	0.0396
Hist1h1b	0.0247	0.0174	0.0391	0.0074	0.003	0.0152	0.0535	0.0197	0.02
Hk2	0.0676	0.0581	0.0348	0.0282	0.0185	0	0.0571	0.0561	0.0483
Tmem119	0.0003	0	0.0005	0.0008	0	0	0	0	0
Klkb1	0	0	0	0	0	0	0	0	0
Map7d1	0.162	0.1616	0.1467	0.1354	0.096	0.0738	0.1106	0.1176	0.1518
Smim26	0.1061	0.0987	0.0328	0.0469	0.0406	0.1038	0.0205	0.0696	0.105
Slamf1	0.243	0.2661	0.2095	0.0825	0.0382	0.1367	0.1018	0.3005	0.3698
5430403G16Rik	0.029	0.0294	0.0326	0.0188	0.039	0.0376	0.0299	0.0286	0.0374
Dctn5	0.2983	0.2511	0.2554	0.192	0.1851	0.1855	0.1371	0.1986	0.2574
Gm19931	0.0005	0	0	0	0	0	0	0	0
Ssr2	0.7494	0.7443	0.5553	0.4079	0.3931	0.4454	0.4359	0.5231	0.6199
Il12a	0	0	0	0	0.0003	0	0	0	0.0006
Vps33b	0.0665	0.0863	0.0742	0.0742	0.0643	0.0684	0.0457	0.0708	0.1012
Ppp6c	0.3653	0.3557	0.334	0.2987	0.2319	0.2778	0.313	0.3077	0.3743
Gm8979	0.0051	0.0038	0.0053	0.002	0.0015	0.0034	0	0.003	0.0062
Adora2a	0.3454	0.3883	0.1992	0.2031	0.1138	0.1128	0.4074	0.2711	0.391
Gm15489	0.0003	0	0.0004	0	0.0014	0	0	0	0.0002
Snx1	0.3584	0.3114	0.2736	0.2543	0.2346	0.3225	0.2309	0.2997	0.3745
Gm9776	0.0159	0.0099	0.0054	0.0043	0.0074	0.0019	0.0066	0.0068	0.0086
Gm37986	0	0	0	0	0	0	0	0	0.0008
Gm11191	0.0017	0	0.0012	0.0017	0.0005	0	0	0	0.0005
Gm4070	0.0713	0.065	0.2061	0.1316	0.0658	0.0058	0.0328	0.0747	0.0592
Gramd1b	0.1416	0.2715	0.1638	0.1851	0.1171	0.1121	0.21	0.2325	0.1763
Gm13511	0	0	0	0.0019	0.0002	0	0	0.0007	0.0008
Rps19-ps9	0.0012	0.0007	0.0017	0	0.0006	0.0023	0	0.0016	0.0011
Loxl2	0.0004	0.0006	0.0004	0.0004	0.0001	0	0.0036	0.0006	0.0005
Psma2	1.3443	1.2082	1.2323	1.0191	0.9191	1.0096	1.0841	1.1656	1.2987
Pura	0.1742	0.2174	0.1525	0.1765	0.1643	0.1663	0.3041	0.2338	0.1937
Rabl6	0.1539	0.1418	0.0935	0.1213	0.1165	0.1769	0.1171	0.1567	0.18
Dtd1	0.21	0.2007	0.1579	0.1603	0.179	0.2156	0.2297	0.1949	0.1816
Gm20663	0.0122	0.0079	0.0062	0.0059	0.005	0.0034	0.0021	0.012	0.0261
Gm18852	0.0019	0.0012	0.0009	0.0008	0.0003	0.0013	0	0	0.0026
ENSMUSG00000109836	0.0028	0.0118	0.001	0.0014	0.0024	0.0097	0.0021	0.006	0.0096
Gm27177	0	0	0.0005	0	0.0002	0	0	0.0003	0.0007
AW209491	0.0477	0.0406	0.0229	0.0403	0.0334	0.0339	0.0125	0.0301	0.0336
Hist1h3i	0.0093	0.0121	0.0175	0.0163	0.0145	0.014	0.041	0.0112	0.01
Tmem144	0.0005	0.0014	0.0007	0.0019	0.0011	0.0024	0.0012	0.0004	0.0005
Gm11743	0.0004	0	0	0	0	0	0	0.0007	0
4930522L14Rik	0.0866	0.0773	0.0948	0.0744	0.1051	0.0872	0.0606	0.0766	0.087
Hist1h2aa	0	0	0	0	0	0	0.0024	0	0.0002
Gm48127	0	0	0	0	0	0	0.001	0.0007	0.0004
Gm8508	0.0006	0	0.001	0	0.0003	0	0	0.0011	0.0027
Gm48128	0.0002	0	0	0	0	0	0	0	0.0006
Gm5055	0.0075	0.0042	0.0046	0.0051	0.0071	0.0158	0	0.011	0.0057
Anks1	0.0371	0.0407	0.0244	0.0447	0.0329	0.0519	0.0256	0.0311	0.0412
Nup88	0.1595	0.1397	0.1186	0.1146	0.0997	0.1438	0.0953	0.1331	0.1484
A430073D23Rik	0.0006	0.0036	0.0018	0	0.002	0.0022	0	0	0.0018
5830428M24Rik	0.0141	0.0131	0.0046	0.0119	0.0111	0.0309	0.004	0.0184	0.0121
Gm11502	0	0.0014	0	0	0.0002	0	0	0	0
H1fx	0.002	0.0014	0	0	0	0	0	0	0.0007
Srcin1	0	0	0.0003	0	0	0	0	0	0
Msx3	0	0	0	0	0	0	0	0	0
4933412L11Rik	0	0	0	0	0.0004	0	0	0.0004	0
Gm35189	0	0.0005	0	0	0.0001	0.0026	0	0	0.0005
Selenop	0.0527	0.0898	0.0271	0.1067	0.1038	0.8115	0.1222	0.324	0.5121
Gm44187	0.0011	0	0	0	0.0005	0	0	0	0.0009
Gm5309	0.0004	0	0	0.0009	0	0	0	0	0
Ikbke	0.0823	0.1085	0.1014	0.1399	0.2002	0.3584	0.2254	0.2072	0.1893
Sh3bp4	0.0009	0.0042	0	0	0.0011	0.0019	0.0049	0.0059	0.0199
Gm38312	0.0002	0	0	0	0.0001	0	0	0	0
Med7	0.1092	0.0893	0.0954	0.098	0.0766	0.1179	0.1565	0.1316	0.1858
Gm10416	0.0024	0.0013	0.0005	0	0.0005	0.0023	0	0	0.0002
ENSMUSG00000086149	0	0.0021	0	0	0.0004	0.0015	0	0.0006	0.0007
Phf14	0.1678	0.1571	0.1631	0.1824	0.1543	0.1781	0.2125	0.1957	0.204
9530018F02Rik	0.0065	0.002	0.002	0.0021	0.0026	0.0062	0.0018	0.0038	0.0051
Map3k5	0.0418	0.0391	0.0252	0.0509	0.0343	0.0845	0.1471	0.0821	0.0866
Igip	0.0048	0.0041	0.0005	0	0.0018	0.0066	0.0013	0.0079	0.0075
Gm28913	0.0006	0	0	0	0.0001	0	0	0	0.0003
Shisal2b	0.0004	0	0	0	0	0	0	0	0.0023
Ccdc166	0.0568	0.0412	0.0396	0.0491	0.039	0.0391	0.026	0.0424	0.0352
Tbl1x	0.2604	0.3608	0.1483	0.195	0.1901	0.3477	0.3048	0.3168	0.2975
Thbs1	0	0	0	0	0	0.0013	0	0	0
Fbxo10	0.0002	0.0007	0.0017	0	0.0038	0.0033	0.0008	0.0023	0.0019
Gm29233	0	0	0	0	0	0	0	0	0
Gm19503	0.0055	0.0021	0.0012	0	0.0009	0.0026	0	0.002	0.0023
Tmem141	0.0041	0.0141	0.0107	0.0309	0.0277	0.0139	0.0041	0.0057	0.0058
Nlrp12	0	0	0.0005	0	0	0	0	0	0
A630072M18Rik	0.0545	0.06	0.0636	0.0748	0.0562	0.0544	0.1313	0.1096	0.0906
Gm4938	0.0004	0	0	0	0.0001	0	0	0	0.0007
Cystm1	0.0144	0.0261	0.004	0.0075	0.0018	0.0029	0.0376	0.0502	0.2204
Gm29725	0.0004	0	0	0	0	0	0	0.0007	0.0003
Eif3j1	0.2492	0.2309	0.2737	0.2031	0.2416	0.1928	0.3476	0.2143	0.211
Rsbn1l	0.3914	0.3677	0.4489	0.3875	0.3812	0.3859	0.5721	0.5743	0.5688
Ppp2r5b	0.0562	0.0486	0.0414	0.025	0.0243	0.0492	0.0355	0.0524	0.0571
Gm16568	0.0007	0	0	0	0.0001	0	0.0008	0	0.0002
Gm9575	0.0162	0.0191	0.0074	0.0045	0.0039	0.0092	0.0061	0.0107	0.0229
D830030K20Rik	0	0.0006	0.0006	0.0005	0	0	0.0202	0.0068	0.0046
Gm46436	0.0058	0.0012	0.0001	0.0021	0.0018	0.0025	0.0051	0.0035	0.0044
Gm9372	0	0	0	0	0.0003	0	0	0.0011	0.0007
Gm48133	0.0012	0	0	0	0.0002	0.0023	0.0006	0.002	0.0045
Exosc10	0.2088	0.1763	0.1593	0.1783	0.157	0.2237	0.1556	0.1723	0.2044
Tfeb	0.0569	0.0609	0.0362	0.0384	0.0239	0.046	0.0917	0.0714	0.0788
Gm19967	0.0011	0.001	0	0.0033	0.0008	0.0032	0.0008	0.0008	0.0022
Fut8	0.141	0.0862	0.1223	0.0975	0.0756	0.0796	0.1186	0.1331	0.1849
Gm5362	0.0005	0	0	0	0	0	0	0	0
Ceacam15	0.0015	0.0053	0	0	0	0	0	0.0007	0.0025
Gm36930	0.0006	0.0009	0	0	0.0006	0	0	0.0006	0.0003
Gm38257	0.0008	0.003	0.0006	0.0034	0.0004	0	0.0007	0.0013	0.0023
Gm10232	0.0308	0.0297	0.0087	0.013	0.0152	0.0225	0.0074	0.0252	0.0354
Hipk4	0	0	0	0.0023	0.0002	0	0	0	0.0002
Kars	0.2392	0.207	0.1654	0.1465	0.1355	0.1318	0.1436	0.1714	0.2053
Cnot2	0.2762	0.3019	0.225	0.2164	0.2109	0.3058	0.2499	0.2879	0.3312
Gm43573	0	0	0.0005	0	0	0	0	0	0.0006
Dcaf15	0.0679	0.0699	0.0607	0.0587	0.0654	0.0767	0.089	0.1038	0.1369
Igkv1-117	0	0	0	0	0	0	0	0	0
Cirbp	0.597	0.6409	0.7295	0.7447	0.7283	0.7301	0.7689	0.7337	0.7155
Pkp4	0.1083	0.1761	0.0206	0.0967	0.0893	0.107	0.1434	0.072	0.0683
Gm12286	0.0084	0.002	0.0028	0	0.0002	0.0013	0.0011	0.0035	0.0058
Entpd1	0.4947	0.1267	0.1603	0.0242	0.0065	0.0141	0.0223	0.0925	0.6067
Htatsf1	0.1655	0.1703	0.1297	0.1217	0.1388	0.178	0.1957	0.1668	0.1923
Spg11	0.0498	0.0496	0.0533	0.032	0.0518	0.0848	0.0374	0.0652	0.0614
Fcna	0.0003	0	0	0	0	0	0	0	0
Sp6	0.0015	0.0006	0.0019	0.003	0.0029	0.0193	0.0354	0.0165	0.0089
Gm11532	0.002	0.0039	0.0016	0.0041	0.0053	0.0144	0.0062	0.0157	0.0121
Arl5b	0.1152	0.1017	0.0921	0.1079	0.076	0.1854	0.1672	0.1612	0.1755
Gm12033	0.0002	0.0009	0.0005	0	0	0	0	0	0.0004
Gm13548	0.0005	0	0	0	0	0	0	0.0011	0.0014
Gm8209	0.0007	0	0	0	0.0007	0	0	0.0012	0.001
Gm13204	0	0	0	0	0.0002	0	0	0	0.0003
Gm4617	0.1812	0.1662	0.0524	0.0883	0.0787	0.2152	0.0411	0.1292	0.2491
Gsr	0.1197	0.0973	0.0476	0.0404	0.0363	0.0304	0.1216	0.0755	0.0982
Dubr	0.1434	0.1253	0.0722	0.0374	0.0224	0.0337	0.0595	0.0701	0.1436
Abcc5	0.0362	0.0485	0.0262	0.0331	0.043	0.0418	0.0431	0.043	0.0399
D11Wsu47e	0.033	0.0321	0.0204	0.029	0.027	0.0321	0.0315	0.0303	0.0317
Myadml2	0	0	0	0	0	0	0	0.0002	0.0004
Rab7	0.7427	0.7493	0.6282	0.5587	0.4724	0.5725	0.6544	0.7225	0.8691
Gm26779	0.0015	0	0.0012	0.0016	0.0007	0	0.0045	0.0016	0.0032
Cd84	0.2862	0.3681	0.3164	0.2624	0.2448	0.4049	0.5367	0.4972	0.3971
Serf1	0.0368	0.0434	0.0096	0.0061	0.0055	0.0102	0.025	0.0222	0.0514
Adck5	0.1058	0.1194	0.0573	0.0399	0.0476	0.0598	0.0658	0.1027	0.1651
1700026D11Rik	0.0005	0	0.0067	0.0016	0.0024	0	0.0123	0.0066	0.002
Atp5g3	1.8716	1.8806	1.7177	1.4896	1.4888	1.5585	1.0796	1.4529	1.7562
Polr1e	0.0728	0.0714	0.0529	0.0613	0.0602	0.0927	0.0443	0.0565	0.0514
Gm5577	0.0139	0.017	0.0081	0.0092	0.0073	0.0101	0.0061	0.0097	0.0213
Fcrl1	0.0007	0.0118	0.011	0	0.0015	0.0019	0.0407	0.0189	0.0064
Fbln1	0.0015	0.0069	0.0004	0	0.007	0.0056	0.0058	0.006	0.0026
Acat1	0.2733	0.2619	0.2445	0.2495	0.2477	0.407	0.2598	0.2981	0.2229
Snx10	0.1747	0.1107	0.1719	0.1244	0.1022	0.0528	0.1028	0.0791	0.0984
Agk	0.0675	0.0663	0.0609	0.0774	0.0695	0.0818	0.1037	0.0852	0.0608
Vps16	0.1594	0.1848	0.1578	0.147	0.1385	0.1769	0.1584	0.1671	0.202
Dscaml1	0	0	0	0	0	0	0	0.0013	0.0013
Stxbp5	0.0607	0.0576	0.0399	0.0539	0.0344	0.0326	0.0339	0.0534	0.0809
Nsun6	0.0582	0.082	0.0861	0.0779	0.089	0.0971	0.1006	0.0882	0.062
Stam2	0.0974	0.0859	0.0619	0.088	0.059	0.0935	0.1217	0.1235	0.1594
Cep295	0.0679	0.0743	0.0591	0.0856	0.085	0.1129	0.1139	0.0674	0.0713
Plekhg1	0.0003	0.0049	0	0	0.0001	0	0.0005	0.0035	0.0009
Tbx6	0.0046	0.0037	0.0064	0.0056	0.007	0.0086	0.0078	0.0052	0.0093
Tlcd2	0.0411	0.0777	0.0464	0.0173	0.0056	0.0015	0.0155	0.0233	0.0204
Gm6767	0.0582	0.0659	0.0168	0.0264	0.0253	0.0753	0.0068	0.0413	0.0493
Gm43753	0.0016	0.0061	0.0009	0.0049	0.0028	0.0074	0.0026	0.0051	0.0036
Gm12275	0.0003	0.0019	0	0.0014	0.0007	0.0024	0.0003	0.0015	0.0015
Gm48137	0.0009	0.0011	0	0.002	0	0	0	0	0.0004
Gm43237	0.005	0.006	0.0004	0.003	0.0044	0.0058	0.0034	0.0072	0.0061
Gm10933	0.0012	0.0013	0.0003	0	0.0003	0	0.0006	0.0009	0.0031
Gm12276	0	0	0	0.002	0	0	0	0	0.0003
Mir22hg	0.0563	0.0641	0.0142	0.0117	0.0021	0.0075	0.0172	0.0344	0.0665
AV039307	0.0001	0.0004	0	0	0.0003	0.0038	0	0	0.0006
Gask1b	0	0	0	0	0	0	0	0.0007	0
Gm16148	0.0011	0	0	0	0.0001	0	0	0.0003	0.0002
Myzap	0.0003	0.0009	0	0	0.0004	0.0044	0	0.0029	0.0014
Podnl1	0.0675	0.0747	0.026	0.0293	0.019	0.0195	0.1213	0.1552	0.2947
Pced1a	0.0586	0.0512	0.0397	0.0293	0.0371	0.0381	0.0349	0.0556	0.0724
Gm16098	0	0	0	0.0014	0	0	0	0	0.0004
Gm42702	0.0004	0.0016	0.0012	0	0.0009	0.0014	0	0.001	0.0014
Col4a3bp	0.2594	0.267	0.1456	0.1181	0.1009	0.1567	0.1727	0.1873	0.3331
Ehd3	0.1358	0.223	0.2655	0.3671	0.2726	0.3643	0.2965	0.3615	0.1168
Gm20553	0	0	0	0	0	0	0	0	0
Pigl	0.0383	0.0255	0.042	0.0239	0.0255	0.0228	0.0374	0.0319	0.044
Pax6	0	0	0.0006	0	0.0003	0	0.0153	0.0049	0.0025
Gm5479	0.0052	0.0015	0.0007	0.0012	0.0019	0.0023	0.0004	0.0024	0.0056
Gm49344	0.0012	0.0034	0.0019	0.0005	0.001	0.0048	0.0019	0.0028	0.0014
Ambra1	0.0826	0.0971	0.0809	0.063	0.0718	0.1202	0.0901	0.0966	0.1373
Tcap	0	0	0	0	0	0	0	0.0006	0.0004
Pisd-ps2	0.0062	0.0078	0.0029	0.0006	0.0027	0.0092	0	0.0021	0.0056
Pot1a	0.0735	0.0772	0.0729	0.0595	0.0582	0.0764	0.0958	0.0836	0.0937
Eif6	0.5612	0.5532	0.4695	0.4649	0.412	0.4439	0.4628	0.5112	0.5801
Arhgap27os1	0.0066	0.0018	0.0021	0	0.0003	0	0	0.0003	0.0214
Gm26542	0.0047	0.0027	0.0051	0.0119	0.0066	0.0019	0.0033	0.004	0.0025
Gm48138	0.0015	0.003	0.0002	0	0.0003	0	0.0021	0.0036	0.005
Armc1	0.2817	0.2416	0.1719	0.1746	0.1644	0.24	0.1723	0.222	0.2557
Gm48139	0.003	0.0013	0.0006	0.002	0.0001	0	0.0011	0.0023	0.0074
Tmem53	0.0016	0.0012	0	0	0	0.0042	0.0014	0.0018	0.0014
4930589O11Rik	0.0017	0	0.0013	0.009	0.0064	0.02	0.0025	0.0098	0.0054
Polr2m	0.2503	0.2268	0.1354	0.1521	0.1012	0.1141	0.4494	0.227	0.2139
Gm43290	0.0018	0.001	0	0.0005	0.0007	0.0019	0.0021	0.001	0.0017
Lsm3	0.3348	0.3567	0.3144	0.363	0.3103	0.34	0.4123	0.3284	0.2834
Gm42725	0.001	0.0006	0	0.0013	0.0003	0	0	0	0.0008
Fadd	0.0581	0.0571	0.0522	0.0483	0.0511	0.0428	0.0444	0.0429	0.0698
Slc2a6	0.002	0.0379	0.002	0.0027	0.001	0	0.0166	0.0065	0.006
Ptbp3	0.7075	0.6243	0.6362	0.5484	0.5069	0.6831	0.7674	0.692	0.8303
Maml1	0.0356	0.0333	0.0468	0.0562	0.0411	0.0574	0.0691	0.0601	0.0627
Arap2	0.2322	0.3884	0.1265	0.2067	0.1656	0.2342	0.463	0.357	0.2133
Sema3d	0	0	0	0	0	0	0	0.0003	0.0021
Plekhm1	0.0609	0.0553	0.0674	0.0765	0.0474	0.0503	0.0298	0.0428	0.0738
Stk36	0.0007	0.0006	0	0	0.0002	0	0	0	0.0009
Spata31d1b	0	0	0	0	0	0	0	0	0
Gbp3	0.2048	0.1519	0.2232	0.1829	0.0849	0.0571	0.0716	0.2067	0.5782
Gm5259	0.001	0.0018	0	0.003	0.0012	0	0	0.0021	0.0014
Scrn2	0.0521	0.0473	0.0245	0.0208	0.0359	0.0316	0.0305	0.0317	0.0459
Arhgap27os3	0.0521	0.0627	0.0713	0.0658	0.0509	0.0526	0.0541	0.0925	0.0747
Gm8925	0.0069	0.0064	0.0021	0.0032	0.0055	0.0084	0.0009	0.0072	0.0106
Ltc4s	0	0	0	0	0.001	0	0	0	0
Smim14	0.4227	0.4851	0.4197	0.3349	0.3343	0.4037	0.4833	0.4364	0.4708
Hist1h2an	0.0018	0.0006	0.0024	0.0044	0.003	0.0012	0.0117	0.002	0.001
Hspbp1	0.3359	0.2519	0.1949	0.2767	0.2899	0.2575	0.1127	0.2216	0.2041
Ttc19	0.0228	0.0172	0.0243	0.0248	0.022	0.0131	0.1519	0.0501	0.0263
Ighv1-55	0.0005	0	0	0	0	0	0	0.0003	0.0003
Taf1d	0.3135	0.3277	0.2598	0.3291	0.3706	0.3201	0.4967	0.3368	0.2886
Gm12802	0	0	0	0.0039	0	0	0.0066	0.0029	0.003
Lsm2	0.303	0.281	0.1839	0.2228	0.2439	0.2764	0.2524	0.2634	0.282
Gm12278	0	0	0.0011	0.002	0.0004	0.0015	0	0	0.0006
Zdhhc21	0.0885	0.0879	0.0596	0.0478	0.0493	0.0588	0.1018	0.0813	0.1557
Ptpn12	0.0647	0.0417	0.047	0.0731	0.0532	0.0265	0.0701	0.0456	0.051
Zmiz2	0.2133	0.2152	0.0936	0.1597	0.1252	0.1192	0.1513	0.1807	0.2461
Gm43289	0	0	0	0	0.0002	0	0	0	0.0004
H13	0.8956	0.8294	0.715	0.5788	0.5684	0.6863	0.4709	0.7541	1.0845
Hsp90aa1	1.0397	0.997	0.9002	1.0841	0.8964	1.0564	1.537	1.113	1.0921
Ubr1	0.1063	0.1087	0.0911	0.1219	0.1133	0.1199	0.1148	0.1248	0.1404
Gm43444	0.0007	0	0	0	0	0	0.0006	0	0
Gm13966	0	0	0	0	0	0	0	0	0
Gm46419	0	0	0	0	0	0	0	0	0
Gm7482	0.0012	0	0.0003	0	0.0001	0	0	0.0007	0
Gbp2b	0.0004	0.0006	0	0	0.0002	0.0028	0	0.0018	0.0044
Lamb1	0	0	0	0	0	0	0	0.0005	0.0003
Gm43216	0.0003	0.0007	0	0	0	0	0	0.0008	0
Gvin1	0.0338	0.03	0.0574	0.056	0.0275	0.0106	0.0154	0.0277	0.0515
1700014D04Rik	0	0	0.0002	0	0.0002	0	0	0	0
Pfn4	0.0002	0	0.0004	0	0.0008	0	0	0.0011	0.0002
Gm12529	0.0018	0	0	0	0.0001	0	0	0	0.0003
Serinc1	0.3825	0.3539	0.2403	0.2394	0.206	0.3609	0.4869	0.3636	0.5561
Gm18853	0.0014	0	0.0012	0	0.0007	0.0008	0.0007	0.0009	0.0039
Gm11399	0.0008	0	0.0014	0.0022	0.0006	0	0	0.0004	0.0018
Kif17	0	0	0.0013	0	0.0007	0	0	0	0
Bod1	0.0101	0.0057	0.0063	0.0043	0.0063	0.0062	0.0235	0.015	0.0093
Snx13	0.0603	0.0766	0.0342	0.0322	0.0318	0.0335	0.0414	0.0516	0.1191
Pprc1	0.0582	0.0516	0.0227	0.0587	0.0713	0.0694	0.0279	0.0383	0.0393
Gm5586	0.0255	0.0164	0.0073	0.0123	0.0118	0.0363	0.0035	0.0148	0.0216
Gm7019	0.0007	0.0004	0.0005	0	0.0003	0	0	0	0.001
Ugdh	0.1152	0.1434	0.1025	0.0758	0.0591	0.0557	0.157	0.1116	0.132
Hist1h2bp	0.0008	0.0004	0.0049	0	0.0022	0	0.0074	0	0
Adgrl2	0	0	0	0	0.002	0.0035	0	0.0006	0.0037
Gm48141	0.0003	0	0	0	0	0	0	0	0
Fam228b	0.0018	0.003	0.0024	0.0021	0.0041	0.0051	0	0.0016	0.0016
Emc7	0.6198	0.531	0.3975	0.3576	0.3239	0.3941	0.3611	0.4205	0.5515
Mcts2	0.0021	0.0011	0.0035	0.0045	0.0024	0	0	0.0014	0.0036
4930535E02Rik	0.0021	0.0059	0	0	0	0	0	0.0042	0.0004
Gm12034	0.0007	0.0007	0	0	0.0007	0	0.0021	0.0023	0.0006
Gbp7	0.481	0.2985	0.5186	0.4218	0.2128	0.2139	0.1395	0.5482	1.0772
BC048559	0	0	0	0	0	0	0	0.0002	0.0015
Arhgap27	0.1087	0.119	0.1288	0.1204	0.0912	0.1048	0.0646	0.1391	0.1787
Pip5k1a	0.1448	0.188	0.1559	0.141	0.1454	0.1876	0.2519	0.2081	0.1827
Marcks	0.0013	0.0017	0.0033	0	0.0014	0.0029	0.0344	0.0151	0.0095
Magi3	0.006	0.0073	0.0029	0.0099	0.0063	0.012	0.0151	0.0095	0.0226
Klf13	0.1973	0.226	0.2257	0.2569	0.3006	0.2522	0.4868	0.3539	0.2673
Rtl10	0.0017	0.0005	0.0012	0.0047	0.0015	0.006	0	0.0022	0.004
Greb1	0	0	0	0	0	0	0.0004	0.0007	0.0004
Zfp691	0.007	0.0109	0.0065	0.0072	0.0052	0.0141	0.0032	0.0113	0.0103
Gm4925	0.0008	0	0.0001	0	0.0006	0	0	0.0016	0.0003
5930403N24Rik	0	0	0	0	0	0	0	0	0
Sh2d5	0.0081	0.0041	0.0036	0.0019	0.001	0	0	0	0.0013
E030018B13Rik	0.0005	0.0004	0.0002	0.0003	0.0007	0	0	0.0006	0.0006
Gm48146	0.004	0.0079	0.0028	0.004	0.0028	0.0039	0.0018	0.0083	0.0078
Pld3	1.0707	1.0019	0.7313	0.4925	0.3792	0.4472	0.2389	0.6183	1.0269
Gm27252	0	0	0	0	0	0	0	0.0007	0
Arpp19	0.9456	0.8992	1.0167	0.8547	0.8486	0.7377	0.9876	1.0142	1.0819
Eea1	0.3375	0.5568	0.0892	0.0713	0.0307	0.0477	1.0033	0.3823	0.5247
Tdp1	0.0616	0.0602	0.0533	0.0434	0.0496	0.0634	0.0521	0.0548	0.0497
Tmem59	0.6809	0.6943	0.6483	0.6169	0.5528	0.782	0.6174	0.826	0.9036
Hmgb1-ps3	0.0004	0	0.0006	0	0.0003	0.0015	0	0	0.0007
Sertad2	0.1981	0.1872	0.181	0.2005	0.1603	0.1899	0.1772	0.1807	0.2783
Hspb8	0	0.0012	0	0	0	0	0	0.0013	0.0011
Upb1	0.0004	0.0008	0.0016	0	0.0008	0	0.011	0.0042	0.0005
Eci2	0.3193	0.3107	0.226	0.1539	0.1638	0.2038	0.2221	0.2264	0.2533
Gm12035	0	0.0015	0	0	0.0009	0	0	0.0005	0.0002
Arhgap27os2	0.0051	0.0022	0.0093	0.0154	0.014	0.0091	0.0003	0.0055	0.013
Gm5779	0.0016	0.002	0.0001	0.0002	0.0004	0	0.0005	0.0007	0.002
Rgs7bp	0	0	0	0	0	0	0	0	0
Arl1	0.5112	0.5228	0.3497	0.2627	0.234	0.2673	0.3028	0.3442	0.4812
Gm43430	0.0042	0.0046	0.0025	0.0111	0.0056	0.011	0.0131	0.027	0.0312
Zfp239	0.0198	0.0149	0.0133	0.0141	0.0118	0.0101	0.0018	0.0076	0.0042
4931406C07Rik	0.0222	0.0319	0.0168	0.0106	0.0113	0.0129	0.0211	0.0248	0.0252
Gbp5	0.0725	0.073	0.0877	0.0965	0.0511	0.0472	0.0828	0.1353	0.2705
Spast	0.0939	0.1047	0.0655	0.0715	0.0624	0.0683	0.0648	0.0862	0.128
Gm45860	0	0	0	0	0	0	0	0	0.0002
Gm37183	0.0014	0.0006	0.0004	0.0015	0.0006	0.0047	0.0009	0.0039	0.004
Gm20111	0	0.001	0	0	0	0.0023	0	0	0
Gm45351	0	0	0	0	0	0	0	0	0.0014
Caly	0	0.0009	0	0	0	0	0	0	0.0002
Gm30948	0	0	0	0.0019	0.0025	0.008	0.0037	0.0015	0.0002
Gm2001	0	0.0007	0	0	0.0001	0	0	0	0.0004
Rabep1	0.1952	0.1785	0.0932	0.095	0.0931	0.1272	0.1989	0.1468	0.1634
Dmkn	0	0	0	0	0	0	0	0	0
Cnnm4	0.018	0.0175	0.0099	0.0146	0.0064	0.013	0.0367	0.0153	0.0147
Gm37909	0	0.0014	0	0	0.0003	0.0023	0.0004	0.0013	0.0019
Selplg	2.1226	1.7667	2.2497	1.8915	1.7783	1.6164	0.4291	1.5614	2.2172
Gm12851	0.0003	0	0	0	0	0.0021	0	0	0.0006
Sntb1	0.1353	0.1761	0.167	0.1673	0.1845	0.4245	0.1665	0.2534	0.3272
Tarsl2	0.0203	0.0081	0.0124	0.0146	0.0065	0.0081	0.0189	0.0178	0.0195
Gm37297	0	0	0.0002	0	0	0	0	0.0008	0.0002
Gm15446	0.0206	0.02	0.0332	0.0144	0.0269	0.0031	0.0212	0.0191	0.0087
Aasdhppt	0.1574	0.1489	0.1272	0.1479	0.1247	0.1121	0.1623	0.131	0.1425
Gnb1l	0.0324	0.0512	0.0447	0.0441	0.0476	0.0441	0.0323	0.0389	0.0374
Spta1	0.0009	0	0	0	0	0	0	0	0
Zfp932	0.1067	0.0945	0.1058	0.0737	0.1025	0.0521	0.0489	0.0603	0.0713
Wincr1	0	0	0	0	0	0	0	0	0
Cep57l1	0.0299	0.0165	0.0356	0.0422	0.0389	0.0431	0.046	0.0657	0.0898
Tpd52-ps	0.0018	0	0	0.0014	0.0004	0	0.0007	0.0013	0.0019
Gm37949	0.0005	0.0012	0.0004	0.0014	0.0009	0	0.0007	0.0011	0.0034
Gm45698	0	0.0008	0	0	0.0004	0.0029	0	0	0.0006
Gm16984	0	0	0	0	0	0.0021	0	0	0.0007
Ap2s1	0.7708	0.7665	0.6798	0.4486	0.3818	0.4426	0.688	0.706	0.8144
Gm37677	0.0007	0.0031	0.0004	0.0009	0.0014	0.0018	0.0009	0.0014	0.0018
Hs3st3b1	0.0159	0.0198	0.0274	0.1012	0.0672	0.0902	0.0152	0.039	0.0155
Gm4936	0.0007	0	0	0	0.0005	0.0023	0	0	0.0004
Tm2d3	0.2418	0.2808	0.1527	0.1396	0.133	0.2239	0.2323	0.2451	0.3514
Rhox5	0	0	0	0	0	0	0	0.0047	0.0024
Gm6245	0.0032	0.0025	0.0002	0.0023	0.0003	0	0	0.002	0.0028
2310067P03Rik	0	0	0	0	0	0	0	0	0
Blzf1	0.0583	0.0723	0.0358	0.0319	0.0324	0.0459	0.0498	0.0457	0.0611
Ccnt2	0.1981	0.199	0.1473	0.139	0.1565	0.2539	0.3263	0.2267	0.237
Amdhd2	0.1933	0.1471	0.1221	0.106	0.0795	0.1234	0.0624	0.1125	0.233
Dbnl	0.7793	0.6263	0.6491	0.5773	0.5015	0.5554	0.5175	0.6523	0.872
Tceanc2	0.0828	0.074	0.075	0.0767	0.0667	0.0627	0.0839	0.0941	0.0976
Gm8885	0.0048	0.0092	0.0018	0.0066	0.0037	0.0063	0.0012	0.0046	0.0056
Gucd1	0.0678	0.0612	0.0662	0.0456	0.0565	0.103	0.0372	0.0686	0.0667
Iqank1	0.0003	0	0	0	0	0	0	0	0.0004
Psma5	0.6911	0.6628	0.6983	0.4714	0.4431	0.3854	0.5141	0.559	0.6566
Blvra	0.2847	0.227	0.2157	0.1461	0.12	0.1675	0.1981	0.223	0.2545
Sos2	0.0817	0.0958	0.0532	0.0892	0.0489	0.0418	0.0737	0.0767	0.0932
Fmn1	0	0.0012	0.0004	0	0	0	0	0.0009	0.0014
Whamm	0.0567	0.039	0.0397	0.0499	0.0351	0.0419	0.0486	0.0496	0.0717
Stom	0.0012	0.0013	0.0002	0.0012	0.0002	0	0.0031	0.0052	0.006
Ppip5k2	0.188	0.1905	0.0695	0.0739	0.0693	0.1164	0.1528	0.1181	0.1562
Gm16083	0	0	0.0005	0.0016	0.0018	0.0023	0	0.0003	0
Gm18119	0.0041	0.0009	0.0013	0.003	0.0017	0.003	0	0.0013	0.0037
Snrpd3	0.7399	0.6671	0.6554	0.7263	0.8431	0.9212	0.4506	0.6647	0.5973
Ccar1	0.3998	0.359	0.3126	0.2651	0.2508	0.3795	0.3359	0.3455	0.455
Nfkb1	0.225	0.4035	0.1601	0.2142	0.1539	0.1655	0.6896	0.4347	0.388
Slc24a3	0.002	0.0016	0.0006	0.0011	0.0001	0	0.0009	0.0017	0.0009
Ldb1	0.123	0.0988	0.1534	0.1801	0.1629	0.1441	0.1682	0.1901	0.1774
Agap1	0	0	0	0	0	0	0	0	0.0006
Gm12107	0	0	0	0	0.0002	0	0	0.0007	0.0009
Fam129a	0.1975	0.3457	0.1746	0.0898	0.021	0.0595	0.1401	0.3232	0.5941
Rad54l	0.0101	0.0043	0.0012	0.0009	0.0017	0.0023	0.0122	0.0083	0.0068
Has2os	0	0	0	0	0	0	0	0	0
Nme7	0.0431	0.0482	0.0373	0.0254	0.0265	0.0232	0.0282	0.0403	0.0466
Gm11759	0.0018	0.004	0.0023	0	0.0025	0.0043	0.0006	0.0028	0.0036
Cd55	0.0681	0.0316	0.0782	0.1189	0.1667	0.2048	0.0144	0.0572	0.0764
Hmbox1	0.0391	0.0491	0.0378	0.0525	0.0574	0.082	0.0698	0.0624	0.0556
Nup205	0.0593	0.0748	0.0383	0.0522	0.0431	0.0618	0.0662	0.0507	0.0597
Gm28499	0	0	0	0	0	0	0	0	0
Hdac5	0.0774	0.0998	0.0507	0.0679	0.0651	0.0597	0.0608	0.064	0.0893
Has2	0	0	0	0	0	0	0	0	0
Gm17655	0.016	0.0131	0.0048	0.0094	0.0058	0.0149	0.0061	0.0104	0.0268
Gm5896	0.0017	0.0015	0.0006	0	0.0009	0.0015	0	0.0031	0.0028
Hnrnpul1	0.3364	0.3681	0.2809	0.2742	0.239	0.2932	0.4712	0.3435	0.3796
Gm37283	0	0	0	0	0.0012	0	0	0.0009	0.0014
Gm37109	0	0	0	0.001	0.0003	0.0013	0	0.0006	0
Rspo3	0	0	0	0	0	0	0	0	0
Gm35315	0.0032	0.0029	0.0002	0.0056	0.0021	0.0095	0.0018	0.0024	0.0045
Gm20400	0.1104	0.1318	0.04	0.0808	0.1076	0.6583	0.0907	0.2019	0.1389
Ppp1r12b	0.0212	0.0229	0.017	0.0172	0.0155	0.0181	0.0529	0.0261	0.0166
Ntmt1	0.104	0.095	0.0966	0.0724	0.0754	0.0598	0.081	0.0733	0.082
Kctd11	0.0298	0.0213	0.0041	0.0015	0.0025	0.0022	0.0093	0.0082	0.0151
Rwdd3	0	0.0075	0.0023	0.0072	0.0096	0.0207	0.0058	0.0079	0.0048
Gm12289	0	0	0	0	0.0005	0	0	0	0
Gm5560	0.0147	0.0066	0.0049	0.0046	0.0066	0.005	0.0029	0.0105	0.0131
Tmem14a	0.0294	0.0392	0.019	0.0107	0.013	0.0097	0.0183	0.0251	0.0299
1110032F04Rik	0.0209	0.0182	0.0036	0.0025	0.0071	0.005	0.019	0.0141	0.0171
Gin1	0.0851	0.0818	0.0598	0.052	0.0484	0.0671	0.0897	0.0762	0.0839
Gm17641	0.0013	0.0015	0.0004	0	0.0006	0	0	0	0.0009
Nup210l	0.0008	0.0004	0	0.0019	0.001	0	0	0.0023	0.0023
Hist1h2ao	0.0134	0.0102	0.0031	0	0.001	0	0.0018	0	0
Gm48161	0.0063	0.005	0.003	0.0053	0.0035	0.0086	0.0025	0.0078	0.0177
Gm43712	0.003	0.0031	0	0.0021	0.0027	0	0	0.0024	0.0024
Atp1b1	0.009	0.0086	0.0119	0.109	0.1583	0.4822	0.0808	0.0518	0.0257
Cpeb4	0.0262	0.042	0.029	0.0361	0.0172	0.024	0.0808	0.0557	0.0617
Gm12168	0.0145	0.0202	0.0029	0.0049	0.0083	0.0214	0.0171	0.0239	0.0364
Hmga2	0.0006	0.0003	0	0.0022	0.0002	0	0.0008	0.0018	0.0005
Hcn2	0	0.0013	0	0	0	0	0	0	0.0004
Rarb	0	0	0.0004	0.0013	0.0001	0	0	0	0
Cox10	0.0957	0.0901	0.0617	0.0693	0.102	0.1127	0.0714	0.1001	0.0804
Mtfr1	0.1168	0.1069	0.088	0.0895	0.0881	0.1117	0.09	0.0999	0.1142
Lrrc41	0.1514	0.1544	0.1087	0.0972	0.062	0.1113	0.1081	0.1183	0.1653
Gm38843	0	0	0	0	0	0	0	0	0
9630013K17Rik	0	0	0	0	0.0012	0	0	0	0
AI854703	0.0461	0.0193	0.0381	0.0364	0.0294	0.034	0.0132	0.0325	0.0418
Gpatch3	0.0506	0.0408	0.0374	0.0329	0.0318	0.051	0.0233	0.038	0.0471
Gm28892	0.0004	0	0	0	0	0	0	0	0
Gm16845	0.0192	0.0213	0.0256	0.0318	0.0378	0.0175	0.01	0.0184	0.0152
Gm37498	0	0	0	0	0	0	0	0	0
Gm13688	0.0004	0	0.0002	0.0017	0.0002	0.0026	0	0	0.0006
1700006J14Rik	0	0	0	0	0	0	0	0	0
1600017P15Rik-ENSMUSG00000102505	0	0	0	0	0	0	0	0	0.0005
Sfi1	0.1377	0.1274	0.1166	0.1059	0.0894	0.0839	0.0683	0.1271	0.1292
Pipox	0	0	0.0004	0	0.0001	0.0024	0.0235	0	0.0004
Ppm1a	0.0578	0.0674	0.0445	0.0536	0.0497	0.0499	0.0779	0.0672	0.0837
Afap1l2	0	0	0	0	0	0	0	0	0.0002
Pcnx	0.0416	0.0543	0.0238	0.0403	0.0269	0.0321	0.0413	0.0419	0.045
Ptges2	0.0342	0.0381	0.0434	0.0306	0.033	0.0233	0.0315	0.0287	0.0233
Lrrcc1	0.0831	0.1118	0.0584	0.058	0.0466	0.0709	0.0913	0.0851	0.1206
Gm20756	0.0003	0	0	0	0.0002	0	0.0021	0.002	0
Wdr86	0	0	0	0	0.0003	0	0	0	0
Cacna2d4	0.0003	0.0042	0.0064	0.0217	0.0247	0.0422	0.0209	0.0244	0.0227
Gm6719	0	0	0	0	0	0	0	0	0
Cpped1	0.0641	0.0488	0.0379	0.012	0.0164	0.0199	0.0253	0.0432	0.0808
Gm32591	0	0	0	0	0	0	0	0	0
Sap18	0.9411	0.9101	1.0789	0.8763	0.8434	0.8475	0.3694	0.7143	0.8896
Spib	0	0	0	0	0	0	0	0	0.0004
Actrt3	0.0022	0.0007	0.0017	0.0066	0.0021	0	0	0.0006	0.0017
Ecsit	0.1481	0.1213	0.1165	0.0994	0.1109	0.1393	0.0718	0.1054	0.1237
Gm9961	0.0005	0	0.0003	0	0	0	0	0.0019	0.0004
Pomk	0.0266	0.0227	0.0149	0.017	0.017	0.016	0.0119	0.012	0.0335
Havcr2	0.6867	0.27	0.0715	0	0.0003	0	0.0058	0.0588	0.448
Thap8	0.0008	0.002	0.0048	0.0022	0.0016	0.0012	0.0024	0	0.001
Gm3829	0.0004	0	0	0	0	0	0	0	0.0003
Dgat2	0.0071	0.008	0.004	0.0037	0.0026	0.0115	0.0082	0.0236	0.0859
E330009J07Rik	0.2022	0.1057	0.077	0.037	0.0435	0.0701	0.0301	0.0606	0.1484
Gm13397	0.003	0.0032	0.0019	0.0043	0.0013	0.0023	0	0.003	0.0027
Cactin	0.1206	0.1216	0.1005	0.0724	0.0926	0.0856	0.0934	0.1095	0.1522
Gm6623	0.0001	0	0	0	0.0004	0	0	0	0
Trim12c	0.3192	0.3157	0.3653	0.3679	0.2365	0.2946	0.2297	0.4831	0.4992
Gm13453	0.0293	0.0196	0.011	0.0082	0.0093	0.0369	0.0079	0.0231	0.0385
Gm10193	0.0113	0.0061	0.0024	0.0035	0.0033	0.0089	0.0014	0.0101	0.0109
Gm17119	0.0008	0.0008	0	0	0	0	0	0	0.0007
Hist1h4n	0.01	0.0146	0.0592	0.0547	0.0567	0.0128	0.0407	0.0071	0.0018
Ska3	0.0068	0.004	0.001	0.0023	0.0015	0.0047	0.0026	0.0013	0.0034
Slc7a11	0.0005	0.0018	0.0002	0.0026	0.0012	0.0046	0.0344	0.0147	0.0047
Gm37748	0	0	0.001	0	0.0003	0	0	0	0.0008
Prr22	0.0005	0	0.0005	0.0023	0.0007	0.0014	0	0.0004	0.0002
Prss53	0.0002	0	0	0	0.0001	0	0	0	0
Celf1	0.1972	0.2648	0.2378	0.2743	0.2576	0.3203	0.3666	0.3428	0.3291
Fuom	0.0361	0.0311	0.026	0.0172	0.0118	0.0309	0.0701	0.0613	0.0572
Mreg	0	0.0007	0.0007	0	0	0	0	0	0.0077
Sbf2	0.0008	0.0021	0.0007	0.0051	0.0049	0.0108	0.0217	0.0118	0.0324
Lrrc23	0.0006	0.0027	0.0015	0.0017	0.0035	0.0068	0	0.0015	0.001
Utp18	0.1483	0.1585	0.1498	0.1485	0.1777	0.2313	0.2161	0.1585	0.1591
Gm10015	0.0024	0	0	0	0	0.0019	0	0	0.0015
Vkorc1	0.0981	0.1328	0.0904	0.1492	0.1645	0.1608	0.0937	0.1199	0.0725
Gm7432	0.0017	0	0.0003	0.0012	0.0007	0.0018	0.0009	0	0.0013
Tnfrsf11a	0.0001	0.0001	0.0001	0	0	0	0	0.0021	0.0003
Cnnm3	0.0294	0.0317	0.0151	0.0272	0.0182	0.0349	0.0492	0.0416	0.0332
Fam149b	0.0488	0.0425	0.0522	0.0248	0.0385	0.0364	0.0339	0.0402	0.0643
Gimap8	0.3398	0.3266	0.4266	0.4011	0.3371	0.4079	0.2482	0.3678	0.6214
Kit	0.0732	0.1074	0.0029	0.0015	0.0016	0.0055	0.0165	0.0488	0.0248
Tsr1	0.1206	0.076	0.0624	0.0944	0.1207	0.1436	0.0656	0.0732	0.0631
Lrtm2	0	0	0	0	0.0002	0	0	0	0
Zfp646	0.0503	0.0575	0.0531	0.0878	0.0536	0.0458	0.1223	0.077	0.0783
Pnpla2	0.3403	0.3262	0.2853	0.289	0.213	0.2068	0.167	0.2541	0.3892
Gm20589	0	0	0	0	0	0	0	0	0.0003
Zfp653	0.017	0.0155	0.0151	0.0124	0.0134	0.014	0.0222	0.0126	0.0221
Acsbg2	0.0008	0	0	0	0.0014	0.0025	0	0	0.0002
Gm13456	1.2198	1.1076	0.3934	0.5328	0.588	1.5988	0.2871	0.9166	1.2198
Gm12335	0.0052	0.0063	0.0023	0.0016	0.0017	0.0055	0.0023	0.004	0.0049
Hist1h2ap	0.0835	0.0851	0.2444	0.1635	0.1672	0.015	0.0331	0.0213	0.016
Ap3b1	0.407	0.5471	0.2883	0.2554	0.2207	0.2755	0.3076	0.3582	0.6959
Aox2	0	0	0.0004	0	0.0003	0	0	0	0
Zfp668	0.061	0.0624	0.0625	0.046	0.0442	0.0759	0.0527	0.0563	0.0785
Kcnk13	0	0	0	0.0025	0	0	0	0.0002	0
Gm9143	0.0047	0.0039	0.0002	0.0023	0.0024	0.0068	0	0.0035	0.0026
Gm10616	0.0008	0.002	0.0002	0	0.0011	0	0	0.0024	0.0006
Top2b	0.3979	0.4627	0.4905	0.4263	0.4607	0.5563	0.4785	0.4732	0.4023
Gm16534	0.0018	0	0.0007	0.0025	0.0005	0.0117	0.0019	0.0016	0.0021
Elavl3	0.0003	0	0	0	0.0002	0.0025	0.0037	0	0.0004
Tedc2	0.0078	0.0051	0.0039	0.015	0.0061	0.0153	0.0015	0.008	0.01
Csnk1e	0.0353	0.043	0.0311	0.0442	0.0296	0.0434	0.0714	0.0366	0.0623
Sh3rf1	0.0247	0.0486	0.0093	0.0078	0.0056	0.0135	0.1214	0.065	0.158
Fnta	0.2635	0.2746	0.1424	0.1425	0.1381	0.2267	0.1567	0.2505	0.274
Naa11	0	0	0	0	0	0	0	0	0
Tspear	0.0038	0.0021	0.0019	0.0035	0.0034	0.0049	0.0025	0.0047	0.0043
Gm33952	0.0003	0.0015	0	0	0.0002	0	0	0	0.0002
Gm10087	0.0003	0	0	0	0	0	0	0	0
1700001D01Rik	0	0.0017	0	0	0	0	0.0012	0	0.0042
Gm4953	0.0027	0.0027	0.0009	0.0027	0.0005	0	0	0.002	0.0021
Gm45217	0.0003	0	0	0	0.0006	0	0	0	0
Lpar1	0	0	0	0	0	0	0	0	0
Nostrin	0.0029	0.0024	0.0004	0	0	0	0	0.0015	0.0021
BC028777	0	0	0	0	0.0004	0	0	0	0
Topors	0.1606	0.1677	0.1202	0.1262	0.1103	0.1784	0.2174	0.1919	0.1908
Gm2178	0.0004	0.0058	0.0014	0.0017	0.0016	0.0024	0.0569	0.013	0.0067
Cdc123	0.326	0.313	0.2534	0.2312	0.2103	0.3	0.2257	0.2922	0.3271
Kcnk1	0	0.0027	0	0	0.0002	0	0	0.0081	0.002
Ssbp4	0.4397	0.3442	0.2755	0.2098	0.2149	0.3503	0.3536	0.4169	0.4719
Clec4d	0.0002	0	0	0	0	0	0	0	0.0006
Gm13668	0.0005	0	0	0	0	0	0	0	0.0002
Gm12577	0.0009	0	0.0004	0	0	0	0	0	0.0005
Gm16059	0.0007	0	0	0.002	0.0004	0	0	0	0.0002
Gm45669	0.0041	0.0019	0.0078	0.0074	0.0102	0.0079	0.0007	0.0019	0.0038
Ints7	0.0976	0.082	0.0743	0.0779	0.0594	0.1026	0.1119	0.0851	0.1056
1700105P06Rik	0.0011	0.0022	0.0019	0.0015	0.0016	0.0023	0.004	0.0009	0.0006
Ighv8-8	0	0	0	0	0	0	0	0	0
Ccdc150	0.0004	0	0	0	0	0	0	0.0002	0
Ccdc50-ps	0.0162	0.0265	0.0031	0.0041	0.001	0.001	0.0047	0.0099	0.0078
Plcxd1	0.0178	0.0094	0.0071	0.0033	0.002	0	0.0132	0.0065	0.0144
Tbxa2r	0.0921	0.1446	0.1003	0.1515	0.2013	0.2561	0.0394	0.0755	0.1077
Gm42580	0.0009	0.0008	0	0	0.0004	0	0	0.0009	0.0007
Phtf1	0.1054	0.0846	0.076	0.0663	0.0509	0.045	0.138	0.0996	0.0993
Cops5	0.315	0.2746	0.1842	0.1577	0.1573	0.2519	0.27	0.2363	0.2789
Ndufb6	0.8619	0.8111	0.6098	0.4641	0.5162	0.4596	0.4612	0.5648	0.6375
Gm13199	0	0	0.0004	0	0.0002	0.0026	0	0.0015	0.0005
Wdr62	0.0036	0.0057	0.0022	0	0.0035	0.0042	0.0089	0.004	0.005
Gm17122	0.0013	0.0008	0.0028	0.0014	0.0042	0	0	0	0.0002
Atp6v0c	0.9068	1.0076	0.8185	0.7108	0.6455	0.8299	0.2622	0.6426	0.9182
Smim27	0.0821	0.071	0.0394	0.0437	0.0707	0.1538	0.0296	0.1136	0.0989
Gm7160	0.0205	0.0082	0.0367	0.029	0.0202	0.0147	0.0041	0.0266	0.0205
Gm12735	0.0027	0.0047	0.0009	0.0024	0.0006	0	0	0.0025	0.0027
Rps12-ps5	0.0033	0.0016	0.0013	0.0009	0.0027	0	0	0.0032	0.0028
Rpl21-ps11	0.0017	0	0	0.0031	0.0006	0	0	0.002	0.002
Ldb2	0	0	0	0	0	0	0	0	0
Spp1	0.3954	0.2426	0.0048	0	0.0006	0	0.0632	0.0232	0.1686
Fcgrt	0.0072	0.0094	0.0976	0.1387	0.208	0.012	0.0016	0.0099	0.0167
Kbtbd3	0.0781	0.072	0.0873	0.0658	0.0662	0.0447	0.0335	0.0664	0.0867
2310068J16Rik	0.0067	0.0103	0.0073	0.0071	0.0126	0.0037	0.0017	0.0032	0.005
Smg6	0.1273	0.1471	0.1088	0.1039	0.0953	0.1454	0.2471	0.1876	0.2203
Pde4a	0.0689	0.0303	0.0224	0.0104	0.0031	0.0017	0.0054	0.0212	0.052
Spsb2	0.0255	0.0243	0.022	0.018	0.0168	0.0141	0.0209	0.0237	0.0457
Pias1	0.2486	0.24	0.2352	0.3036	0.2546	0.3652	0.1851	0.2908	0.3321
Usp1	0.1794	0.1676	0.1415	0.123	0.1086	0.1455	0.2129	0.1628	0.2006
Gm8805	0.0024	0.0008	0.0036	0.0008	0.0014	0.0034	0	0.003	0.0027
Igkv14-111	0	0	0	0	0.0004	0.001	0.0006	0.0007	0
Dock11	0.271	0.2836	0.2435	0.2817	0.2523	0.4008	0.3344	0.3294	0.3076
Pus3	0.0686	0.0608	0.0534	0.0459	0.0658	0.0594	0.0484	0.059	0.0536
Fsip1	0	0	0	0	0	0	0	0	0.0003
Ager	0.0017	0.0006	0.0022	0.0009	0.004	0.0022	0	0.003	0.002
Gm42793	0.0028	0	0	0	0	0	0	0	0.0014
Rtcb	0.5277	0.4974	0.3471	0.3599	0.4242	0.49	0.294	0.4238	0.4528
Anxa1	0.1545	0.159	0.0742	0.028	0.0027	0.0024	0.0112	0.1483	0.1039
Gm42700	0	0	0	0	0	0	0	0	0.0003
Msantd4	0.075	0.0516	0.0408	0.0361	0.0309	0.0413	0.0639	0.0587	0.088
Gm12333	0.0002	0	0	0	0.0003	0	0	0	0
Gm43256	0	0.0015	0	0	0.0002	0	0.0004	0.0015	0.0015
Gm42696	0.0009	0	0	0	0.0002	0.0017	0	0.0006	0.0006
Gm37349	0.0034	0.0019	0.0008	0	0.0017	0.0027	0.0003	0.0038	0.0047
Ascl4	0	0.0029	0.0005	0	0.0011	0.0025	0	0.0018	0
C430019N01Rik	0	0	0.0012	0	0.0005	0	0.0008	0.0017	0.0044
Zscan10	0	0	0	0	0.0019	0.0023	0	0	0.0004
1700061G19Rik	0.0002	0	0.0015	0.0009	0.0079	0.002	0	0.001	0.0004
Gpr176	0.001	0.0022	0.0005	0	0	0	0	0.0004	0
Gtpbp6	0.116	0.1059	0.1051	0.1175	0.12	0.1278	0.0745	0.0964	0.1319
Cbr1	0.1116	0.1163	0.1574	0.1321	0.1823	0.2731	0.2765	0.2559	0.2311
Uqcc1	0.0737	0.0792	0.0682	0.0672	0.0671	0.0788	0.0584	0.0592	0.0791
Ighv1-58	0	0	0	0	0	0	0	0	0
4930477G07Rik	0	0	0	0	0	0	0	0	0
Pate2	0.0009	0.0016	0.0006	0.0025	0.0024	0	0	0.001	0.0004
Sec61a2	0.0506	0.0404	0.0316	0.043	0.0251	0.0388	0.0766	0.0544	0.0485
Gm12602	0	0	0	0	0	0	0	0	0
Tada3	0.1352	0.13	0.0834	0.0888	0.0767	0.1265	0.1598	0.1492	0.1733
Coro1c	0.2417	0.2144	0.1454	0.149	0.1289	0.2194	0.1826	0.2098	0.2079
Gm10388	0	0.0009	0.0006	0.0022	0.0002	0.0011	0.0008	0.0018	0.0033
Gm10481	0.0035	0.0025	0.0008	0	0.0001	0	0.001	0.0012	0.0067
Klrc3	0.0052	0.0026	0.003	0.0033	0.0012	0	0	0.0006	0.0008
Gm7542	0	0	0	0	0.0002	0.0024	0	0	0
Gm48183	0.0007	0	0	0.0021	0.0008	0.0014	0.0006	0.0012	0.0013
Gm6641	0.0008	0	0	0.0009	0	0	0.0012	0	0.0013
Gm18588	0.0332	0.0464	0.0133	0.0262	0.027	0.1347	0.0163	0.0523	0.1021
Rhod	0.0014	0.0071	0.001	0.0111	0.0059	0.0025	0.0066	0.0076	0.078
Gm20689	0.0477	0.0326	0.0198	0.0095	0.0083	0.0198	0.0148	0.0349	0.0872
Gm20691	0	0	0	0	0.0005	0	0	0	0.0003
Rsbn1	0.2144	0.2043	0.1932	0.1876	0.1744	0.2641	0.5405	0.2907	0.2848
Hyls1	0.0184	0.0317	0.0324	0.0222	0.027	0.0483	0.0441	0.0421	0.0358
Tpi1	1.6477	1.4155	0.7533	0.4282	0.3771	0.1723	0.5272	0.7221	1.4467
Zfp37	0.0003	0.0002	0.0002	0.0001	0.0001	0	0	0	0
Nup35	0.0362	0.0333	0.0173	0.0151	0.0185	0.0187	0.0489	0.0319	0.0332
Ankrd35	0.001	0.0001	0.0066	0.0046	0.0006	0.0011	0	0.0015	0.0006
D030040B21Rik	0.0007	0.0003	0.0015	0.0004	0.0005	0	0	0	0.0008
Tbx20	0	0	0	0	0	0	0	0	0
Gm43336	0.0113	0.0046	0.0044	0.0143	0.0068	0.0097	0.0043	0.0113	0.0106
Gm43457	0.0013	0.0066	0.0011	0.0086	0.0045	0.0083	0.0047	0.0075	0.0068
Gm6206	0.0022	0.0009	0	0.0026	0.0008	0	0.0014	0.0009	0.0045
Rcn3	0.0868	0.0773	0.1151	0.1495	0.1549	0.0761	0.0191	0.0336	0.0372
C030032O16Rik	0.0022	0	0.0002	0	0.0005	0.0027	0.0015	0.0005	0.0011
Gm43258	0.0003	0.0006	0.0005	0.0016	0.0002	0	0	0	0.0018
Gm43259	0.0003	0.0006	0.0006	0	0.0007	0.0018	0	0.003	0.0026
Fzd4	0.0392	0.038	0.0025	0.0024	0.0003	0	0	0.0075	0.0173
Phtf1os	0.0106	0.0178	0.0122	0.0066	0.0058	0.0059	0.0081	0.009	0.017
Rpl17-ps8	0.0314	0.0318	0.0119	0.0323	0.0259	0.0563	0.0064	0.0226	0.0383
ENSMUSG00000087594	0	0	0	0	0	0	0	0	0.0002
Gm43260	0.0015	0.0012	0	0.0011	0.0011	0.0019	0.0014	0.002	0.005
9530097N15Rik	0	0	0	0	0	0	0	0	0.0002
Gm12700	0	0	0	0	0	0	0	0	0
Gm42701	0.0006	0	0	0	0	0.0068	0	0.0009	0
Mir17hg	0.0272	0.0268	0.0122	0.0233	0.0243	0.0375	0.0153	0.0363	0.0318
Gm42699	0	0	0	0	0	0	0	0.0005	0.0002
Gm36211	0	0	0	0	0	0	0	0	0.0002
Selenok-ps4	0	0	0	0	0.0002	0	0	0.0005	0.0009
Gm9379	0.0005	0.0012	0	0	0	0	0	0	0
A930001C03Rik	0	0	0	0	0	0	0.0008	0	0.0008
Gm7240	0.0095	0.0083	0.0041	0.0058	0.0044	0.0218	0.0067	0.0104	0.0149
Nup214	0.1464	0.1329	0.1106	0.1373	0.1322	0.1955	0.1439	0.1431	0.1405
Tmem70	0.1638	0.1745	0.1274	0.1237	0.1128	0.101	0.0986	0.1311	0.1307
Birc5	0.0382	0.0343	0.0191	0.0004	0.0027	0.0187	0.0901	0.0231	0.0367
Antxr2	0.0718	0.095	0.0953	0.0826	0.0529	0.0764	0.086	0.1217	0.196
Dusp19	0.1804	0.1226	0.1215	0.0763	0.0838	0.066	0.1017	0.1122	0.1388
Lad1	0.0062	0.0712	0.001	0.0021	0.0036	0.0137	0.0046	0.0311	0.0054
Gas6	0	0	0.0003	0	0	0	0	0	0.0006
Gm42660	0	0	0	0	0	0	0	0	0
Nudt5	0.2324	0.2115	0.1322	0.0922	0.1201	0.11	0.2112	0.1537	0.1496
Rnf180	0.0002	0	0	0	0	0	0	0	0.0002
Gm5863	0.0043	0.0029	0.0006	0	0.0007	0	0.0005	0.002	0.0034
Ipo13	0.0603	0.049	0.039	0.0585	0.0375	0.0347	0.0347	0.0502	0.0592
Mtap	0.1566	0.1246	0.1301	0.2022	0.2111	0.218	0.1522	0.144	0.1351
Tnip2	0.0612	0.0783	0.0349	0.0366	0.0359	0.0343	0.0562	0.0755	0.117
Cetn2	0.5333	0.4786	0.3783	0.2699	0.2868	0.291	0.4022	0.3985	0.4365
Ncor1	0.5527	0.5245	0.4741	0.4821	0.4756	0.6895	0.7375	0.696	0.736
Etohd2	0.0053	0.006	0.0044	0.0054	0.0033	0.0155	0.0007	0.0044	0.0063
Gm13690	0.0023	0.0059	0.0013	0.0019	0.0005	0.0016	0.0012	0.0011	0.0044
Gm14928	0	0.0009	0.0005	0	0	0	0	0.0014	0.0006
Olfr482	0.0037	0.0028	0.0021	0.0016	0.0026	0.0122	0.0018	0.0042	0.0068
Klhl32	0.0014	0.0013	0	0	0.0004	0	0.0097	0.0079	0.0015
Ddost	0.8096	0.7466	0.6113	0.4998	0.4799	0.5571	0.4495	0.5869	0.7669
Gm44985	0	0	0	0	0	0	0	0	0
Resf1	0.2513	0.2585	0.1263	0.1522	0.1414	0.386	0.0763	0.3323	0.6002
Isca1	0.2552	0.2409	0.2835	0.2454	0.2147	0.1846	0.1562	0.1915	0.2172
Crygn	0.0023	0.0058	0.0009	0.0019	0.001	0	0.0008	0.0027	0.0007
Gstm2-ps1	0	0	0	0	0	0	0	0	0
Gm5075	0.0374	0.0317	0.0102	0.0245	0.0232	0.0592	0.0037	0.0296	0.0271
Gm13609	0.0004	0	0	0	0	0	0	0	0
Gm13608	0	0	0	0.0012	0	0.0023	0	0	0.0003
Ect2l	0.0028	0.0022	0.0026	0.0051	0.0027	0	0.0004	0.0015	0.0013
Gm2981	0.0059	0.0048	0.0024	0.0015	0.0026	0.001	0.0004	0.0056	0.0106
Gpn2	0.0681	0.0605	0.047	0.0396	0.0433	0.0329	0.0356	0.0482	0.0495
Gm49354	0	0	0	0	0	0	0	0	0.0004
Gm37088	0	0	0	0.0009	0	0	0.0006	0.0002	0.0006
Dnajc27	0.0075	0.0257	0.0122	0.0253	0.0355	0.0195	0.0173	0.0196	0.0174
Gm37115	0	0	0.0007	0	0.0006	0.0039	0	0.0003	0.0007
Nap1l2	0	0	0	0	0.0002	0	0	0	0
Gm7478	0.0015	0	0	0	0.0005	0	0.0016	0.0028	0.0008
Gm11725	0	0	0.0012	0.0073	0.0064	0.01	0	0.0014	0.0031
Gm14746	0.0002	0	0	0.002	0	0	0	0	0.0003
Fam78a	0.1564	0.1253	0.2825	0.2621	0.3194	0.3507	0.1201	0.2	0.131
Ift80	0.0383	0.1146	0.0303	0.0699	0.1065	0.2234	0.0887	0.1318	0.0983
Gm8722	0.0027	0.0008	0.0007	0	0.0009	0.0014	0	0.0003	0.0031
Plk1	0.0025	0.0031	0.0053	0.002	0.0039	0.0101	0.0086	0.0071	0.0044
Tha1	0.0046	0.0106	0.0153	0.0533	0.0655	0.0153	0.0086	0.0112	0.0227
Gm45052	0	0	0	0	0	0	0	0.0003	0
Trav3d-3	0.0004	0.0009	0.0013	0	0	0	0	0.0005	0.0003
Tmem98	0	0	0	0	0	0	0	0	0.0019
Ppp1r9b	0.1422	0.134	0.1452	0.229	0.187	0.1302	0.0866	0.1641	0.1908
Gm10108	0.0014	0.0004	0.0002	0.0013	0.0005	0.0022	0	0	0.0018
Gm19265	0.0062	0.0062	0.0094	0.0077	0.0102	0.0138	0	0.0035	0.004
Epb41	0.1671	0.1879	0.1827	0.2249	0.2074	0.2085	0.133	0.2218	0.1999
Nip7	0.2345	0.2234	0.1919	0.1577	0.2082	0.1939	0.2092	0.1952	0.1973
Clec4e	0.0012	0	0	0	0	0	0	0	0
Cc2d1a	0.0868	0.0996	0.0773	0.0378	0.0507	0.0744	0.0626	0.0807	0.1253
A730081D07Rik	0.0005	0	0	0	0.0006	0	0	0	0.0002
4930500M09Rik	0.0006	0	0.0003	0.0021	0	0.0021	0	0.0009	0.0006
Gm30054	0.0745	0.0756	0.0514	0.0562	0.0551	0.1242	0.0162	0.0601	0.1366
4930519F16Rik	0	0	0	0	0	0	0	0	0
Srr	0.0266	0.0242	0.0284	0.0213	0.0157	0.0268	0.0224	0.0295	0.0291
Gm34779	0	0	0	0	0.0001	0	0	0	0
Gm4819	0	0.0008	0	0	0.0001	0	0	0	0.0007
Lrp11	0.0036	0.006	0.0015	0.0066	0.0032	0.0015	0	0.0021	0.0029
Dusp11	0.6963	0.6738	0.6596	0.6162	0.5771	0.6553	0.5456	0.6569	0.7717
Hist1h2br	0	0	0	0	0	0	0	0	0
Tpt1-ps4	0.0051	0.0049	0.0026	0.0026	0.0028	0.0034	0.0018	0.0056	0.0063
Pold1	0.098	0.0615	0.0526	0.0582	0.0533	0.0653	0.0441	0.0625	0.064
Gm12976	0.0004	0	0	0	0	0	0.0104	0.001	0.0014
Gm5873	0.0022	0	0.0007	0.0008	0.0008	0.0025	0	0.0054	0.0034
Tarbp1	0.0038	0.004	0.0022	0.0056	0.0057	0.0209	0.0061	0.0115	0.0058
H2-K2	0.0529	0.0599	0.0312	0.0562	0.0269	0.0768	0.0178	0.0806	0.1586
Gm44807	0	0	0.0002	0	0	0	0	0	0.0005
Gm49628	0.0154	0.014	0.0058	0.0099	0.0115	0.0184	0.0116	0.0127	0.0223
Gm4825	0	0	0.0005	0	0.0001	0	0	0.0008	0
ENSMUSG00000101828	0	0	0	0	0	0	0	0	0
Suds3	0.0972	0.1071	0.0656	0.0661	0.0548	0.0369	0.2163	0.1406	0.1077
Coa6	0.2444	0.2098	0.1924	0.1541	0.1615	0.1592	0.1112	0.1709	0.2137
Gcnt2	0.005	0.0016	0.0081	0.0178	0.002	0	0	0.0064	0.0049
Rps12-ps19	0.0017	0.002	0.0005	0	0.0009	0	0	0	0.002
Hnrnpf	1.6092	1.5565	1.7276	1.5677	1.5129	1.8369	1.9325	1.7403	1.7268
4933431E20Rik	0.0095	0.0014	0.0035	0.0001	0	0	0	0.0038	0.0019
ENSMUSG00000103674	0.0003	0	0.0003	0.0008	0.0004	0	0	0	0.0008
Itgb5	0.0003	0.0009	0.0009	0	0	0.0011	0.0027	0.0058	0.0057
9530046B11Rik	0	0	0	0	0.0005	0	0	0	0
Uhmk1	0.1558	0.1476	0.0992	0.0997	0.0821	0.1014	0.0992	0.1165	0.1255
Gm14927	0	0	0	0.0005	0.0002	0	0	0	0.0011
Pgap3	0.0455	0.0334	0.038	0.0431	0.0368	0.038	0.0135	0.0345	0.0651
Tut7	0.2213	0.219	0.091	0.1378	0.1008	0.2567	0.0843	0.2373	0.4253
Klrc2	0.1136	0.1546	0.0556	0.1206	0.0388	0.0027	0.0104	0.0757	0.0324
Gm31683	0	0	0.0006	0	0	0	0	0	0
4933440N22Rik	0.0043	0.0043	0.0016	0.0058	0.0067	0.0128	0.0049	0.0078	0.0129
Gm43863	0.0026	0.0065	0.0016	0	0.0023	0.0051	0.0011	0.0063	0.0085
Prkx	0.1641	0.1543	0.1786	0.1521	0.1113	0.1358	0.0991	0.1772	0.216
Cop1	0.0163	0.0167	0.0061	0.0167	0.0101	0.0169	0.0068	0.0215	0.0283
Gm13443	0.0243	0.0177	0.0052	0.009	0.0097	0.0333	0.0091	0.0172	0.02
Tbc1d24	0.003	0.0058	0.0017	0.0017	0.0005	0.0013	0.0047	0.0026	0.0047
Vim	2.7389	1.8526	1.8708	1.2372	1.0662	1.2844	0.5967	1.8013	3.2204
Trim30b	0.0009	0.0001	0.0025	0.0029	0.0021	0	0.0006	0.0004	0.0017
Gm32633	0.0016	0.0049	0.0009	0.0077	0.0075	0.0762	0.0005	0.0102	0.004
Gm48194	0.0011	0.0028	0.0008	0.0021	0.0017	0	0	0.0018	0.0035
Rps19-ps12	0.0017	0	0.0001	0.0016	0.001	0.0021	0.0007	0.0015	0.0008
2810001G20Rik	0.0747	0.0735	0.1603	0.0952	0.1027	0.1421	0.0445	0.0894	0.0524
Gm9435	0.0009	0	0.0007	0.0009	0.0012	0	0.0004	0	0.0028
Nol10	0.1353	0.1154	0.0773	0.0696	0.0594	0.0838	0.1708	0.1247	0.2569
Utp20	0.0467	0.0592	0.0287	0.0603	0.0818	0.0892	0.0514	0.0444	0.0474
Sort1	0.0003	0	0.0005	0	0	0	0.0005	0	0
Pak1ip1	0.3168	0.3288	0.3151	0.2548	0.3347	0.3629	0.2672	0.3082	0.3445
Rpl36-ps3	0.0734	0.1442	0.1329	0.1739	0.2034	0.057	1.3315	0.4675	0.2056
Lilra5	0.0003	0	0	0	0	0	0	0	0
Rbpj	0.6884	0.6167	0.1554	0.0877	0.0531	0.0492	0.2078	0.3114	0.5172
Sfn	0.0949	0.0413	0.0846	0.0895	0.074	0.0414	0.0322	0.0461	0.1325
Srm	0.0941	0.046	0.0312	0.0518	0.0808	0.035	0.0778	0.0396	0.0304
2210408I21Rik	0.0117	0.0183	0.0073	0.0119	0.0066	0.0116	0.0088	0.0071	0.0127
2700081O15Rik	0.0024	0.0022	0.0028	0.0061	0.0006	0.0013	0.0009	0.0014	0.0011
Rin2	0.002	0.0024	0.0001	0.0023	0.0004	0	0.0018	0.0046	0.0154
Dvl2	0.0684	0.0754	0.0685	0.079	0.0587	0.1125	0.0725	0.0642	0.0841
Ighv1-61	0.0004	0	0	0	0.0001	0	0	0.0003	0
Hnrnpa1l2-ps	0.0003	0	0	0	0	0.0023	0	0.0005	0.0005
Gm9634	0.0023	0.0021	0.0006	0	0.0016	0.0033	0.001	0.0026	0.0035
Aurkb	0.0211	0.0155	0.0184	0.0019	0.0016	0.0034	0.0094	0.0095	0.0216
5530402G07Rik	0	0	0	0	0	0	0	0	0
Gm5710	0.0004	0.0011	0	0	0.0002	0	0	0	0.0005
Mogat2	0	0	0	0	0	0	0	0	0.0006
Nexn	0	0	0	0	0	0	0	0.001	0.0003
Slmap	0.1768	0.1836	0.1207	0.135	0.1124	0.147	0.1534	0.1525	0.2505
Prss23	0	0	0	0	0.0001	0	0	0.0006	0
Trav9d-4	0.0011	0.0016	0.0007	0	0.0004	0	0	0.0007	0.0021
Gipc3	0.0407	0.0325	0.0023	0	0.0001	0	0	0.0041	0.018
Hspa5	1.4504	1.3837	0.9755	1.1601	0.7944	1.2341	1.505	1.4293	1.4772
Socs3	0.2268	0.3838	0.2815	0.8494	0.7332	0.3639	0.5262	0.5472	0.4392
Cbr4	0.0553	0.0662	0.0412	0.0298	0.0357	0.0205	0.0564	0.0517	0.0433
Cspp1	0.0609	0.085	0.0645	0.0728	0.0708	0.079	0.191	0.1202	0.0985
Prss23os	0	0	0	0	0	0	0	0	0
Ermp1	0.0985	0.1116	0.0736	0.0892	0.0478	0.0429	0.058	0.0964	0.1185
Dip2b	0.2228	0.2605	0.1157	0.1501	0.1201	0.1939	0.389	0.2351	0.2023
Hs3st3a1	0	0	0	0	0.0007	0	0	0.0009	0
Mycn	0.0005	0.0017	0.0004	0	0.0005	0	0	0.0004	0
H3f3b	2.9057	2.8799	3.0925	2.8853	2.5324	2.9677	3.264	3.085	3.0729
AI987944	0.0843	0.0804	0.0595	0.045	0.0456	0.0839	0.1056	0.0938	0.1622
Gm40304	0.0072	0.002	0	0	0	0	0	0	0.0046
Iapp	0	0	0	0	0	0	0	0	0
Pecr	0.018	0.0162	0.0097	0.0231	0.0287	0.0295	0.0191	0.0125	0.0066
Gm42764	0.0002	0	0	0	0	0	0	0	0.0002
Myb	0.0192	0.1116	0.0198	0.0855	0.1063	0.1307	0.1343	0.0852	0.0897
Gzmb	1.9533	0.5084	1.4788	0.4595	0.0824	0.024	0.0191	0.3299	2.371
Ppp4c	0.8586	0.8144	1.0661	0.8379	0.7526	0.8527	0.772	0.8851	0.9639
ENSMUSG00000107169	0	0	0.0003	0	0	0	0	0.0008	0.0008
Slc6a6	0.243	0.2575	0.1827	0.1395	0.1147	0.2005	0.1808	0.2221	0.2675
4921525O09Rik	0.0002	0.0006	0	0.0037	0.0063	0.0035	0	0	0.0004
Ly96	0.0147	0.0176	0.0295	0.016	0.0061	0.0144	0.1426	0.057	0.0663
Gstm5	0.065	0.0136	0.0116	0	0.0003	0	0.0014	0.017	0.0135
Igkv1-110	0	0	0	0	0.0001	0	0	0	0.0004
Gm48200	0.0003	0	0.0003	0	0.0001	0	0	0.0003	0.0002
Pink1	0.1851	0.295	0.1924	0.1849	0.1705	0.1964	0.2181	0.2159	0.3008
Pwwp3b	0	0	0	0	0	0	0	0.0004	0
Gm26577	0	0	0.0003	0.0019	0.0034	0.0039	0.0017	0.0005	0.0016
Eif4enif1	0.1742	0.2155	0.0866	0.0728	0.0493	0.0574	0.092	0.1119	0.139
Gm8927	0.0015	0.0019	0.0005	0	0.0002	0	0	0.001	0.001
Gm38316	0.0007	0.002	0	0	0	0.0023	0	0.0003	0.0003
Gm38025	0.0003	0.001	0.0006	0	0.0004	0	0	0	0.0002
Diras2	0	0	0	0	0	0	0	0	0
Scrib	0.0428	0.0379	0.0319	0.0383	0.0333	0.0561	0.0473	0.0493	0.0696
Gm45828	0.0029	0.0036	0.0004	0	0.0004	0.0018	0.0005	0.0023	0.0024
Alkbh7	0.1149	0.1368	0.1023	0.0667	0.0686	0.0812	0.084	0.1233	0.1133
Gm8930	0.0004	0	0	0	0	0	0	0	0
Gm44981	0	0	0	0	0	0	0	0	0
Slco1a5	0	0	0	0	0	0	0	0.0005	0.0003
Mdfi	0	0	0.0009	0	0.0014	0	0	0	0
Mbtd1	0.0566	0.0815	0.0557	0.0839	0.065	0.0814	0.16	0.1096	0.1109
Gsta3	0	0	0.0011	0	0.001	0	0	0	0.0005
Dpysl5	0	0	0.0004	0	0	0	0.0036	0.0011	0.001
Abce1	0.2296	0.1925	0.1177	0.161	0.1795	0.1823	0.1631	0.1524	0.158
4930471E19Rik	0	0	0	0	0	0	0	0	0
Rbbp4	0.7014	0.7506	0.646	0.5903	0.5641	0.7173	0.7981	0.7081	0.7679
Gm49342	0.2717	0.2341	0.1039	0.1037	0.0868	0.2388	0.0779	0.2337	0.4027
Tsg101-ps	0.0053	0.0062	0.003	0.0046	0.002	0	0.0006	0.0032	0.0082
Gm18943	0.0031	0	0.0006	0	0.0009	0	0.0005	0.0028	0.0037
Gm28836	0.0005	0	0	0	0	0.0027	0.0013	0.0015	0.0062
Gm8989	0.0009	0.0009	0.0009	0.0002	0.0009	0	0	0	0.0027
Gm43185	0	0	0	0	0.0002	0	0	0	0
Pnp2	0.007	0.0094	0.0054	0	0.0008	0.0024	0.0029	0.0058	0.007
Gm11400	0.0391	0.0393	0.0131	0.0156	0.0144	0.0329	0.0067	0.0308	0.0371
Eps8l3	0.0027	0	0.0008	0	0	0	0	0.0031	0
Gm4864	0.0021	0.0041	0	0	0.0003	0	0	0.0026	0.0007
Tbc1d15	0.1465	0.1621	0.1483	0.1679	0.1852	0.2671	0.2212	0.2094	0.2496
Ccdc28a	0.0576	0.0794	0.0349	0.0736	0.0661	0.071	0.07	0.0748	0.0887
Igf1	0	0	0	0	0	0	0.0006	0	0.0007
Rpn1	0.5163	0.4479	0.3082	0.2868	0.2528	0.2697	0.1981	0.3249	0.43
1700104B16Rik	0.0008	0	0	0	0.0007	0	0	0	0
Gm8219	0	0	0	0	0	0	0	0	0.0005
Sync	0	0	0	0	0	0	0	0	0
Gm15659	0	0	0	0.0016	0.0002	0	0	0	0.0003
Echs1	0.2575	0.2468	0.2317	0.2154	0.1956	0.198	0.1884	0.2045	0.2011
Kif5b	0.6755	0.6581	0.5035	0.5354	0.4275	0.6402	0.8136	0.7843	0.8153
Gm8812	0.0045	0.0025	0.0011	0.0022	0.0017	0.0049	0.0037	0.0015	0.0068
B3gnt7	0.001	0	0.0018	0.0005	0.0016	0	0	0	0.001
Npl	0.0087	0.0024	0.0009	0	0.0001	0.0011	0	0.0021	0.0003
Vezt	0.0466	0.0341	0.0392	0.0485	0.0373	0.0372	0.0382	0.043	0.0487
Gm28626	0	0	0.0005	0	0.0007	0	0	0	0
Igkv2-109	0	0	0	0	0	0	0	0.0005	0
Sema3a	0	0.0008	0	0	0	0	0	0	0.0048
Rtraf	0.8013	0.7326	0.2345	0.2949	0.3149	0.8522	0.2277	0.6349	1.0392
Gm15663	0	0	0	0	0	0	0	0	0.0013
Skor1	0	0	0.0004	0	0	0	0	0	0.0002
Gm48204	0	0	0	0	0	0.0026	0	0.0002	0.0007
Aff3	0.0044	0.0382	0.0374	0.0736	0.0742	0.0991	0.1843	0.0818	0.0194
Hcfc1r1	0.51	0.4718	0.3499	0.2827	0.2718	0.304	0.225	0.3436	0.513
Slamf6	0.0447	0.371	0.3326	0.3289	0.3046	0.5837	1.5081	0.7162	0.3085
Gm15931	0	0	0	0	0	0	0	0	0
Gm42676	0	0	0	0	0	0	0	0	0.0004
Gm14933	0.0003	0	0	0	0.0001	0	0	0	0
Gm42675	0	0	0	0	0	0	0	0	0
Trav4d-4	0.0008	0	0	0	0.0002	0	0	0	0.0011
Gm42759	0.0003	0	0	0	0.0003	0	0	0.0003	0.0006
Acap1	0.6748	0.6668	0.6028	0.5244	0.4815	0.5911	0.4986	0.6259	0.7623
Zbtb7a	0.394	0.4068	0.281	0.276	0.2603	0.2677	0.313	0.3973	0.4832
Drg1	0.3683	0.3651	0.2957	0.2442	0.2482	0.3234	0.2997	0.3151	0.3223
Gm45693	0	0	0	0	0	0	0	0.0004	0.0009
Gm37065	0.0026	0.0252	0.0578	0.0515	0.06	0.0863	0.0542	0.0448	0.0218
Zcchc2	0.0708	0.0506	0.0721	0.0939	0.0531	0.0617	0.0538	0.0939	0.1061
Nsdhl	0.0799	0.0697	0.0608	0.0449	0.0407	0.0485	0.07	0.0783	0.0937
Map6	0.0162	0.0251	0.0051	0	0.0005	0.0041	0.0057	0.0209	0.0768
Gm19331	0	0	0.0009	0	0.0007	0.0014	0.0003	0.001	0.0011
Paox	0.0626	0.0576	0.0329	0.0211	0.023	0.0465	0.0329	0.0301	0.0278
Gm4759	0.1912	0.165	0.0949	0.1251	0.1007	0.2538	0.0451	0.152	0.2532
Gm5340	0.0002	0	0	0	0.0002	0	0	0.0003	0.001
Dpy19l3	0.0379	0.0568	0.0569	0.0417	0.0246	0.0427	0.0784	0.0737	0.0683
Gria4	0.0004	0.0005	0	0	0	0	0	0	0.0003
Sf3a1	0.2718	0.2873	0.1987	0.1933	0.1922	0.2323	0.1718	0.2322	0.2845
Dnah17	0.0002	0.0009	0.0024	0.0022	0.0045	0.0049	0	0.0018	0.003
1600002K03Rik	0.1172	0.1163	0.0869	0.0947	0.1102	0.11	0.0948	0.0999	0.0917
Gm8995	0.3593	0.377	0.2222	0.3085	0.281	0.806	0.1021	0.4819	0.677
Pkib	0.0014	0.0032	0	0.0064	0.0064	0.0045	0	0.0032	0.0099
Gm45678	0.0027	0.0023	0.0008	0.0014	0.0003	0.0053	0	0.0009	0.0026
Gm1966	0.1023	0.0687	0.105	0.1545	0.1258	0.2836	0.0397	0.1949	0.4153
Tmtc2	0.0012	0.0082	0.0007	0.0113	0.0107	0.0264	0.0056	0.0222	0.0899
Gm8318	0.0044	0.002	0.0003	0	0.0003	0	0	0.0005	0.0059
Psmc1	0.4224	0.3696	0.2724	0.2382	0.2353	0.2991	0.2472	0.3527	0.4361
Acadvl	0.2045	0.2193	0.1635	0.1966	0.1604	0.2425	0.2048	0.275	0.2679
Asb6	0.128	0.1155	0.1355	0.1072	0.1028	0.0815	0.0584	0.0878	0.1355
Gm16152	0	0	0.0006	0	0.0016	0.0033	0.1754	0.0222	0.0015
Ncr1	0.0003	0.0013	0.0003	0	0	0	0	0	0.0007
Ercc4	0.0687	0.0666	0.0503	0.0586	0.0538	0.0717	0.0536	0.0539	0.0798
Gm15666	0	0	0	0	0.0002	0.0045	0	0.0004	0.003
Alcam	0.235	0.4	0.0492	0.0224	0.0047	0.0232	0.0774	0.1139	0.3073
Map3k19	0	0	0.0002	0	0.0002	0	0	0	0
Gm17102	0	0	0	0	0.0002	0	0	0	0.0004
Gm48207	0	0	0	0.001	0	0	0	0.0005	0.0019
Rheb	0.5856	0.4753	0.4776	0.4376	0.3735	0.4297	0.6548	0.551	0.7365
Olfr267	0	0	0.0004	0	0.0002	0.0021	0	0	0
4930526A20Rik	0.001	0.001	0.0002	0	0.0012	0	0.0011	0.0013	0.0035
Gm7128	0.0004	0.0014	0	0	0.0001	0	0	0	0.001
Vash1	0.0124	0.008	0.0022	0	0	0.0014	0	0.0022	0.007
Gm11533	0.0039	0	0.0026	0.002	0.0023	0.0049	0.0014	0.0023	0.0064
Cc2d2b	0	0.0007	0.0008	0	0.0002	0.002	0	0.0003	0
Vps72	0.2501	0.2887	0.2646	0.2184	0.2152	0.2216	0.2303	0.2647	0.2902
Ncaph2	0.2783	0.2612	0.1816	0.1998	0.179	0.2562	0.2281	0.24	0.3068
Ncmap	0.0054	0.0083	0.0122	0.0095	0.0007	0.008	0.0168	0.06	0.348
Maats1	0.0018	0.007	0.0002	0	0	0	0.0014	0	0.0044
Gm45418	0.0005	0	0.0026	0.0037	0.0008	0	0.0004	0.002	0.0036
Fam149a	0	0	0	0	0	0	0	0.0009	0
Lrrc46	0	0	0.0004	0.0026	0.0003	0	0	0.0007	0.0004
Ddx5	1.8757	2.1033	1.8513	2.1259	1.9128	2.3377	2.7928	2.4321	2.2089
Aftph	0.2043	0.2396	0.206	0.1583	0.1004	0.1625	0.2485	0.3065	0.3737
Gm20449	0	0.0008	0.0005	0	0.0002	0	0.0041	0.0017	0
AW146154	0.0358	0.0304	0.0375	0.0285	0.0269	0.0114	0.0423	0.0257	0.0329
Prkcg	0.0004	0.0008	0.0004	0.001	0	0	0	0.0006	0.0003
Gm44521	0	0	0	0	0	0	0	0	0
Nid2	0.0007	0.0001	0.0012	0	0.0002	0	0.0029	0.0037	0.0457
Gm15470	0.0006	0	0.0005	0	0.0001	0.0022	0	0	0.0022
Pgs1	0.1603	0.1134	0.2212	0.2224	0.2463	0.3108	0.1948	0.2462	0.2773
Thoc6	0.0784	0.0567	0.0559	0.056	0.0608	0.0893	0.0857	0.0698	0.0952
Ermap	0.0001	0.0001	0.0008	0.0009	0.0003	0	0	0.0008	0.0002
Snx25	0.0387	0.0412	0.0175	0.0201	0.0187	0.0143	0.0288	0.0309	0.0353
Tsg101	0.2878	0.2337	0.1783	0.1913	0.1513	0.1738	0.31	0.2496	0.2923
Myadm	0.0449	0.0249	0.0454	0.0085	0.0013	0	0.0007	0.0163	0.082
Ptcd3	0.0735	0.0781	0.0644	0.0643	0.0683	0.0999	0.0763	0.0732	0.0708
Gm11281	0.0095	0.0037	0.0027	0.0007	0.0053	0	0.0006	0.0028	0.0051
Gm11738	0	0	0.0003	0.0015	0.001	0	0	0	0.0002
Smn1	0.152	0.1573	0.1293	0.1097	0.1151	0.1351	0.1287	0.147	0.1392
Cgnl1	0	0	0	0	0	0	0	0	0
Tcp11	0.0037	0.0034	0.0095	0.0077	0.0031	0.0046	0	0	0.0031
Id1	0.0129	0.0101	0.0109	0.0051	0.0068	0.0025	0.0118	0.0084	0.0124
Nrcam	0	0	0	0	0	0	0	0	0
Gm8984	0	0.0008	0	0	0	0	0	0	0.0002
Gm15634	0.0016	0.002	0.0013	0.0029	0.0013	0.0022	0.0016	0.0007	0.0011
Atp5c1-ps	0.0019	0	0.0005	0.0008	0.0008	0.0015	0	0.0013	0.001
Vps25	0.4556	0.3962	0.1839	0.21	0.1884	0.4365	0.1366	0.371	0.5065
Slc1a5	0.7671	0.7647	0.5393	0.4604	0.3923	0.3713	0.4266	0.4799	0.7651
Bvht	0.0004	0.0015	0	0	0	0	0	0	0.001
Pcsk1	0.0004	0.0149	0.0002	0	0.0019	0.0018	0	0.005	0.0538
Irf2bp2	0.0369	0.0991	0.1077	0.1324	0.1092	0.0902	0.4266	0.2151	0.1169
Gm26759	0.0022	0.0046	0.0258	0.0162	0.0122	0.0134	0.0528	0.0144	0.0058
Zfp184	0.0009	0	0.0012	0	0.0004	0	0	0.0004	0.0014
Gm14162	0.0014	0	0	0	0.0005	0	0.0007	0.0004	0.0021
Rhox8	0.0012	0.0002	0.0007	0.004	0.0014	0.0011	0	0.0014	0.0009
Spaca9	0.0033	0.0017	0.0013	0.0025	0.0004	0.002	0	0.0004	0.0008
Pan2	0.0482	0.0379	0.0285	0.0397	0.0401	0.0348	0.0284	0.0538	0.0405
Gm11764	0	0	0	0	0	0	0	0	0
Serpine2	0.2683	0.325	0.008	0.003	0.0037	0.0044	0.0101	0.0794	0.0583
Brsk1	0	0	0	0	0	0	0	0	0
Gm43254	0	0	0	0.0015	0.001	0.0044	0	0	0.0005
Cfap97	0.0818	0.0814	0.0635	0.053	0.05	0.0911	0.1129	0.1049	0.0932
Syk	0.0009	0.001	0.001	0	0.0001	0.0059	0	0.0005	0.001
Klrc1	1.9101	1.7459	0.9583	0.5452	0.1636	0.0164	0.0231	0.3555	0.5272
Gimap9	0.3736	0.3257	0.6247	0.5296	0.4846	0.5679	0.363	0.5631	0.7289
Palld	0.0045	0.0031	0.0023	0	0.0002	0.0018	0.0096	0.005	0.0043
Cox4i2	0.0004	0	0.0004	0	0	0	0	0	0.0003
Gm10275	0.4774	0.4699	0.1732	0.3855	0.4691	1.2053	0.1583	0.5396	0.5137
Stoml2	0.3631	0.3436	0.2602	0.2434	0.2444	0.2422	0.1929	0.2508	0.2884
Gm43761	0.0023	0.0021	0	0	0.0004	0	0	0.0019	0.0027
Gm4993	0.0007	0	0	0	0	0	0	0	0
Ramp2	0.0016	0	0.0025	0	0.0012	0	0	0.0007	0.0002
Gm45805	0	0	0	0	0	0	0	0	0
Ciao2a	0.3934	0.3431	0.1222	0.1296	0.1578	0.4085	0.1125	0.3284	0.4879
Gm14519	0.001	0	0.0005	0	0.0002	0.0023	0.001	0.0016	0.0009
Gm6390	0.0002	0.0023	0	0	0.0003	0	0	0	0.0002
Gm45769	0	0	0	0	0.0009	0.0028	0	0.0009	0.0007
A630001O12Rik	0	0.0011	0	0	0	0	0	0.0025	0.0021
Gm29649	0	0	0	0	0	0	0	0	0.0005
Gm14517	0	0	0	0	0.0001	0	0	0	0.0002
Smim10l1	0.1809	0.1915	0.152	0.1619	0.1468	0.1972	0.2063	0.2003	0.1993
Gm31718	0.0008	0.006	0.0009	0.0032	0.0002	0.0011	0.008	0.0106	0.0041
Rpl21-ps2	0.0004	0	0	0	0	0	0	0.0004	0
Gm5828	0.0071	0.005	0.0015	0.0012	0.0017	0.0038	0.0017	0.0047	0.007
Plaat3	0.687	0.5179	0.256	0.2375	0.1794	0.4458	0.1498	0.5019	1.1571
Trim30c	0.001	0	0.0241	0.0657	0.0178	0.0068	0	0.0436	0.0136
Gm8041	0.0005	0	0	0	0	0	0	0	0.0003
2810414N06Rik	0.0036	0.0049	0.0022	0.002	0.003	0.0053	0	0.0021	0.002
Tmem150b	0	0	0	0	0.0004	0	0	0	0.0008
Gm8048	0.0003	0	0	0	0	0	0	0	0
Ttll3	0.0078	0.0128	0.014	0.0224	0.0092	0.0118	0.0167	0.0317	0.0179
Cbr3	0.0009	0.0014	0.0003	0	0.0003	0	0	0.0005	0.0029
Pet100	0.3961	0.3714	0.4503	0.3168	0.3279	0.2553	0.4785	0.3728	0.378
Gm9353	0.0014	0.0026	0.0015	0	0.0008	0	0	0.0003	0.001
Ggta1	0.1481	0.1683	0.0568	0.0228	0.0236	0.0366	0.0472	0.0848	0.1817
1700056E22Rik	0.0281	0.0242	0.03	0.0459	0.0416	0.0691	0.0602	0.0393	0.0199
Jph1	0	0	0	0	0	0	0	0	0
Terf2ip	0.138	0.1459	0.1245	0.0915	0.1073	0.119	0.0915	0.1527	0.164
Gm232	0	0	0	0	0	0	0	0	0.0007
Gm3635	0.0008	0	0	0	0	0	0	0.0007	0.001
Numa1	0.2792	0.2659	0.2115	0.3387	0.2987	0.4377	0.3366	0.3616	0.4318
Cenpo	0.0332	0.0403	0.0319	0.0385	0.0295	0.0369	0.0275	0.0381	0.047
Gm8767	0	0	0.0002	0	0.0001	0	0	0	0.0005
Dusp10	0.3795	0.3383	0.2119	0.3924	0.3887	1.4859	0.7151	0.6574	0.4016
Gm7054	0.0009	0.0015	0	0	0.0001	0	0	0.0013	0.0019
Adamtsl2	0	0.0016	0	0	0.0003	0.0041	0.0053	0.0011	0.0002
Mecp2	0.1116	0.1314	0.1317	0.1521	0.1292	0.1488	0.1873	0.1947	0.1903
Lama4	0	0	0	0	0	0	0	0	0
Gm17816	0.0007	0.0011	0.0004	0	0.0005	0	0	0.0021	0.0008
Tarbp2	0.1306	0.1377	0.1104	0.1484	0.1135	0.1285	0.0934	0.1088	0.1221
Aven	0.0168	0.022	0.0133	0.0251	0.0353	0.021	0.0412	0.03	0.0196
Homer2	0	0.0001	0	0	0	0	0	0.0006	0
Trappc3	0.3507	0.3353	0.2735	0.2265	0.1817	0.2462	0.2957	0.3245	0.366
Zdhhc18	0.2317	0.1741	0.2001	0.2565	0.1685	0.1342	0.1427	0.2058	0.3173
Rabepk	0.1903	0.1552	0.1747	0.1368	0.0982	0.1236	0.0923	0.1696	0.1908
Gm37712	0	0	0	0	0	0	0	0	0
Mrpl57	0.5467	0.4465	0.5364	0.3718	0.4219	0.3691	0.4115	0.4395	0.4534
Mien1	0.7182	0.6256	0.5684	0.4487	0.418	0.4414	0.519	0.5874	0.7064
Mynn	0.1196	0.107	0.0847	0.0737	0.0782	0.0824	0.1304	0.1105	0.1382
Gm13461	0.0268	0.0304	0.0068	0.0083	0.0108	0.017	0.0091	0.0112	0.0246
Gm13213	0.0028	0.0025	0	0.0027	0.0006	0	0.0012	0.0022	0.0013
Gm13462	0.0004	0.0012	0	0	0.0001	0	0	0	0
Nsg2	0.0164	0.127	0.1027	0.5355	0.6894	0.952	0.7708	0.5026	0.1053
Dph3b-ps	0.0011	0	0	0	0	0	0	0	0.0003
Skap2	0.1307	0.1012	0.038	0.0456	0.0538	0.0469	0.0438	0.084	0.1928
Gm44135	0	0	0	0	0.0002	0	0	0.0002	0
Il18bp	0.0166	0.0045	0.0364	0.0359	0.0163	0.0067	0.0022	0.0392	0.0277
Dapk2	0.3427	0.1459	0.2132	0.0846	0.0449	0.005	0.0024	0.0445	0.0796
Trav6d-7	0.0003	0	0	0	0.0002	0.0021	0.0017	0.0008	0.0002
Pcp2	0.0006	0	0	0	0.0002	0	0	0	0.0002
Gm45546	0.0048	0.0052	0.0014	0.0047	0.0032	0.0069	0.0008	0.0074	0.0139
Msrb3	0.0034	0.0027	0.0006	0	0	0.0034	0.0021	0.0051	0.0945
Prdm8	0	0	0.0003	0	0	0	0	0.0014	0
Col8a2	0.0008	0	0.0018	0	0.0002	0	0	0	0
Gpr4	0	0	0	0	0.0002	0	0	0	0.0003
Gm6706	0	0	0.001	0	0.0001	0	0	0.0004	0.0007
Lrrc25	0.0003	0.0009	0	0	0	0	0	0.0038	0.0125
Gm15910	0.0012	0.0039	0.0007	0.0013	0.0012	0.0065	0	0.0014	0.0018
Gm15782	0.0006	0	0.0002	0	0.0002	0	0	0	0.0009
Gm15784	0.0005	0.0007	0.0005	0	0	0	0	0.0009	0.0006
Tmem56	0.0005	0	0	0	0	0	0	0	0
Muc1	0.0187	0.0184	0.0038	0.0089	0.0032	0.0008	0.0244	0.0177	0.0357
Gm15786	0	0.0007	0	0.0017	0.0003	0	0.0021	0	0.0002
Opa3	0.0729	0.0863	0.047	0.0905	0.0672	0.1023	0.1263	0.0708	0.0807
Gdf15	0	0	0	0	0	0	0	0	0.0003
Gm6758	0.0017	0.0013	0.001	0.0016	0.0005	0.0053	0	0.001	0.0013
Arpc4	1.5008	1.3867	1.4994	0.9514	0.9134	1.0492	1.0186	1.251	1.5134
Cdh10	0	0	0	0	0.0003	0	0	0.002	0.0005
5830415G21Rik	0	0	0	0	0	0	0	0	0
Gm30214	0.002	0.0111	0.0036	0.0017	0.0005	0.002	0.0065	0.0027	0.0012
Gm11343	0.0025	0	0	0.0012	0.0003	0.0015	0.0004	0.0016	0.0004
Gm6209	0	0	0	0	0	0	0	0	0
Gm32391	0	0	0	0	0.0006	0.0027	0	0	0
Trav13d-3	0	0	0.0002	0.0027	0.0004	0	0	0	0.0021
Gtf2e2	0.2141	0.212	0.1405	0.1225	0.1014	0.1177	0.1508	0.1774	0.1799
Gm35572	0	0	0	0	0	0	0	0	0.0014
Gm5608	0	0	0	0	0	0	0	0.0002	0.0006
Gm26685	0	0	0	0	0.0008	0.0019	0	0	0.0003
Gm6542	0.0387	0.0369	0.0089	0.0075	0.0115	0.0327	0.011	0.0344	0.0537
Morc3	0.1843	0.165	0.2623	0.2224	0.167	0.2606	0.1565	0.2439	0.2447
Gm12444	0.0031	0.0031	0.0006	0	0.0009	0.002	0.0022	0.0004	0.0027
Unk	0.0536	0.0549	0.0393	0.074	0.045	0.0744	0.049	0.0493	0.0507
Gm12445	0	0	0	0	0	0	0	0.0002	0.0007
Grm8	0	0	0.0003	0	0	0	0	0	0
Eif4ebp3	0.0064	0.0054	0.0028	0.0067	0.006	0.0041	0.0019	0.0067	0.0116
Gm12109	0.0006	0	0	0	0.0004	0.0021	0.0007	0.0016	0.0004
Gm12331	0.0039	0.0061	0.0003	0	0.0014	0	0.0009	0.0034	0.006
Trav8d-2	0.021	0.0255	0.0004	0.0111	0.0075	0.0299	0.0028	0.0045	0.0233
Gm15519	0.0123	0.0126	0.0015	0.0044	0.0034	0.019	0.0042	0.0101	0.016
Erbb2	0.0001	0	0	0	0	0	0	0	0.0002
H2-K1	3.5316	3.4763	3.5348	3.3186	2.9559	3.3977	2.9278	3.6256	4.0297
Trav16d-dv11	0.0226	0.0116	0.0073	0.0052	0.006	0.0046	0.0006	0.0047	0.0108
Gm13709	0	0	0.0003	0	0	0	0	0	0
Ccnj	0.0106	0.0132	0.0065	0.0034	0.0036	0.0067	0.0106	0.0048	0.0097
Pgpep1	0.0468	0.0375	0.0134	0.0078	0.0087	0.0025	0.0096	0.0183	0.0354
Gm12447	0.0021	0.0044	0.0013	0	0.0006	0.0041	0	0.0006	0.002
Mettl21c	0.0001	0.001	0	0.0016	0.0005	0	0.0006	0	0.0002
Trim30a	0.3979	0.3525	0.521	0.5501	0.2665	0.2912	0.3073	0.6896	0.7319
Fmnl2	0	0.0017	0.0006	0	0.0003	0.0021	0	0.001	0.0089
Carmn	0	0	0	0	0	0	0	0	0
Cda	0.0002	0	0	0	0	0	0	0	0.0008
Gm7094	0.0003	0	0	0	0	0	0	0	0.0004
Gm12352	0.0009	0	0	0	0	0	0	0.0008	0.0011
Sh2d1b2	0	0	0	0	0	0	0	0	0
Acat2	0.0475	0.0322	0.0716	0.0584	0.0406	0.0403	0.0384	0.0598	0.0473
Gpc6	0	0	0.0013	0	0.0006	0	0	0	0
9330154K18Rik	0	0	0	0	0.0003	0	0	0	0.0005
Gm16006	0	0	0	0.0011	0.0002	0	0	0.0003	0
Rab26os	0.0136	0.0261	0.0109	0.0139	0.0145	0.018	0.0728	0.0379	0.0159
Zdhhc5	0.0704	0.07	0.053	0.0522	0.0412	0.0443	0.0638	0.0699	0.0748
Gm6682	0.0028	0.0054	0.001	0.0058	0.0016	0.0047	0.0022	0.0026	0.0043
Chic1	0.0204	0.018	0.0174	0.0224	0.0118	0.0302	0.0344	0.0499	0.0548
Sh2d1b1	0.0017	0	0	0	0	0	0	0	0.0002
Tonsl	0.975	0.912	1.0753	0.9958	0.9101	0.937	0.7458	1.0126	1.115
Gm5578	0.0057	0.0059	0.002	0.0052	0.0023	0	0.0017	0.0094	0.0111
Gm6345	0.0002	0	0	0	0.0001	0	0	0	0.0006
Prpf8	0.4073	0.4008	0.2835	0.313	0.3023	0.4671	0.2455	0.3791	0.4481
Zhx2	0.0158	0.0491	0.0346	0.0695	0.0723	0.0606	0.0767	0.0765	0.0495
Rybp-ps	0	0	0	0	0	0	0	0	0
Krtcap2	1.3559	1.1443	1.2262	1.0452	0.9861	0.8953	0.6752	1.0537	1.3134
Efna2	0.001	0	0	0	0.0005	0.0026	0	0.0003	0.0006
D130058E05Rik	0	0	0	0	0	0	0	0	0
Trps1	0.185	0.2488	0.0973	0.079	0.0429	0.0712	0.6741	0.2523	0.1186
Ssh1	0.0865	0.1398	0.052	0.0476	0.0449	0.0807	0.1131	0.1592	0.2076
Sf3b6	0.9095	0.9223	0.9409	0.7774	0.7849	0.8155	0.7714	0.8734	0.988
Gm33926	0.0005	0.0006	0.0004	0	0.0002	0	0	0	0.0004
Wdr20	0.0801	0.0693	0.0772	0.0652	0.0681	0.0609	0.1547	0.1085	0.1014
Selenoh	0.3452	0.2508	0.1193	0.1665	0.1838	0.4033	0.0835	0.2468	0.3824
Cachd1	0	0	0	0	0	0.0023	0.0038	0.0007	0.0007
Gbx2	0	0	0	0	0	0	0	0	0
1700029H14Rik	0	0	0.0006	0	0.0002	0	0	0	0.0002
Edem3	0.0601	0.0681	0.057	0.0603	0.0514	0.1045	0.0482	0.0651	0.0945
Fbxw2	0.363	0.3897	0.3529	0.2604	0.2424	0.2756	0.3958	0.3751	0.4413
Gm13217	0.0021	0	0.0002	0.0019	0.0009	0	0.0007	0.0026	0.0032
Gm4956	0.0003	0.0015	0.0006	0.001	0.0005	0.0197	0.0005	0.0173	0.0137
Gm5648	0.0006	0.0015	0	0	0.0001	0	0	0	0.0015
Tnfaip1	0.0696	0.0634	0.0294	0.054	0.0427	0.0664	0.0868	0.0705	0.1005
Terf2	0.0407	0.0513	0.0399	0.0422	0.0469	0.0476	0.0534	0.0461	0.0565
1700061F12Rik	0	0.0005	0	0	0	0	0.0005	0.002	0.0013
Klri1	0.0013	0.0012	0.0007	0.0062	0.0011	0	0	0.0005	0.0005
Ppara	0.0009	0	0	0	0.0003	0.0023	0	0	0.0003
Samd14	0.0033	0.0061	0.0014	0	0	0	0.0009	0.0012	0.0075
Gm29488	0.001	0.001	0	0	0.0003	0	0	0.0021	0.0021
Gm38262	0	0	0	0	0	0.0022	0	0	0.0002
A230060F14Rik	0.0002	0.0019	0.0011	0.0026	0.0018	0.0078	0.0011	0.001	0.0025
Spc25	0.0119	0.0032	0.0061	0	0.004	0.002	0.0119	0.0095	0.0111
Gm9719	0.0009	0.0015	0.0009	0.0009	0.001	0.0066	0.0011	0.0012	0.0016
Rps3a3	0.0626	0.0446	0.0219	0.0325	0.0314	0.0704	0.0111	0.0331	0.0561
Il9r	0.0019	0.016	0.0032	0	0.0009	0.0092	0.1048	0.0591	0.0251
Mrtfb	0.043	0.0398	0.0125	0.0262	0.022	0.0631	0.0281	0.0599	0.0868
St8sia6	0.0007	0.0036	0.0017	0.0071	0.0043	0.2484	0.011	0.0482	0.0134
Gm42547	0.0022	0.0047	0.0015	0.0033	0.0019	0.0048	0.0014	0.0066	0.0057
Anxa6	1.4234	1.1511	1.188	0.932	0.7509	0.8647	0.4742	1.1313	1.4883
Papola	0.5003	0.4932	0.4776	0.4402	0.4315	0.5297	0.5472	0.5461	0.5806
Gm28989	0.0018	0.0031	0.0017	0	0.0011	0.0054	0.0009	0.0045	0.002
Vrk2	0.1307	0.122	0.1234	0.1028	0.0832	0.0834	0.147	0.1232	0.1089
Adcy3	0.0475	0.0553	0.0457	0.0287	0.0363	0.0146	0.0388	0.0341	0.0496
Gm5303	0.0004	0	0	0	0.0001	0	0	0	0.0002
Sh3bp2	0.083	0.0991	0.039	0.0321	0.0182	0.0151	0.0232	0.032	0.0514
Ghr	0.0004	0	0	0	0	0	0	0.0009	0
Pias4	0.1013	0.1189	0.097	0.0843	0.0772	0.1382	0.1495	0.1169	0.1323
Naa20	0.4018	0.4089	0.4131	0.3832	0.213	0.1895	0.2439	0.3498	0.5039
Gm15738	0.0003	0.0013	0.0004	0	0.0001	0.0032	0	0	0.0006
Trim46	0.0346	0.019	0.0118	0.0161	0.0071	0.0024	0.0028	0.0186	0.0428
Elac2	0.0853	0.0866	0.059	0.0862	0.071	0.0976	0.0794	0.0751	0.0763
Ptrhd1	0.1522	0.1549	0.1278	0.107	0.0834	0.123	0.125	0.1247	0.1313
Fbxo7	0.1208	0.1012	0.1325	0.102	0.1153	0.1465	0.0793	0.1286	0.1242
Polrmt	0.0327	0.0377	0.0438	0.0459	0.0393	0.0648	0.0375	0.0495	0.0439
Gm48225	0.0018	0	0	0	0.0005	0	0.0017	0.0008	0.0013
Gm48226	0.0174	0.011	0.0044	0.0169	0.0138	0.0159	0.0025	0.0158	0.0136
Gm18899	0	0	0	0	0.0004	0	0	0	0.001
Strn4	0.0827	0.0583	0.0537	0.0495	0.0538	0.0808	0.1461	0.0831	0.0962
Sdhaf3	0.0587	0.0675	0.044	0.037	0.0532	0.0459	0.0424	0.0442	0.0447
Kifc3	0.0048	0.005	0.0018	0.0174	0.0096	0.0015	0.0016	0.0002	0.0008
Gm15484	0.0165	0.0192	0.0081	0.0138	0.0089	0.0209	0.0048	0.0078	0.0133
Gimap5	0.6064	0.694	1.1175	0.925	0.8326	0.3586	0.4516	0.5503	0.6643
Carmil1	0.0005	0	0	0	0.0002	0	0	0.0016	0.0037
Atp6v0c-ps1	0.0007	0	0	0	0.0003	0	0.0012	0.0006	0.0012
Zfp800	0.1317	0.1324	0.116	0.1182	0.1117	0.1553	0.1683	0.14	0.1475
Asb18	0	0	0	0	0	0	0	0	0.0008
Pspn	0	0	0	0	0	0	0	0	0
Trav13d-4	0.0023	0	0.0031	0	0.0015	0.0069	0.005	0.004	0.0117
Ankhd1	0.1417	0.1438	0.1431	0.1937	0.1637	0.1912	0.2595	0.2326	0.2093
Gimap7	1.013	0.5946	1.2952	0.7992	0.531	0.3801	0.1064	0.4761	1.4811
Gm15843	0.0133	0.003	0.0037	0.003	0.0063	0.0279	0.0006	0.0094	0.0136
Zfp605	0.0155	0.0146	0.011	0.0137	0.0113	0.0151	0.0254	0.0138	0.0114
Gm18413	0	0	0	0	0	0	0.0008	0	0.0002
Gm42549	0.0015	0.0026	0.0003	0	0.0012	0.0043	0.0011	0.0044	0.0039
6530409C15Rik	0	0	0.001	0	0.0006	0	0	0	0.0003
Gm42548	0.0019	0	0	0.0005	0.0007	0	0	0.0026	0.0011
Gm17949	0.0011	0	0	0	0.0005	0.0021	0	0.0011	0.0018
Gimap6	1.1363	1.0625	1.6232	1.72	1.5015	1.8287	0.8568	1.2388	1.7005
Trav14d-3-dv8	0.007	0.0123	0.0077	0.0108	0.0133	0.0743	0.022	0.0268	0.0358
Map2k5	0.1419	0.1679	0.0882	0.0842	0.0764	0.119	0.0727	0.1354	0.22
Gm4246	0.003	0.003	0.0002	0.0026	0.0014	0.004	0.0006	0.0013	0.001
Sesn1	0.0605	0.0591	0.0788	0.1121	0.1597	0.2446	0.081	0.1371	0.199
Trav7n-4	0.0119	0.0181	0.0089	0.001	0.0023	0.0144	0.0017	0.0048	0.0194
Fkrp	0.0859	0.0999	0.0447	0.0442	0.0415	0.069	0.0385	0.0673	0.0863
Fxyd4	0	0.0042	0.0047	0.002	0.0013	0	0.0029	0.01	0.0054
9930024M15Rik	0.0018	0	0	0.0007	0.0009	0.0015	0	0.0006	0.0024
Khdc1a	0.0013	0	0	0	0.0002	0	0	0	0
Gm8835	0	0	0.0004	0	0.0004	0	0	0	0
Nup43	0.0696	0.0444	0.0396	0.0481	0.0558	0.0386	0.0295	0.037	0.0393
Trav9n-1	0	0	0	0	0.0001	0	0.0012	0.0039	0.0022
Col6a1	0.0005	0	0	0	0	0	0	0.0005	0.0007
Trav6n-5	0.0009	0.0011	0.0005	0.005	0.0007	0.005	0.0007	0.0036	0.0094
Evc2	0	0.0011	0	0	0.0002	0	0	0	0
Tsx	0	0	0.0005	0	0	0.0021	0	0	0.0002
Fancl	0.0969	0.0697	0.0545	0.0489	0.0485	0.0688	0.0693	0.0556	0.0772
Tsix	0.0153	0.0124	0.0201	0.0143	0.0128	0.0126	0.0022	0.0071	0.0133
Ddx1	0.2073	0.2341	0.1083	0.1083	0.1072	0.1322	0.1755	0.1536	0.1821
Trav10n	0.0043	0.005	0.0029	0.001	0.0047	0.0215	0	0.0088	0.0141
Xist	0.9323	1.0349	1.1952	1.0676	1.1354	1.1622	0.3631	0.9715	1.2859
Gm6478	0.0026	0.0011	0.0003	0.001	0.0006	0.0051	0	0.0007	0.0027
Selenok-ps8	0.022	0.0264	0.0094	0.0098	0.0052	0.0198	0.0071	0.0159	0.0381
Rpl38-ps1	0.0025	0.0022	0.0041	0.0013	0.0042	0.0066	0	0.0036	0.0073
Gm10827	0.0056	0.0096	0.0138	0.0112	0.0148	0.0082	0.0157	0.011	0.0103
Gm3325	0.0133	0.0125	0.0019	0.0054	0.0028	0.0033	0.0042	0.0088	0.0183
Gm37199	0	0	0	0	0.0002	0	0	0	0
Gpr155	0.0166	0.0061	0.0201	0.0178	0.0138	0.0102	0.0723	0.0313	0.0513
Slc25a41	0	0.0006	0	0	0	0	0	0.0006	0.0002
Gm48228	0.0049	0.0041	0.0006	0	0.0018	0.0017	0.0022	0.0063	0.0032
Gphn	0.0864	0.085	0.0526	0.0798	0.0438	0.0331	0.0476	0.0545	0.1065
Gm43768	0	0	0	0	0.0003	0	0	0	0.0002
Selenok-ps5	0.0003	0.0019	0	0	0.0004	0	0	0.0015	0.0022
Gm43774	0.0024	0	0.0009	0.0051	0.0023	0.0083	0.0017	0.0038	0.0028
Gm48229	0.0005	0	0.0003	0	0.0006	0	0	0	0
Gimap4	1.785	1.3755	1.8938	1.688	1.2709	1.2904	0.8325	1.4787	2.1576
Ankrd39	0.1971	0.2758	0.0967	0.1011	0.0836	0.0968	0.1225	0.1767	0.1284
Gm48230	0.0003	0	0	0	0.0004	0	0	0.0003	0.0005
Asph	0.0024	0.006	0.0015	0.0091	0.0036	0.0034	0.0157	0.0064	0.0033
Gm48231	0.001	0	0	0	0.0004	0	0	0.0004	0.0021
Naip2	0.0581	0.048	0.0323	0.0356	0.0188	0.0211	0.0235	0.042	0.0699
Aspscr1	0.1989	0.1855	0.2324	0.1761	0.1722	0.2138	0.2457	0.2629	0.3203
Olfr750	0	0	0	0	0	0	0	0	0
Gm42607	0	0.0008	0	0	0	0	0	0.0005	0
Tbc1d25	0.0402	0.0325	0.0239	0.0202	0.0287	0.0532	0.0283	0.0283	0.0408
Gm19817	0	0	0	0	0	0	0	0	0
Gm5837	0.018	0.0186	0.0027	0.0046	0.0094	0.0219	0.0081	0.0132	0.0202
Mul1	0.0954	0.0701	0.0625	0.0634	0.0432	0.0654	0.0809	0.0897	0.1038
Srgap2	0.1476	0.1456	0.1223	0.1162	0.0828	0.0816	0.1407	0.1274	0.166
Ipo11	0.0585	0.0556	0.066	0.0426	0.0484	0.0656	0.0523	0.0715	0.0716
Gm12606	0	0	0	0	0	0	0	0	0.0002
Ankrd23	0.0122	0.0168	0.007	0.0105	0.005	0	0.0123	0.0027	0.0024
Vasp	1.3615	1.1153	1.2442	0.9771	0.881	1.0157	1.2754	1.2802	1.5755
Gimap1	1.1369	1.1474	1.1348	0.8902	0.82	1.0481	0.9976	1.2146	1.4419
Gm37660	0.0007	0.0013	0.001	0.0017	0.0017	0.0124	0.0019	0.0026	0.0033
1700058P15Rik	0.0003	0	0	0	0.0007	0	0.0063	0.0034	0.0021
Gm15829	0.001	0.0006	0.0014	0	0.0012	0	0	0.0007	0.0008
Eogt	0.048	0.0451	0.0303	0.0327	0.0174	0.0306	0.03	0.0491	0.0668
Gimap1os	0.092	0.0818	0.0443	0.0637	0.0433	0.1388	0.0322	0.077	0.1845
Mdk	0.0065	0.0083	0.0068	0.0027	0.0047	0.0013	0.03	0.0112	0.013
Ramac	0.3493	0.3498	0.1232	0.138	0.1336	0.3827	0.1088	0.3044	0.5157
Gm28053	0.0382	0.0356	0.084	0.0484	0.0406	0.0454	0.0086	0.0344	0.0731
Gm37954	0.0014	0.0064	0.0019	0.0029	0.0018	0.0063	0.002	0.0035	0.0073
Gm42417	0.0003	0.001	0	0	0	0	0	0	0
Katnb1	0.1165	0.0855	0.1104	0.1277	0.0871	0.0372	0.0391	0.0727	0.0886
Pcx	0.0034	0.0059	0.002	0.0046	0.0027	0.0047	0.0021	0.0034	0.002
Umps	0.1432	0.139	0.0753	0.0911	0.0908	0.1256	0.1008	0.1161	0.1335
Gm4181	0	0	0	0	0	0	0	0	0
Cenpw	0.1914	0.109	0.1658	0.1078	0.0945	0.0477	0.0606	0.0819	0.0955
Chrm4	0.0006	0.0008	0.0021	0.002	0.0002	0	0.0056	0.0053	0.0085
Cdkn2a	0.0981	0.0451	0.0109	0	0.0002	0	0.0007	0.0085	0.0248
Mtg1	0.0712	0.0697	0.0568	0.0527	0.0845	0.0643	0.0373	0.0477	0.0511
Gm44065	0.0006	0	0	0	0	0.0022	0.0012	0.0006	0.0005
Arid1b	0.0958	0.1069	0.0789	0.1019	0.0854	0.1454	0.1427	0.1282	0.1259
Pde7a	0.1137	0.127	0.1783	0.242	0.1775	0.1392	0.2044	0.1942	0.1028
Gm2546	0.0151	0.0077	0.0016	0.0026	0.001	0	0.0025	0.0027	0.0107
Pgam2	0.0002	0.0012	0	0.0001	0.0009	0	0.0081	0.003	0
Gm9752	0.0007	0.0009	0	0	0.0002	0.0057	0	0.0028	0.0005
Lrfn4	0.0022	0.0067	0.0004	0	0.0002	0	0	0.001	0.0022
Gm4780	0.0011	0	0.0006	0	0.0003	0	0	0	0.0003
Gm15599	0	0	0	0	0.0002	0	0	0	0
Gm16124	0.0241	0.0297	0.0408	0.0725	0.0769	0.0644	0.0242	0.0402	0.0258
E2f6	0.025	0.0236	0.0163	0.0238	0.0157	0.0135	0.0251	0.0136	0.0201
Sprn	0	0	0.0001	0	0	0	0	0.0014	0.0004
Pdhx	0.0631	0.0578	0.0637	0.0583	0.0501	0.0598	0.0594	0.0594	0.0611
Pcmt1	0.436	0.4812	0.2879	0.2267	0.2244	0.277	0.3849	0.4312	0.3814
Rab3gap1	0.1878	0.2015	0.1462	0.1657	0.1467	0.2125	0.2626	0.2189	0.2574
Klri2	0.131	0.2056	0.0124	0.0178	0.0054	0	0	0.0487	0.0386
Gm43196	0.0004	0	0.0009	0	0.0003	0	0	0.0011	0.0012
Gpcpd1	0.1599	0.1773	0.181	0.1959	0.215	0.5034	0.5303	0.3485	0.3092
Pwwp3a	0.0785	0.0726	0.0264	0.0321	0.0391	0.1875	0.0385	0.1231	0.1516
Bckdk	0.2059	0.1869	0.1347	0.1681	0.1452	0.1793	0.1168	0.1575	0.1858
Myo5a	0.052	0.0361	0.0151	0.0206	0.011	0.0259	0.0292	0.0429	0.0788
Ndufaf4	0.1295	0.1105	0.0979	0.1369	0.1638	0.0925	0.1104	0.09	0.0828
Camk2n1	0.097	0.0613	0.048	0.0253	0.0169	0.0037	0.0024	0.0687	0.0995
Gm43489	0	0	0	0	0	0	0	0	0
Gm42975	0	0	0	0	0	0	0	0	0
Gm14861	0	0	0	0	0.0002	0	0	0	0
Rps12-ps1	0.0042	0.003	0.0007	0.0024	0.0015	0.0024	0.0023	0.0029	0.0007
Mir155hg	0.1051	0.1665	0.0377	0.045	0.018	0.0223	0.2885	0.1808	0.1532
Ndufa10	0.6028	0.5199	0.5349	0.4338	0.4654	0.4702	0.3589	0.4533	0.4242
Podxl	0.0003	0	0.0005	0	0	0	0.0009	0.0007	0
Igkv16-104	0	0	0	0	0	0	0	0	0
Gm16754	0.034	0.0135	0.0038	0	0.0006	0.0021	0	0.0058	0.0386
Ighv1-64	0	0	0	0	0	0	0	0	0
B2m	3.4926	3.352	3.457	3.1982	2.911	2.9193	3.3471	3.5218	3.5947
Rpl32l	0.0377	0.0202	0.01	0.0103	0.0202	0.0372	0.0034	0.033	0.0339
Gm48232	0	0	0	0	0	0	0	0	0
Gm12804	0.0068	0.003	0.0015	0	0.0009	0.0073	0	0.0019	0.0046
Gm48233	0.0006	0	0	0	0.0002	0	0	0	0.0002
Gm19095	0	0	0	0	0	0	0	0	0.0006
Ahr	0.0389	0.063	0.0609	0.0577	0.0263	0.0053	0.173	0.0902	0.0883
Nhsl1	0	0	0.0004	0	0.0024	0.0025	0.0077	0.0012	0.0015
Gm43767	0	0	0	0.0016	0.0001	0.0009	0	0	0.0007
Gm48234	0	0.0009	0	0	0.0001	0	0	0.0006	0.0003
Pde4d	0.328	0.2743	0.1762	0.1579	0.1286	0.2463	0.1325	0.2596	0.3923
Cfap299	0	0	0.0002	0	0	0	0	0	0
Gm48236	0.0006	0.0036	0.0019	0	0.0005	0.0013	0.0023	0.0092	0.0058
Trim30d	0.1085	0.1131	0.1424	0.171	0.0628	0.0614	0.0905	0.2377	0.2865
Trim69	0.0006	0.0011	0.0013	0	0.0004	0	0	0.0007	0.0011
Rad18	0.0508	0.0621	0.0396	0.0552	0.0446	0.0614	0.0829	0.0709	0.0626
Gm10029	0.0161	0.023	0.008	0.0151	0.0179	0.0457	0.0058	0.017	0.016
Gm16464	0.0003	0.0011	0	0	0.0001	0	0	0.0007	0.0015
Rdh13	0.0147	0.0135	0.0092	0.009	0.0123	0.0065	0.0087	0.0095	0.0106
Gm38357	0.0024	0.0009	0.0002	0	0.0006	0.0021	0	0.0013	0.0028
Cul5	0.1855	0.2077	0.1423	0.1496	0.1344	0.2015	0.2193	0.2057	0.2201
4833420G17Rik	0.1894	0.2608	0.2397	0.21	0.2414	0.2556	0.1936	0.1995	0.2477
Bend5	0.0054	0.0074	0.007	0.0061	0.0119	0.0111	0.0014	0.004	0.004
Zfp709	0.0154	0.0156	0.0137	0.008	0.0147	0.0166	0.0146	0.0159	0.0225
Keap1	0.2673	0.2226	0.2724	0.212	0.1595	0.228	0.1781	0.3163	0.3455
Lgalsl	0.0724	0.0455	0.0455	0.0239	0.0099	0.0035	0.0418	0.0247	0.0407
Smarcal1	0.0422	0.0438	0.027	0.0274	0.0223	0.032	0.0262	0.027	0.0414
Snx27	0.064	0.0834	0.0647	0.0578	0.0666	0.0781	0.0804	0.0887	0.0952
Atf1	0.4544	0.4546	0.3668	0.2574	0.2917	0.4137	0.357	0.3964	0.4441
Patl2	0	0	0.0008	0	0.0007	0	0	0	0.0019
Noct	0.0334	0.0289	0.0348	0.0222	0.0252	0.0135	0.0726	0.034	0.0497
Gm48242	0	0	0	0	0.0002	0	0	0	0
Utp23	0.1386	0.1395	0.1112	0.1119	0.0925	0.0898	0.1271	0.1556	0.1599
Hmg20b	0.2302	0.2424	0.1808	0.1182	0.1327	0.1088	0.232	0.2137	0.2526
Trav6n-6	0.0227	0.0137	0.0156	0.0073	0.0097	0.0126	0.0048	0.0177	0.0432
Gm17178	0.0004	0.0007	0	0	0.0001	0	0.0009	0	0.0006
Gm10074	0.0002	0	0	0	0	0	0	0.0005	0.0002
Dnajc21	0.0701	0.088	0.0481	0.0493	0.0404	0.0805	0.1287	0.0788	0.0963
Zdhhc20	0.5064	0.4822	0.6408	0.5109	0.5596	0.5651	0.5107	0.5651	0.7472
Gm20559	0.0858	0.037	0.0731	0.0718	0.0502	0.1639	0.0098	0.0986	0.2335
Gm9711	0.0012	0	0	0	0.0004	0.0049	0	0	0.0005
Arhgef39	0.0022	0.001	0.0001	0.0018	0.0019	0	0.0026	0.0025	0.0052
Igkv15-103	0	0	0	0	0	0	0	0	0
Crnkl1	0.1889	0.1885	0.1539	0.1252	0.1167	0.1545	0.2345	0.2114	0.2283
Gm8942	0.0038	0.0025	0.0009	0.0017	0.0027	0.0085	0.0012	0.0021	0.0048
Traf7	0.236	0.2679	0.1823	0.1633	0.1521	0.2091	0.1455	0.2038	0.2769
Gm43198	0	0.0011	0	0	0.0003	0	0	0	0.0004
Gm43773	0.0011	0	0	0	0.0006	0.0037	0.0006	0.0018	0.0003
Gm43197	0.0011	0	0.0009	0.0017	0.001	0.0022	0.0012	0.0027	0.0036
2310069B03Rik	0	0	0	0	0	0	0	0.001	0
Mrpl39	0.2115	0.197	0.1396	0.1364	0.1252	0.1507	0.1123	0.1451	0.1576
Gm37800	0	0	0	0	0	0	0	0	0
Gm14753	0.0019	0.0024	0	0	0.0003	0	0	0.0018	0.0024
Rpl21-ps1	0.0005	0.0016	0.0006	0.0013	0.0002	0.0019	0	0.0007	0.0009
Maoa	0.0012	0.0037	0.0012	0.0003	0.0008	0.002	0.0047	0.0018	0.0011
Axl	0.0551	0.1828	0.0239	0.0084	0.0045	0.0107	0.0658	0.0722	0.1132
Cacng7	0.0005	0.0015	0.0005	0	0.0002	0	0.0004	0	0.0005
Gm13413	0.0181	0.0138	0.0045	0.006	0.006	0.0139	0.0029	0.0057	0.0108
Map7	0.0165	0.0293	0.0238	0.0449	0.0383	0.0569	0.1021	0.0509	0.0248
Gm4675	0	0	0	0	0	0	0.0009	0	0
Cd151	0.0578	0.049	0.0517	0.031	0.0274	0.0493	0.0277	0.0636	0.1141
Sox21	0	0	0	0	0.0002	0	0	0	0
Gm17087	0.0093	0.0105	0.0113	0.0046	0.0052	0	0.1064	0.0559	0.0241
2810029C07Rik	0.0007	0.0013	0.0021	0.0037	0.0006	0.0025	0	0.0024	0.0008
Rps27	3.355	3.4843	4.1262	4.4994	4.6913	4.0635	2.4534	3.0523	2.9229
Adprhl2	0.1278	0.1536	0.1205	0.1308	0.121	0.1329	0.1309	0.1309	0.1497
Fbxo33	0.0876	0.1048	0.0728	0.0991	0.0739	0.1207	0.1908	0.1427	0.1666
Slfn5	0.0328	0.0911	0.1027	0.2024	0.0423	0.245	0.1096	0.4514	0.2373
Gm38235	0.0045	0.0059	0.0002	0.0021	0.0007	0	0.0007	0.0054	0.0121
Lnpk	0.0682	0.0645	0.0153	0.025	0.0245	0.084	0.0179	0.052	0.0693
Lpgat1	0.095	0.1009	0.0412	0.0386	0.0238	0.0201	0.0608	0.0518	0.111
Dld	0.1827	0.1614	0.1289	0.1349	0.12	0.1056	0.1712	0.1475	0.1548
Gm48249	0	0	0	0.0021	0.0004	0	0	0	0
Gm10575	0	0	0.0008	0	0	0	0	0	0
Slfn5os	0	0	0	0.0012	0	0.0019	0.0011	0.0012	0.0006
Mok	0.0006	0	0	0	0.0001	0	0	0	0
Pkd2	0.006	0.0033	0.0012	0	0.0003	0	0.0055	0.0023	0.0007
Fam171a1	0	0	0	0	0	0	0	0	0
Gm12807	0.002	0	0.0014	0.0038	0.0016	0.0046	0.0027	0	0.0033
Gm14718	0.0012	0.0126	0.0003	0.0036	0.0011	0.0381	0.2144	0.0777	0.009
Hacd1	0.0006	0	0	0	0.0005	0	0	0.0004	0
Cep95	0.0528	0.045	0.0472	0.0685	0.0553	0.0868	0.0611	0.0686	0.0753
Scube3	0	0	0	0	0	0	0	0	0
Cenpq	0.1678	0.1422	0.138	0.1627	0.1424	0.1708	0.172	0.1573	0.1425
Phlpp1	0.0734	0.1122	0.0178	0.0266	0.015	0.0346	0.0632	0.0835	0.188
Gtf3c3	0.0555	0.0528	0.0342	0.0551	0.0419	0.0559	0.056	0.0458	0.0542
Cdc42ep4	0.0031	0.0061	0.0044	0.0023	0.0028	0.0185	0.0121	0.0139	0.0139
Gm11706	0	0	0	0	0	0	0	0	0.0002
9930021J03Rik	0.0415	0.059	0.032	0.0464	0.042	0.0573	0.0852	0.0691	0.0586
Cfap61	0.0011	0	0	0	0	0	0	0	0
Tbc1d31	0.0164	0.0278	0.0111	0.0116	0.008	0.016	0.0536	0.0247	0.0196
Gm12990	0.0004	0.0013	0.0009	0	0.0003	0.0048	0.0012	0.0003	0.001
Rnf17	0.0009	0	0.0004	0.0011	0.0012	0	0.0009	0.0006	0.0017
Rps24-ps2	0.0145	0.0126	0.0027	0.0117	0.0114	0.0134	0.0005	0.0067	0.0134
Recql	0.1248	0.0834	0.1031	0.0862	0.0859	0.088	0.0509	0.0924	0.0781
Pias3	0.0646	0.0666	0.0666	0.0373	0.0253	0.0268	0.0664	0.0655	0.0763
Masp2	0.0007	0	0.0005	0.0005	0.0014	0	0.0005	0.0009	0.0012
Cracr2b	0.0019	0.0013	0.0003	0	0	0	0	0	0.0002
Hgf	0.0004	0.0005	0	0	0.0002	0	0.0011	0.0013	0.001
Galnt3	0.1808	0.168	0.028	0	0.0004	0.0023	0.0024	0.0286	0.0826
Slc31a2	0.0378	0.0398	0.0364	0.0238	0.0228	0.0408	0.0176	0.0399	0.0655
Rab21	0.1052	0.1138	0.0636	0.0862	0.0687	0.0905	0.064	0.1028	0.1427
Gm38358	0.0166	0.0097	0.0059	0.0049	0.0109	0.0168	0.0029	0.0085	0.0128
Gm6581	0.0075	0.0065	0.0019	0.0005	0.0017	0.0075	0	0.0034	0.007
Gm9742	0	0	0	0	0.0002	0	0	0	0
Tmod4	0	0.0026	0.0009	0	0.0011	0	0	0.0007	0.0006
Trmo	0.0322	0.0385	0.0318	0.0344	0.0482	0.0707	0.0424	0.0401	0.0339
Pigv	0.0732	0.0863	0.065	0.0806	0.0595	0.0765	0.0445	0.0559	0.0614
Fam163b	0	0.001	0	0	0	0.0033	0.0005	0.0018	0.0002
Angel1	0.0152	0.0128	0.0098	0.0128	0.0151	0.0143	0.0155	0.0156	0.0194
Tomm20	1.1075	1.0675	1.0369	1.0051	0.9996	0.9705	1.1734	1.0402	0.9672
Cd40lg	0.0116	0.0741	0.042	0.0419	0.0103	0.5152	0.8812	0.6067	0.1083
Jpx	0.0087	0.0118	0.0131	0.0142	0.02	0.011	0.027	0.0159	0.0103
Gm48254	0.0006	0.0012	0	0	0.0004	0.0023	0	0.0025	0.0028
Zfp488	0.0227	0.024	0.0165	0.0156	0.0055	0	0	0.0003	0.0003
Gm156	0.266	0.31	0.0135	0.0019	0	0	0	0	0.0752
C130051F05Rik	0.0103	0.0106	0.002	0.0133	0.0095	0.0198	0.0042	0.0186	0.0226
Samd9l	0.1831	0.1053	0.2723	0.3192	0.1527	0.182	0.1327	0.3779	0.3923
Nos1ap	0.0003	0	0	0	0	0	0	0	0.0002
Gm38604	0	0	0	0.0014	0.0002	0.004	0	0.0005	0.0007
Gm4992	0.0019	0.0008	0	0	0.0004	0	0	0.0004	0.002
Pyroxd1	0.0426	0.0443	0.0399	0.0417	0.0353	0.0488	0.0834	0.0646	0.0594
Gm18990	0.0024	0	0.0003	0.0043	0.0015	0.0017	0.0009	0.0007	0.0025
Cyhr1	0.0967	0.0844	0.1027	0.1179	0.1001	0.1006	0.0773	0.1147	0.1266
Pou5f2	0.0084	0.0094	0.0087	0.006	0.0091	0.0065	0.0338	0.0166	0.0143
Nudt17	0.0035	0	0.009	0	0.0004	0	0.0025	0.0033	0.0019
Unc45b	0	0.0004	0	0	0	0	0	0.0028	0
Gm45737	0	0	0	0	0	0	0	0	0.0003
Gm5529	0.0036	0.001	0.0011	0	0.002	0.0042	0	0.0017	0.0055
Gm6871	0	0	0	0	0.0002	0	0	0	0
1810058I24Rik	0.7826	0.8027	0.8365	0.6146	0.6092	0.54	0.4922	0.637	0.7253
Cacng8	0.0014	0	0.002	0	0	0	0	0.0039	0
Hlx	0.0039	0.0025	0.003	0.0013	0.0003	0	0	0.0008	0.0043
Gm2077	0.0004	0.0033	0	0.0022	0.0005	0	0	0.0002	0.0006
Gm6652	0.0043	0.0064	0.0041	0	0.0005	0.007	0	0.0031	0.0104
Gm7694	0.0002	0	0	0	0	0	0	0	0
Bcl2l1	0.2083	0.2183	0.1147	0.1046	0.0534	0.0633	0.104	0.1858	0.4216
Parp6	0.0507	0.0582	0.0582	0.0572	0.0534	0.0489	0.0524	0.0696	0.0809
Gm6257	0.0011	0	0.0015	0.0016	0.0009	0	0	0.0006	0.0024
Mrpl2	0.2143	0.2146	0.1591	0.1877	0.1929	0.1544	0.1422	0.15	0.1713
Map3k20	0	0	0	0.002	0.0001	0	0	0.0006	0.0016
Gm16759	0.0006	0	0.0009	0	0.0006	0	0	0.0015	0.0009
Rab26	0.0319	0.0235	0.0061	0.0024	0.006	0.0042	0.0214	0.0265	0.0678
4930431F12Rik	0.0016	0.0023	0.0008	0.0009	0.0006	0	0	0	0
Ppm1n	0.0293	0.0141	0.0178	0.0038	0.0061	0.002	0.0005	0.0045	0.0142
Gm28071	0.008	0.0036	0.0026	0.0045	0.0015	0.007	0.0005	0.0021	0.0083
Gm16327	0.0005	0	0	0	0	0	0	0	0
Gm13365	0	0	0	0	0	0	0	0	0.0005
Gm5191	0.0008	0.0024	0	0	0.0002	0.0025	0	0.0004	0.0023
Fbxo4	0.0584	0.0855	0.0309	0.0414	0.0276	0.0112	0.1009	0.0524	0.0795
Thumpd1	0.1611	0.1392	0.1133	0.1538	0.1599	0.2255	0.1453	0.1724	0.1608
Eef2	3.3603	3.3222	2.9365	2.9328	2.9964	3.3054	2.5704	2.9367	3.0582
Ccnb2-ps	0	0.0007	0	0	0.0002	0	0	0.0008	0
Dclk1	0.0061	0.0531	0.0012	0	0	0	0.0325	0.0251	0.0079
2300009A05Rik	0.1038	0.0991	0.0711	0.0755	0.0652	0.1274	0.11	0.1282	0.119
Khdc1c	0.0011	0	0.0004	0	0	0	0	0	0
Gm12319	0.0194	0.0225	0.0276	0.0247	0.0375	0	0.0064	0.0048	0.0059
Cnn1	0	0	0	0	0.0003	0	0	0	0.0002
Gm8775	0	0	0.0003	0	0.0003	0	0	0.0007	0.0003
Kif13a	0.0008	0.0042	0.0006	0.0011	0.0009	0.0021	0.0229	0.0127	0.0205
Gm13368	0.0007	0	0	0	0	0	0	0	0.0005
Rcan3	0.0555	0.0409	0.0326	0.0116	0.0198	0.1517	0.092	0.081	0.1025
Polm	0.0993	0.1139	0.0679	0.0796	0.056	0.0662	0.045	0.0662	0.0927
Ryr3	0.0037	0.0028	0.0028	0.002	0.0002	0.0077	0.0116	0.0101	0.0063
Zfp617	0.053	0.0466	0.0395	0.0365	0.0277	0.0534	0.0433	0.0555	0.0624
Herpud2	0.1139	0.1246	0.0887	0.1077	0.0746	0.083	0.1909	0.1357	0.1911
Rbpms	0.0006	0	0.0009	0.0085	0.0035	0	0.0003	0.0014	0.0021
Gm15979	0.0004	0.0012	0	0	0.0004	0	0	0.0004	0.0019
Uevld	0.0119	0.0105	0.0089	0.0036	0.0089	0.0203	0.0122	0.0121	0.0256
Zfp882	0.0103	0.0171	0.0088	0.0138	0.0118	0.005	0.0142	0.0135	0.0162
Gm37416	0.0003	0	0.0004	0	0	0	0	0	0
Gm42519	0.0006	0.0014	0	0	0.0001	0	0	0.0018	0
Gm43303	0	0	0	0	0	0	0	0	0
Atf7	0.0543	0.0357	0.0472	0.0547	0.0631	0.0745	0.0755	0.0785	0.0779
Gm16074	0.0014	0.001	0.0007	0	0	0	0	0	0.0008
D5Ertd615e	0.0004	0	0.0006	0	0	0	0.004	0	0
Gm34047	0	0	0	0	0	0	0	0.0017	0.0002
9130015A21Rik	0	0.0009	0.0005	0.0017	0.0001	0	0	0.0013	0.0004
Tekt2	0	0	0	0	0.0003	0	0	0	0
Klhl3	0.0042	0.0096	0.0094	0.0177	0.0121	0.0342	0.0275	0.0248	0.0081
Khdc1b	0	0	0	0	0	0	0	0	0
Arrdc1	0.3401	0.3573	0.3085	0.2555	0.2316	0.2252	0.1921	0.302	0.4783
Gm7719	0	0	0.0009	0	0	0	0	0	0.0008
Gm34342	0.0008	0.0015	0.0016	0	0	0	0	0.0015	0.0009
Serpinh1	0.0011	0.003	0.0009	0	0.0002	0.0041	0	0.0011	0.0026
Gm16328	0	0	0	0	0	0	0	0	0
Ppfia3	0	0.0009	0.0004	0	0	0	0	0	0.0016
Chp2	0	0	0	0	0	0	0	0	0
Rasa3	0.133	0.1778	0.3243	0.375	0.3603	0.4744	0.1178	0.3053	0.2926
Fam172a	0.1746	0.1947	0.1801	0.1484	0.1505	0.2031	0.2172	0.2321	0.2459
Bicd1	0.0054	0.0077	0.0011	0.0007	0.0004	0	0.0341	0.0113	0.031
Gm43136	0	0	0	0	0	0	0	0	0
Chaf1b	0.1245	0.0639	0.0875	0.0569	0.0436	0.0525	0.0412	0.0699	0.0956
Chfr	0.3282	0.3248	0.2899	0.2281	0.206	0.3354	0.2827	0.313	0.3641
Zik1	0.0058	0.0013	0.0041	0.0011	0.0024	0	0.009	0.0028	0.0028
Gm10357	0	0	0	0	0.0002	0	0	0.0002	0.0008
Mtag2	0	0	0	0	0.0002	0	0	0	0
Npff	0.0007	0.0029	0.0023	0.0027	0.0016	0	0	0	0
Gm15785	0.0024	0	0.0008	0	0.0002	0	0	0.0005	0.0008
Ak8	0	0	0	0	0.0002	0	0	0	0
Popdc2	0.0303	0.0463	0.0247	0.0082	0.0008	0.0023	0.0552	0.0289	0.0403
Gm20545	0.0004	0	0.0004	0	0.0002	0.002	0	0	0.0012
Gm11969	0.0008	0.0016	0.0007	0	0.0001	0.003	0.0007	0.0009	0.0009
BC005561	0.0373	0.043	0.0404	0.0529	0.066	0.0529	0.153	0.0494	0.0471
Gm20743	0.0006	0	0	0	0.0003	0.0014	0	0	0.0002
Trav11n	0.0153	0.0099	0.0018	0	0.0005	0.0048	0	0.0023	0.0033
Lin7b	0.0008	0.0019	0.0015	0	0.0003	0	0.0009	0.0016	0.0002
Angptl3	0	0	0	0	0	0	0	0	0
Rbm6-ps1	0.0013	0	0.0005	0	0.001	0.0026	0.0018	0.0016	0.0027
Sema4f	0.0155	0.0291	0.0277	0.0397	0.0623	0.043	0.0236	0.0392	0.0155
Dpt	0	0.0005	0	0	0	0	0	0	0
Gm6075	0.0006	0	0.0006	0	0.0002	0	0	0	0
Ncl	1.1549	1.0702	0.8605	1.002	1.0117	1.0455	1.5307	1.2255	1.1615
Gm7551	0.0035	0.0026	0.0011	0.0013	0.0015	0.0025	0.0006	0.0023	0.004
Adarb2	0.001	0.0027	0	0	0.0002	0.0021	0.0023	0.0017	0.0004
Cox17	1.3673	1.3291	1.0216	0.6613	0.5578	0.4201	0.9997	0.8674	0.9068
Mapre3	0.0521	0.0664	0.0399	0.0412	0.0447	0.0465	0.0513	0.0612	0.0972
Maob	0	0	0	0	0	0	0	0	0
Xcl1	0.2284	0.9917	0.1043	0.412	0.2239	0.0162	0.0176	0.0509	0.0879
Gm37403	0	0	0	0	0.0001	0	0	0.0016	0
Odc1	0.4552	0.5849	0.1819	0.3381	0.1764	0.2053	0.8995	0.7201	1.3547
Gm32569	0.0004	0.0049	0	0	0.0001	0.0018	0	0.0034	0.001
Marc1	0	0	0	0	0.0001	0.0015	0	0	0
Cdpf1	0.1791	0.1668	0.1415	0.1406	0.1396	0.0985	0.1377	0.1176	0.1244
Zfp808	0.0292	0.0193	0.0153	0.0144	0.0091	0.006	0.0047	0.0159	0.0284
Borcs6	0.0901	0.1058	0.091	0.0819	0.0584	0.053	0.0767	0.0927	0.1269
Mdga1	0	0	0.0007	0	0.0001	0	0	0	0.0004
Gm19409	0	0	0.0002	0	0	0	0.001	0	0.0002
9330160F10Rik	0.0146	0.0173	0.0275	0.0191	0.0189	0.0174	0.017	0.0134	0.0142
Gm36501	0	0	0.0002	0	0.0004	0.0045	0.0013	0.0002	0.0033
Gm10179	0.0017	0	0	0	0.0006	0	0.0014	0	0.0014
Osbpl7	0.0723	0.0723	0.0727	0.0613	0.062	0.0754	0.0744	0.0667	0.1057
Pi15	0.0003	0.0013	0.0002	0.0002	0.0001	0	0	0	0
Rgs8	0.1098	0.0862	0.0006	0	0	0	0.003	0.0017	0.0152
Ebp	0.5062	0.5076	0.4304	0.2533	0.2222	0.2992	0.2607	0.4047	0.6265
Ppp1ccb	0.0328	0.0234	0.0117	0.0089	0.006	0.0183	0.0045	0.0214	0.0496
Hilpda	1.3376	0.7172	0.2654	0.1937	0.1221	0.1268	0.1914	0.4171	1.2138
Trmt11	0.0757	0.0751	0.0773	0.0812	0.0596	0.0666	0.0877	0.0808	0.0737
Nudcd3	0.1942	0.2256	0.2013	0.1808	0.1708	0.2193	0.3544	0.294	0.2651
Lonrf2	0	0	0	0	0.0001	0	0.0007	0.0007	0
Lrrc28	0.0524	0.0607	0.0552	0.0523	0.0451	0.0688	0.0438	0.0727	0.0607
Gm45016	0.0003	0	0	0	0	0	0	0	0
Fblim1	0	0	0	0	0	0	0	0	0.0006
Zbtb8a	0.0196	0.0097	0.0331	0.0355	0.0397	0.0188	0.0076	0.0195	0.0264
Rps15a-ps6	0.2043	0.173	0.0663	0.086	0.0564	0.0753	0.0084	0.0373	0.0452
Gm33619	0	0.0008	0.0002	0	0.0009	0.0019	0	0.0004	0.0005
Mrpl10	0.2676	0.2559	0.2186	0.1897	0.1987	0.2046	0.1347	0.1978	0.2373
3110040N11Rik	0.2258	0.2389	0.2176	0.1845	0.2002	0.2109	0.1685	0.1793	0.2315
Pkdcc	0.0021	0.0032	0.001	0	0	0	0	0.0012	0.0011
1520401A03Rik	0	0	0	0	0	0	0	0	0.0002
Gm11574	0.006	0.0053	0.0004	0	0.0004	0.0058	0.0008	0.0031	0.0137
Arhgef1	0.936	0.9459	1.0105	0.9975	1.0339	1.3261	0.9867	1.1007	1.1814
Gm12565	0.0029	0.0013	0.0004	0.0014	0.0007	0	0	0.003	0.002
Pdk2	0.0293	0.0547	0.0212	0.0186	0.0463	0.0509	0.0207	0.0238	0.0352
Gm29642	0.001	0.001	0.0035	0	0.0051	0	0	0	0.0028
Lsm4	0.9457	0.856	0.9689	0.9999	1.0031	0.9601	0.7887	0.8521	0.8629
Anapc10	0.1213	0.1345	0.0942	0.096	0.08	0.087	0.2031	0.133	0.1247
Gm8031	0.0025	0.0031	0.0003	0.0028	0.0008	0.0014	0.0005	0.0018	0.0049
Fam71f2	0.001	0	0.0006	0.0011	0.0004	0	0.0011	0.0023	0.0022
Gm6375	0.006	0.0051	0.0045	0.0025	0.0015	0	0.0009	0.0041	0.0162
Gm16421	0.0003	0.0027	0.0003	0.0012	0	0	0	0	0
Arf5	1.2364	1.0892	0.7916	0.5838	0.5283	0.9293	1.401	1.2544	1.4015
Eif2ak4	0.0344	0.0538	0.0272	0.0385	0.0265	0.016	0.0332	0.0312	0.0422
2310022A10Rik	0.1037	0.0888	0.07	0.0759	0.0597	0.0958	0.0793	0.0773	0.1173
Gm33728	0	0.001	0	0.0016	0.0006	0	0	0.0005	0
Lemd3	0.0277	0.0228	0.0224	0.0426	0.0293	0.0395	0.0495	0.0446	0.0485
Gm5886	0	0	0	0	0	0	0	0	0
Fscn3	0.0007	0	0	0	0.0002	0	0	0	0
Gm16166	0	0.0012	0	0	0.0006	0	0	0.0007	0.0023
Btbd1	0.0835	0.0653	0.0439	0.0341	0.0357	0.0432	0.149	0.0732	0.071
Cul7	0.0096	0.0209	0.0058	0.0092	0.0076	0.0141	0.0055	0.0096	0.0138
Zbtb8os	0.4273	0.3826	0.2956	0.2573	0.2232	0.2842	0.2475	0.297	0.3491
Gcc1	0.0606	0.0454	0.0482	0.0252	0.034	0.0365	0.0369	0.0506	0.0729
Polr1a	0.057	0.0629	0.0369	0.0598	0.073	0.1251	0.0583	0.0494	0.0531
Tmem267	0.0046	0.003	0	0.0029	0.0027	0.0014	0.003	0.0057	0.0029
Aptx	0.0964	0.1044	0.0763	0.0613	0.0606	0.1118	0.1027	0.1004	0.1054
Zmat3	0.0808	0.0783	0.0594	0.0438	0.0495	0.0575	0.0627	0.0856	0.0955
Spry1	0.0302	0.118	0.024	0.023	0.0023	0.0261	0.2495	0.0588	0.0252
Gm42726	0.0035	0.0304	0.0024	0.0029	0.0006	0.0058	0.6585	0.2444	0.114
Gm40309	0.0021	0.0075	0.0009	0	0.0021	0.0036	0.0009	0.0024	0.0067
Pdzd3	0	0	0	0	0	0	0	0	0.0004
Gm42922	0.001	0	0	0	0	0	0	0.0014	0
Nme2	0.6584	0.7629	1.2608	1.2493	1.4993	0.4793	0.1254	0.308	0.2342
Ranbp6	0.023	0.0158	0.0177	0.0161	0.0167	0.0165	0.0292	0.0311	0.0208
Gm17805	0	0	0.0005	0	0	0.0022	0	0	0.0004
Stamos	0.0012	0.0012	0.0006	0.0019	0.0013	0.0037	0.0031	0.0014	0.0046
Gm18077	0.0016	0	0	0	0.0002	0	0	0.0008	0
Gm26628	0.0042	0.0006	0.0039	0	0.0005	0	0	0.0031	0.004
Gm42413	0	0	0	0	0	0	0	0	0.0004
Ring1	0.1364	0.1506	0.1127	0.1173	0.114	0.1654	0.1734	0.1707	0.1431
Iqch	0	0	0	0	0.0001	0	0	0	0
Rbm34	0.1143	0.126	0.1	0.1049	0.1099	0.1258	0.2203	0.1436	0.1324
Gm20390	0.0008	0.0008	0.0004	0.0013	0.0001	0	0.0009	0	0
Gm48268	0	0.0006	0	0	0.0001	0	0.001	0.0008	0.0005
Sept7	1.135	1.2173	0.7668	0.5757	0.6075	0.8171	1.1963	0.9515	1.2502
Ssbp1	0.5073	0.4076	0.4053	0.3598	0.3314	0.3644	0.3076	0.3438	0.4119
Gm48269	0	0	0	0.0011	0.0002	0.0039	0	0.0008	0
Rtn2	0.0004	0	0.0003	0.0018	0.0004	0	0	0.0007	0.0009
Nap1l3	0.0192	0.0149	0.0015	0	0.0004	0	0.0249	0.0016	0.0251
Gm36955	0.0008	0.0013	0.0011	0.002	0.0006	0.0039	0	0.0026	0.0017
Gm14388	0.021	0.017	0.0073	0.0061	0.0058	0.0121	0.0031	0.0101	0.0266
Gm45191	0.0051	0.0013	0.0002	0.0039	0.0027	0.0042	0.0015	0.0049	0.0036
Gm44664	0	0	0	0	0.0003	0	0	0	0.0002
Gm44746	0	0.0008	0.0003	0	0.0005	0	0	0.0002	0.0007
Gm48270	0	0	0	0.0014	0.0002	0	0	0	0
Gm44663	0.0031	0.0011	0.001	0.0023	0.0019	0.0034	0.001	0.0036	0.0015
Pde10a	0.0014	0.0016	0.001	0	0.0007	0	0.0156	0.0019	0.0002
Gm44745	0.0016	0.0015	0.0017	0	0.0028	0.0065	0.0015	0.0037	0.0031
Nme1	0.5114	0.4136	0.3403	0.3561	0.4064	0.3564	0.739	0.4425	0.3455
Cldn34c1	0.0042	0.0084	0.001	0.002	0.0039	0.0042	0.0016	0.005	0.0101
Ints9	0.1006	0.1064	0.0705	0.0702	0.0718	0.102	0.0681	0.0975	0.0989
Hebp2	0.0004	0	0	0	0	0	0	0	0
Qdpr	0.3633	0.3446	0.2463	0.282	0.2903	0.3929	0.2012	0.2695	0.2988
Naip5	0.031	0.0167	0.0096	0.0096	0.0045	0.0023	0.0083	0.0092	0.0229
Cyp4f41-ps	0.0004	0	0.0005	0	0.0003	0	0	0	0
Gm48273	0	0	0	0	0	0.0022	0	0.0008	0
Ccdc146	0.0016	0.0022	0.0012	0	0	0	0.0033	0.0027	0.0024
Zfp507	0.0309	0.0338	0.0299	0.0527	0.0434	0.0456	0.0647	0.0391	0.0336
Fkbp1b	0.0086	0.0104	0.0034	0	0.0004	0	0	0.0027	0.0065
AI839979	0.0006	0	0.0005	0	0	0	0	0	0.0003
Gm12129	0.0009	0	0.0003	0.001	0.0004	0.0027	0	0.002	0.0006
Gm46223	0.0053	0.0051	0.0029	0.0029	0.0016	0	0	0.0014	0.0089
Pcyox1l	0.0312	0.0202	0.0133	0.0163	0.0046	0.0013	0.0265	0.02	0.0251
Gm46210	0	0	0	0	0.0001	0	0	0	0
Gm43660	0.0009	0	0	0	0.0001	0	0.0012	0.0016	0.0005
Gm11246	0	0	0	0	0.0003	0	0	0	0
Ube2k	0.3216	0.3264	0.312	0.2746	0.2678	0.3406	0.52	0.3903	0.4203
E130304I02Rik	0	0	0	0	0.0002	0	0	0.0005	0.0004
Canx	0.5826	0.5614	0.4114	0.3701	0.3862	0.386	0.4322	0.4498	0.5608
Gm48276	0	0	0	0	0	0	0	0	0
Fam227a	0.0014	0.0041	0.0012	0	0.0006	0	0	0.0007	0.0009
Pgap1	0.0228	0.0215	0.0413	0.021	0.0254	0.0483	0.08	0.064	0.0337
Gm28905	0	0	0.0004	0	0.0001	0	0	0	0.0015
Gm4877	0.0005	0	0	0	0.0003	0	0	0	0.0005
Arhgef6	0.2756	0.2361	0.2904	0.1941	0.1949	0.2958	0.3527	0.3303	0.2932
Ext1	0.0076	0.0215	0.0049	0.0044	0.0091	0.0324	0.1806	0.055	0.0308
Gng2	1.0304	0.6926	0.8401	0.4693	0.3325	0.2755	0.6334	0.7166	0.8226
Ppp1r16a	0.0928	0.1059	0.0574	0.0389	0.0404	0.0378	0.0421	0.0781	0.1238
Gm8956	0	0	0.0004	0	0	0	0	0	0.0005
Cyb5b	0.2883	0.2253	0.2104	0.1736	0.147	0.1821	0.2459	0.2233	0.2796
Capn15	0.0411	0.0431	0.0332	0.0372	0.0371	0.0698	0.0542	0.0516	0.0791
Inha	0	0	0	0	0.0004	0	0	0	0
Tardbp	0.2597	0.2644	0.2119	0.2061	0.2044	0.2399	0.3085	0.2324	0.2719
Fam177a	0.0837	0.0436	0.046	0.0454	0.0236	0.0135	0.1389	0.1138	0.0847
Gm17088	0	0	0	0	0	0	0	0	0
Gm48283	0.0032	0.0007	0.0033	0.0013	0.0014	0	0.001	0.0037	0.0087
Gm43982	0	0	0	0	0	0	0	0.0011	0.0011
Gm43984	0.003	0.0029	0	0	0.0003	0.0044	0.0011	0.0056	0.0073
L2hgdh	0.0161	0.009	0.0041	0.0071	0.0082	0.0096	0.0127	0.0094	0.0091
Gdpd5	0.0847	0.1138	0.0303	0.0173	0.0117	0.0108	0.0389	0.0523	0.1352
Gm19590	0	0.0006	0	0.0014	0	0	0	0	0
Rps18-ps3	0.1051	0.1635	0.154	0.1839	0.2419	0.0585	1.2821	0.4061	0.1415
Mark3	0.0684	0.0765	0.064	0.0656	0.0551	0.0557	0.0814	0.0807	0.0847
2610024D14Rik	0.0004	0.001	0	0	0	0	0	0.0005	0
Apip	0.1167	0.1022	0.0836	0.0512	0.044	0.0706	0.0817	0.0882	0.1212
Slc25a23	0.0003	0.0014	0.0089	0.0181	0.0177	0.0252	0.0173	0.0172	0.009
Atg2a	0.1168	0.1607	0.1599	0.2079	0.1641	0.2234	0.2063	0.2069	0.1977
Prss16	0.0202	0.029	0.0084	0	0.0017	0.0044	0.0039	0.0132	0.0143
Gm15425	0	0	0	0.0013	0	0.0022	0	0	0.0009
Gm2467	0.0109	0.0065	0.0007	0.0027	0.001	0	0.0006	0.0034	0.0127
Gm7002	0.0022	0.0032	0.0014	0.0016	0.0008	0	0	0	0.0015
Gm9472	0.0002	0	0	0	0	0.0011	0.0025	0.0014	0
Rapgef5	0	0.0007	0.0004	0.0001	0.0001	0.0046	0.0124	0.0034	0.0055
Ift20	0.5563	0.5145	0.3994	0.2964	0.2729	0.3133	0.3935	0.4357	0.5168
Cenpj	0.0464	0.0407	0.0334	0.0381	0.0453	0.0742	0.0245	0.038	0.0531
Tbc1d10a	0.1466	0.2305	0.1786	0.1611	0.1543	0.2578	0.2164	0.2728	0.2429
Ppa2	0.1525	0.1844	0.0785	0.0916	0.0937	0.1089	0.115	0.1119	0.129
Gm15787	0.002	0.0017	0.0002	0.0033	0.0017	0.0057	0.0018	0.0016	0.0028
Crispld1	0	0	0	0	0	0	0	0	0
Gm10095	0.238	0.2335	0.0822	0.1877	0.2144	0.4924	0.0881	0.2494	0.2223
Ncaph	0.0265	0.0359	0.0117	0.0032	0.0021	0.0057	0.0119	0.0106	0.0164
Gm15946	0.0035	0.0028	0.0031	0	0.0012	0.0108	0	0.0061	0.0077
Gm48286	0	0	0.0002	0	0	0	0	0	0
Etv6	0.0881	0.2241	0.0836	0.0825	0.0584	0.0884	0.1397	0.173	0.1603
Marc2	0.4703	0.4325	0.3934	0.3674	0.3337	0.4674	0.3376	0.4378	0.4853
Gm9670	0.001	0.0008	0	0	0.001	0	0.0018	0.0006	0.0015
Slc25a25	0.0499	0.0549	0.0458	0.0452	0.0535	0.117	0.0865	0.0819	0.1138
Gm29247	0.0045	0.0012	0.0007	0.0035	0.0009	0	0.0022	0.0035	0.007
Gm14860	0	0	0	0	0.0001	0	0	0	0
Stac3	0.0009	0.0023	0.0008	0.0096	0.003	0	0.0006	0.0014	0.0023
Nolc1	0.2863	0.2475	0.1453	0.2577	0.2717	0.2958	0.2014	0.2058	0.2242
Dmrta1	0.0069	0.0037	0.0105	0.0611	0.0633	0.0024	0.0005	0.0066	0.009
Gm17089	0	0.0031	0.0014	0	0.0006	0.0026	0.0005	0.0023	0.0014
Peli1	0.834	0.8685	0.7477	0.8837	0.9001	1.0358	0.8686	0.9546	1.3727
Gtf3c4	0.024	0.0254	0.016	0.0323	0.0179	0.0267	0.0229	0.0116	0.0253
Snapc2	0.0865	0.0853	0.0659	0.0635	0.053	0.0881	0.085	0.086	0.0818
Crb3	0.0008	0.0028	0.0086	0.0105	0.0061	0.0011	0.0043	0.005	0.0053
Gm37866	0	0	0	0	0	0	0	0	0.0018
Prkcb	0.1015	0.1156	0.1328	0.1197	0.1283	0.1505	0.1699	0.106	0.1021
Rce1	0.2442	0.251	0.1919	0.1699	0.1507	0.1797	0.1398	0.1755	0.2748
4930432K21Rik	0.0023	0.0019	0.0029	0.0037	0.0093	0.0044	0.0034	0.002	0.0048
Jund	0.7579	0.7542	0.6946	0.9439	0.707	0.4724	1.6639	0.8963	0.7757
Naif1	0.0191	0.0322	0.014	0.0198	0.0163	0.0239	0.0155	0.0139	0.0228
Rps8-ps3	0.0006	0	0	0	0.0001	0.0023	0	0	0
Nipal3	0.1192	0.0804	0.0896	0.0823	0.0575	0.0647	0.0769	0.0993	0.1561
Fam71f1	0	0	0	0	0	0	0	0	0.0002
Gm9157	0	0	0	0	0	0.0023	0	0.0005	0.0006
Gm11175	0.0027	0.0041	0.0047	0.0033	0.0063	0	0.0229	0.006	0.008
Wdcp	0.0138	0.0129	0.0051	0.0098	0.0058	0.0097	0.0041	0.0071	0.0141
Gm9308	0	0	0	0.0011	0.0004	0	0	0.0008	0.0009
Rps6-ps3	0.0033	0	0.0014	0	0.0026	0.0014	0.0021	0.0019	0.0026
Rab39	0.0005	0	0.0007	0	0.0011	0	0	0	0
Pcbp3	0.0056	0.0175	0.0078	0.0148	0.0156	0.0181	0.0323	0.0308	0.0253
Afp	0.0063	0.0081	0.0107	0.0214	0.0274	0.0392	0.0126	0.0127	0.013
Gm13352	0.0023	0.0013	0.0008	0	0.0003	0.0021	0	0.0035	0.0022
Dmac2l	0.0108	0.007	0.0042	0.0024	0.0038	0.0091	0.0023	0.0111	0.0132
D930016D06Rik	0.0106	0.0126	0.0096	0.0247	0.017	0.0181	0.0117	0.0094	0.0093
Gm45694	0	0	0	0	0	0	0.0012	0	0
Iqcn	0	0.0028	0	0.0017	0.0002	0.0062	0	0.001	0.0019
Zfand5	0.2032	0.1877	0.2417	0.2095	0.154	0.114	0.6151	0.213	0.2325
Rab13	0.0007	0	0.0012	0	0.0003	0	0.0011	0	0.0005
Prkag2os2	0.0003	0	0	0	0	0	0	0.0005	0
Ndufa9	0.3281	0.2613	0.2738	0.2558	0.2277	0.2844	0.2596	0.3105	0.2829
1500035N22Rik	0	0	0	0.0013	0.0005	0.0023	0	0	0
Kcnq5	0.0424	0.0395	0.0104	0.0136	0.012	0.0071	0.0327	0.0192	0.0334
Rpl31-ps11	0.0107	0.0141	0.0069	0.0056	0.0111	0.0163	0.0045	0.01	0.0143
Snrpa1	0.3495	0.2921	0.2634	0.2204	0.2563	0.2251	0.2834	0.2508	0.2782
Zfp961	0.0303	0.0368	0.0409	0.046	0.0341	0.0355	0.0222	0.0367	0.0511
Irf2bpl	0.2997	0.2228	0.4061	0.3313	0.2586	0.2941	0.2989	0.3478	0.4726
1700018A23Rik	0.0004	0	0	0	0.0003	0	0	0	0
Jam2	0.0355	0.0187	0.001	0	0.0002	0	0	0.0007	0.0135
Tbx19	0	0	0	0	0.0003	0.0045	0	0	0
Hoxa1	0	0	0	0	0.0007	0	0	0	0
Crem	0.9288	0.6497	0.3356	0.3832	0.2068	0.4482	0.9375	0.9375	1.4503
Mon1b	0.0481	0.0635	0.0454	0.026	0.0294	0.0476	0.0364	0.0614	0.073
Ppia	3.5694	3.5406	3.4675	3.3663	3.4164	3.4215	3.057	3.1937	3.3276
Gm16550	0.0049	0.0058	0.0004	0	0.0006	0.0011	0	0.0015	0.0038
Itgbl1	0	0	0	0	0	0	0	0	0
Hotairm1	0	0.0004	0.0008	0.0145	0.0415	0.0219	0.0057	0.0015	0.0025
Timd2	0	0	0	0	0	0	0	0	0.0021
Gm7658	0.0493	0.0387	0.0119	0.0197	0.0175	0.041	0.0114	0.0354	0.0557
Gm38243	0.0013	0.0034	0	0	0.0003	0	0.0023	0.0017	0.0032
Tmem107	0.051	0.0475	0.0177	0.0198	0.028	0	0.0034	0.0134	0.0273
Gm36949	0.0016	0.0022	0	0	0.0001	0	0	0.0006	0.0009
Osbp2	0.0005	0	0.0002	0	0	0	0	0	0
Gm3336	0.0004	0	0	0	0.0004	0	0	0.001	0
Pold2	0.1719	0.1512	0.1388	0.1374	0.1512	0.171	0.0803	0.1213	0.128
Cyth1	0.2479	0.2756	0.3225	0.3913	0.3879	0.5882	0.4316	0.4848	0.5342
Poglut2	0.0194	0.0314	0.008	0.0055	0.0064	0.0045	0.0088	0.023	0.0234
Cby3	0.0003	0.0019	0.0004	0	0.0002	0	0	0	0
Mthfd1l	0.1707	0.1495	0.0831	0.065	0.1076	0.1204	0.0408	0.0787	0.1437
Gm36862	0	0	0	0	0.0003	0	0	0.0006	0.0003
Gm5777	0.0007	0	0.0005	0.002	0.0003	0	0	0	0.0011
Blnk	0.0002	0	0	0	0	0.0009	0.0035	0	0
Gm48290	0	0.0014	0	0	0.0002	0	0.0005	0	0.0012
Rnf220	0.0638	0.0596	0.0603	0.0618	0.0615	0.0592	0.0775	0.0781	0.0809
Gm16096	0	0	0	0	0	0	0	0	0
Svbp	0.5122	0.48	0.4861	0.3652	0.2835	0.2758	0.2546	0.4624	0.5985
Hemgn	0.0016	0	0.0003	0	0.0008	0.0048	0.0006	0.0004	0.0007
Il33	0.0005	0	0	0	0	0	0.0006	0	0
Cyp4f18	0.0004	0.0011	0.0004	0	0	0	0	0	0
A530053M12Rik	0	0	0	0	0	0	0	0	0
Clmp	0	0	0	0	0.0004	0	0	0.0003	0
Gm11737	0.0003	0	0.0004	0.0011	0.0004	0	0	0.001	0.0025
Ctxn1	0.0175	0.0231	0.0203	0.0114	0.0235	0.017	0.0065	0.0116	0.017
Gm38574	0.0007	0.0016	0.0007	0.0014	0.0015	0.002	0	0.0034	0.0044
Gm48293	0	0	0	0	0	0	0	0	0
Foxp4	0.0941	0.194	0.0851	0.0575	0.0534	0.071	0.1685	0.1098	0.1165
Sipa1l1	0.1823	0.0983	0.1496	0.1453	0.1108	0.1977	0.1469	0.2297	0.23
Dcp2	0.2083	0.1947	0.244	0.2069	0.1735	0.1742	0.1521	0.2198	0.1979
Rps6kb1	0.2076	0.187	0.1746	0.1986	0.1728	0.2187	0.2235	0.1936	0.1863
Hepacam2	0	0	0	0.001	0	0	0	0.0005	0
Zfp36l1-ps	0	0	0	0	0.0002	0	0	0	0
Gsap	0.114	0.1045	0.095	0.0655	0.0594	0.0358	0.152	0.1206	0.1056
Kat8	0.0874	0.1094	0.083	0.1135	0.0947	0.106	0.093	0.0932	0.1044
Cfh	0.0002	0	0	0	0	0	0	0	0
Bcl2	0.689	0.3955	0.5743	1.0153	1.0125	0.5616	0.2942	0.5817	0.3188
Gata2	0	0	0	0	0	0	0	0	0
D630008O14Rik	0.0016	0.0039	0.0024	0.0032	0.0039	0.0021	0.0033	0.0062	0.0005
Ddx31	0.049	0.0598	0.0546	0.0545	0.0601	0.0652	0.0175	0.0626	0.0444
Trav13n-1	0.0554	0.1062	0.0036	0.0154	0.0037	0.019	0.0037	0.0116	0.041
Gm37053	0.0012	0.0008	0	0	0.0008	0	0	0.0002	0.0003
Gm37607	0.0017	0.0006	0	0	0.0004	0.0026	0	0.0011	0.0015
Fgl2	0.7693	0.2466	0.426	0.1397	0.0201	0.0042	0.0032	0.2784	1.0504
Alkbh5	0.243	0.2113	0.1804	0.1877	0.1435	0.1058	0.3074	0.1981	0.2405
Gm43215	0.0004	0	0	0	0.0002	0	0.0009	0	0.0002
Auh	0.319	0.197	0.2114	0.1867	0.1435	0.2117	0.2258	0.2347	0.3232
Rpp21	0.4009	0.3605	0.4411	0.3342	0.4001	0.4063	0.364	0.4095	0.4078
Gm15556	0	0.0018	0.0004	0	0.0004	0	0	0.0007	0.0003
Sema4c	0.1954	0.2396	0.0118	0.0013	0.0017	0	0.0362	0.0745	0.0752
Rnft1	0.1836	0.1755	0.1415	0.0785	0.0938	0.1004	0.21	0.1686	0.1739
BC037032	0.0021	0.0004	0	0	0.0013	0.0024	0	0.0042	0.0018
Trav14n-1	0.0003	0	0.0004	0	0	0	0	0.0007	0
Cnpy2	0.2976	0.2928	0.1566	0.1409	0.1434	0.2261	0.1884	0.2559	0.3118
Gm6755	0.0005	0	0	0	0	0	0	0	0.0008
Gm7390	0.0031	0.0034	0.0002	0	0.0015	0.0022	0.0008	0.0021	0.005
Gm43637	0.0005	0.0012	0.0003	0	0	0	0	0.0007	0.0018
Birc6	0.4118	0.4541	0.3299	0.3289	0.3521	0.5117	0.5318	0.4769	0.503
Nanos3	0.0021	0.0009	0.0028	0	0.0002	0	0	0.0004	0.0007
Trpm1	0.0061	0.0248	0.0038	0.0065	0.0128	0.0109	0.001	0.0033	0.0022
Jtb	0.4799	0.5249	0.4772	0.4362	0.3926	0.4305	0.2961	0.481	0.4822
Smc4	0.5142	0.6706	0.4334	0.583	0.8012	1.1855	0.8343	0.8096	0.768
Nrde2	0.0409	0.0594	0.0336	0.0313	0.0325	0.032	0.0781	0.062	0.0508
Gm7299	0.006	0.0021	0.0023	0.0022	0.0015	0.009	0.0014	0.0028	0.0068
Hnrnpa0	0.1118	0.1533	0.1117	0.1476	0.1467	0.1319	0.2469	0.1643	0.1355
Tyms-ps	0.0004	0.0001	0	0.0001	0	0	0	0.0011	0.0012
Xlr4a	0.1643	0.1674	0.0986	0.0669	0.0636	0.0822	0.1808	0.1951	0.1599
Gm6428	0.0012	0.0034	0.0004	0	0.0013	0	0	0.002	0.0023
D430040D24Rik	0	0	0	0	0	0	0	0	0.0003
Naip3-ps1	0	0	0	0	0	0	0	0.0005	0
Gm20203	0.0009	0	0	0	0	0	0	0	0.0002
Kdr	0.0003	0	0.0004	0	0	0	0	0	0.0008
Atp6v0d2	0.0017	0.011	0.0022	0.0021	0.0008	0.0028	0	0.0028	0.0021
Gm19144	0	0	0	0.0015	0.0001	0	0	0	0.0005
Rnf121	0.1176	0.1297	0.0886	0.06	0.0593	0.0645	0.1146	0.1105	0.1268
Extl3	0.1116	0.1047	0.0542	0.0514	0.0421	0.099	0.0416	0.07	0.1003
Efhc2	0.0004	0.0027	0	0.0034	0.0005	0	0	0.0008	0.0005
Fabp7	0	0	0	0	0	0	0	0	0
Gm48295	0.001	0	0	0	0.0002	0	0	0.0004	0
Tpx2	0.0209	0.0112	0.011	0.0107	0.0023	0	0.0184	0.0185	0.0227
Aebp1	0.0062	0.0079	0.0011	0.0007	0.0009	0	0	0	0.0016
Mettl25	0.0461	0.0406	0.0304	0.0545	0.0388	0.0407	0.0281	0.0332	0.0381
Gm21814	0.0026	0.0012	0.0013	0	0.0011	0	0	0.0032	0.0107
Smurf2	0.0382	0.0445	0.0391	0.0616	0.0588	0.0908	0.0954	0.0687	0.0638
C130036L24Rik	0.002	0.0012	0.001	0.0013	0.0037	0	0.0005	0.0053	0.0022
Oxct1	0.4132	0.3491	0.1894	0.2474	0.2836	0.436	0.319	0.3224	0.4584
Timm44	0.1862	0.1802	0.1321	0.1331	0.1393	0.1654	0.25	0.1796	0.1566
Gm48296	0	0	0	0.0012	0.0002	0	0	0.0008	0
Tnr	0	0	0	0	0	0	0	0.0009	0
Unc13d	0.2671	0.2402	0.2405	0.1636	0.1507	0.1568	0.1853	0.2181	0.2997
Gm18078	0.0021	0.0008	0	0	0.0013	0.0026	0	0.0021	0.0029
Nek2	0.0028	0	0.0012	0	0.0002	0	0.01	0.0009	0.003
Tex30	0.1407	0.1219	0.1605	0.1504	0.1435	0.1776	0.2	0.1314	0.1904
Wtap	0.2442	0.1856	0.2198	0.1642	0.1383	0.2318	0.3471	0.3281	0.3462
Gm48298	0	0	0	0	0.0006	0.0044	0	0.0005	0.0007
Olfml2b	0	0	0	0	0	0	0	0	0.0003
Fam178b	0.0228	0.1092	0	0	0	0	0.0014	0.0184	0.0082
Elf2	0.2221	0.2276	0.2482	0.2603	0.2492	0.3544	0.3206	0.3152	0.3564
Gm38037	0.0006	0.0007	0.0005	0	0	0	0.0004	0.0008	0.0005
Olfr658	0	0	0.0003	0	0.0001	0	0	0.0012	0
Gm10433	0.0006	0.0001	0.0003	0.0001	0.0002	0	0	0.0006	0.0006
Gm12390	0.0012	0	0	0	0.0001	0.0009	0	0.0006	0.0004
Gm15953	0	0	0	0	0.0002	0	0	0	0
Rock2	0.0946	0.0927	0.053	0.0747	0.0674	0.0912	0.1027	0.1046	0.1152
Aldoa-ENSMUSG00000030695	1.8307	1.5265	0.521	0.5046	0.4688	1.2408	0.351	1.1704	2.2731
Ccdc59	0.4429	0.4404	0.344	0.3102	0.2835	0.3029	0.363	0.3941	0.4617
Vangl2	0.0026	0.0019	0.0043	0.0022	0.0025	0.0092	0.0126	0.009	0.0112
Rps11	3.9311	3.9194	3.998	4.0825	4.2167	4.0881	3.6795	3.822	3.5748
Ago3	0.0973	0.0807	0.0647	0.0644	0.0696	0.0772	0.0909	0.0936	0.1148
Olfr524	0	0	0	0	0.0006	0	0	0.0008	0
Tmem255a	0.0038	0	0.0012	0.002	0	0	0	0	0.0007
Timmdc1	0.101	0.0902	0.0963	0.0721	0.0767	0.0938	0.0444	0.0858	0.0922
Ttc38	0.0561	0.065	0.0527	0.0383	0.0479	0.0822	0.0683	0.0639	0.0717
Gm45552	0.024	0.0202	0.0349	0.0853	0.1055	0.3412	0.0107	0.1039	0.0588
Anp32b	0.6841	0.6708	0.4734	0.4121	0.387	0.3628	1.0138	0.58	0.664
Gm960	0.0001	0.0001	0	0	0.0009	0	0	0	0
Gm3926	0.0004	0	0	0	0	0	0	0.0005	0
Ufl1	0.1155	0.1025	0.0925	0.0845	0.081	0.1307	0.1699	0.1321	0.1459
9230102O04Rik	0.0005	0.0023	0.0006	0	0	0	0.0069	0.0074	0.0058
[truncated: 25,233 more rows]

## Sheet: TIL_atlas_profile_human
Average expression profiles for multiple patient cohorts with respect to the 9 T cell subtypes in the TIL reference atlas
*only genes with mouse orthologs are included
Gene	CD8_Tex	CD8_Tpex	CD8_EffectorMemory	CD8_EarlyActiv	CD8_NaiveLike	CD4_NaiveLike	Tfh	Th1	Treg
MT-ND1	1.323	1.2219	1.1003	1.5221	1.2397	1.7523	1.4101	1.1266	1.2779
MT-ND2	1.1084	1.0298	0.9344	1.3173	1.0905	1.4666	1.1446	0.9539	1.077
MT-CO1	1.9683	1.9079	1.5406	2.0734	1.6562	2.4593	2.0985	1.5585	1.8775
MT-CO2	1.9189	1.8118	1.4826	1.9696	1.6212	2.4091	2.0287	1.4933	1.7897
MT-ATP8	1.464	1.4108	1.138	1.548	1.248	1.8832	1.5738	1.1412	1.3847
MT-ATP6	1.6282	1.567	1.2674	1.7315	1.3978	2.1007	1.7436	1.2772	1.5303
MT-CO3	1.6112	1.5942	1.2883	1.7831	1.4629	2.1642	1.7806	1.3163	1.5273
MT-ND3	1.4956	1.4424	1.1996	1.682	1.3667	2.0383	1.6709	1.2241	1.4511
MT-ND4L	1.6763	1.5563	1.3105	1.7947	1.4723	2.1279	1.7382	1.3317	1.5576
MT-ND4	1.3337	1.2713	1.0337	1.4853	1.1893	1.6583	1.3318	1.067	1.1941
MT-ND5	1.2319	1.1662	0.9798	1.3192	1.1037	1.5251	1.2437	0.995	1.1938
MT-ND6	0.5218	0.5435	0.4194	0.541	0.4892	0.6446	0.4978	0.4289	0.535
MT-CYB	1.5669	1.5013	1.2665	1.7628	1.4573	2.1581	1.7493	1.3139	1.4958
WNT16	0.0067	0.0047	0.0017	0	0.0007	0	0.0006	0.0005	0.0006
CYP7B1	0.0017	0.0107	0.0002	0	0.0019	0.0035	0.0486	0.0089	0.0542
CLDN11	0.0203	0.0115	0.0203	0.0169	0.0212	0.0045	0.0124	0.0187	0.0104
HDAC2	0.2939	0.2686	0.2297	0.1921	0.2077	0.1889	0.2678	0.2368	0.3043
CDC42EP5	0	0.0012	0.0004	0	0	0	0.0009	0	0
FAM110C	0.0032	0.0014	0.0043	0.0032	0.0032	0.0016	0.0083	0.0034	0.0142
DNASE1L2	0.0048	0.002	0.0029	0.002	0.0013	0.0069	0.0032	0.0025	0.0012
ELOC	0.0089	0	0.0218	0.0071	0.0118	0.0061	0	0.0228	0.0049
CHADL	0.0006	0.0001	0.0017	0.0014	0.0007	0	0.0009	0.0011	0.0012
TCF24	0	0.0002	0.0001	0	0	0	0.0006	0.0001	0
BCL11A	0.0035	0.0046	0.0018	0.0042	0.0044	0.0014	0.0014	0.0062	0.0028
CEP68	0.0938	0.0778	0.0871	0.116	0.1787	0.1201	0.1076	0.1323	0.0951
PAQR8	0.0338	0.03	0.0459	0.0525	0.0737	0.0589	0.0843	0.0702	0.0441
PPP1R14C	0.0001	0.0003	0.0007	0.0012	0.0018	0	0.0011	0.001	0.0006
ADHFE1	0.0645	0.0324	0.0645	0.0805	0.0612	0.0557	0.0756	0.0647	0.047
PCDH18	0.0002	0.0011	0.0006	0.0002	0.0008	0	0	0	0.0002
ARHGAP35	0.1285	0.1241	0.1358	0.1552	0.0993	0.0716	0.1223	0.1134	0.0889
GEMIN6	0.0831	0.0845	0.068	0.0635	0.056	0.0718	0.0786	0.0737	0.0967
CYRIA	0	0	0	0	0	0	0	0	0
ZSWIM7	0.121	0.0881	0.117	0.1314	0.1317	0.1018	0.0954	0.1211	0.1025
RNF215	0.009	0.0121	0.0101	0.0136	0.0066	0.0088	0.0063	0.01	0.0077
SERTAD1	0.3159	0.3282	0.3041	0.3928	0.2279	0.2501	0.2698	0.3187	0.2945
G6PD	0.2882	0.211	0.2138	0.1686	0.122	0.1071	0.1405	0.1321	0.1687
PPP2CB	0.0442	0.0646	0.0383	0.0403	0.033	0.0404	0.0663	0.0523	0.0649
CD48	0.8859	0.9977	1.0692	1.2078	1.1018	1.1169	0.8305	1.0979	0.847
TAFA1	0	0	0	0	0	0	0	0	0
UBXN8	0.0422	0.0317	0.0256	0.0241	0.0212	0.0204	0.0268	0.0247	0.0306
PPM1K	0.3868	0.3766	0.4672	0.4587	0.4199	0.3279	0.3011	0.4298	0.4681
SWAP70	0.0212	0.0181	0.0268	0.0357	0.0399	0.0254	0.0246	0.0356	0.0508
DOK6	0.0046	0.0037	0.0071	0.0094	0.0108	0.0108	0.0154	0.0202	0.0056
MBLAC2	0.0193	0.0143	0.0212	0.0241	0.0274	0.0219	0.0212	0.0221	0.0215
L3MBTL2	0.1492	0.1057	0.1175	0.119	0.0989	0.0962	0.1276	0.107	0.1376
INTS12	0.1111	0.0924	0.0946	0.0863	0.0704	0.0768	0.0989	0.0831	0.1296
SMIM20	0.1268	0.1045	0.0892	0.093	0.1139	0.1203	0.1215	0.1067	0.1294
TIGD5	0.0097	0.0111	0.0088	0.0042	0.0087	0.0022	0.0088	0.0067	0.0127
PDCD5	0.4155	0.3864	0.3174	0.2845	0.2824	0.3577	0.3608	0.3365	0.4383
IMPDH1	0.1252	0.0982	0.1254	0.1168	0.0939	0.0908	0.1499	0.1479	0.1702
DDX25	0.0004	0	0.0008	0	0	0	0.0003	0.0001	0.0007
TMEM229A	0.0001	0	0.0001	0	0	0	0	0.0005	0
VPS4A	0.2745	0.2118	0.2248	0.2322	0.2101	0.2196	0.2522	0.2537	0.2639
RPLP2	2.9237	3.2108	3.2265	3.4793	3.6648	3.8076	3.3368	3.3894	3.0059
TMEM60	0.1338	0.107	0.1194	0.0716	0.1039	0.1272	0.1864	0.1444	0.2701
LCN2	0.0218	0.0013	0.0181	0.0111	0.0194	0.0062	0.0036	0.027	0.0162
PPIB	1.3823	1.107	1.278	1.1115	0.9493	1.095	1.1735	1.1489	1.3297
HRC	0.0001	0.0002	0	0.0001	0.0022	0.0009	0	0.0008	0
PDF	0.0312	0.0371	0.0213	0.0265	0.0255	0.0327	0.037	0.0245	0.0401
ITGA10	0.0042	0.0044	0.0036	0.0044	0.0063	0.0047	0.0072	0.0099	0.0053
PYCR1	0.0156	0.0098	0.0042	0.0025	0.0051	0.0029	0.0047	0.0035	0.0119
HERC6	0.112	0.0855	0.1248	0.1087	0.0802	0.0826	0.0898	0.1329	0.1691
GADD45G	0.0726	0.11	0.0491	0.0514	0.0515	0.0495	0.192	0.1289	0.163
SNX22	0.0479	0.0286	0.0478	0.0458	0.0512	0.028	0.0291	0.0462	0.0329
PRDM4	0.0649	0.0815	0.0642	0.0638	0.0545	0.0512	0.0638	0.077	0.0741
CCDC157	0.0302	0.0229	0.0186	0.0305	0.0201	0.0146	0.0241	0.0257	0.0194
MAP3K14	0.2037	0.1631	0.1235	0.1108	0.0952	0.0817	0.1431	0.1196	0.151
MGAT4B	0.0454	0.062	0.0418	0.0269	0.0262	0.0322	0.0593	0.0446	0.0804
EFHC1	0.0297	0.0255	0.0376	0.0346	0.0357	0.025	0.0324	0.0265	0.0194
COG8	0.0841	0.0596	0.0819	0.0695	0.0605	0.0532	0.0714	0.0698	0.081
MAJIN	0	0	0	0	0	0	0	0	0
STARD3	0.3118	0.2412	0.2767	0.2703	0.2534	0.2952	0.2876	0.3066	0.3167
PEX11B	0.1675	0.172	0.1286	0.1184	0.1078	0.1169	0.1832	0.1378	0.1808
GSTCD	0.0197	0.0263	0.022	0.0189	0.0253	0.0143	0.0194	0.0195	0.0266
NR0B2	0.0015	0	0	0	0.0001	0	0.0018	0	0
RMDN1	0.1668	0.1581	0.1507	0.115	0.146	0.1179	0.1523	0.1267	0.1756
FAM193A	0.1186	0.1345	0.1038	0.1122	0.1049	0.0806	0.1245	0.0979	0.1095
PROKR2	0.0037	0.0042	0.0026	0.0011	0.0028	0.0018	0.0002	0.0006	0
DHRS7	0.5893	0.5768	0.6102	0.5613	0.4551	0.4991	0.5372	0.5783	0.6079
HECW2	0.0071	0.0069	0.0072	0.0017	0.0036	0.0063	0.012	0.006	0.0192
WDR81	0.0482	0.0382	0.0436	0.0312	0.0336	0.031	0.0462	0.0446	0.0491
ARHGEF33	0.0012	0.0005	0.0007	0.0009	0.0004	0.001	0.0009	0.0007	0.0012
SLC7A14	0.0286	0.014	0.0273	0.0182	0.0299	0.002	0.016	0.0237	0.0115
PIGO	0.106	0.0871	0.0772	0.0755	0.0729	0.0407	0.0686	0.0722	0.0915
MYO1D	0.0119	0.0172	0.016	0.0295	0.0152	0.0233	0.0209	0.0192	0.0276
YPEL3	0.2342	0.2454	0.2211	0.2361	0.2335	0.283	0.3048	0.2419	0.3317
TBC1D9	0.0013	0.002	0.0009	0.0006	0.0012	0	0	0.0026	0.002
CHD7	0.0822	0.092	0.0492	0.1056	0.1428	0.1427	0.1049	0.1287	0.0391
MORC2	0.0247	0.0403	0.0288	0.0333	0.0397	0.0417	0.0348	0.0363	0.0345
PRX	0.0013	0.0006	0.0033	0.0017	0.0018	0.0008	0.0017	0.0041	0.0006
FAM3C	0.5241	0.422	0.1941	0.1114	0.0822	0.0624	0.1245	0.1041	0.2043
PTPRN2	0.1494	0.1139	0.0936	0.0621	0.0532	0.0667	0.1385	0.0767	0.1272
POLDIP2	0.2401	0.1989	0.1637	0.1528	0.1368	0.14	0.2158	0.1607	0.2191
ZNF32	0.116	0.1139	0.1152	0.1466	0.1281	0.1483	0.116	0.1247	0.1163
SLC1A4	0.2308	0.1974	0.1067	0.0781	0.0639	0.107	0.1626	0.1414	0.132
SETD4	0.0757	0.0473	0.0568	0.0494	0.0596	0.0563	0.0646	0.0529	0.0637
TNNI1	0.0125	0.0067	0.0101	0.0069	0.0143	0.0002	0.0092	0.0097	0.0045
RNF167	0.5966	0.4534	0.5549	0.477	0.388	0.3718	0.4614	0.4631	0.59
CCDC97	0.2017	0.1212	0.1945	0.1591	0.1459	0.161	0.184	0.175	0.1805
SPEN	0.3075	0.326	0.2173	0.2236	0.2123	0.2099	0.2523	0.2293	0.2659
TUG1	0.1643	0.1632	0.1317	0.1236	0.1624	0.1089	0.1479	0.138	0.1571
MMP24	0.0093	0.0039	0.0081	0.0108	0.0108	0.0111	0.0101	0.0123	0.0045
ARF6	0.9316	0.7828	0.8837	0.7574	0.6286	0.5755	0.7251	0.7922	0.9714
SPIC	0.0005	0	0.0004	0	0.0015	0	0	0.0005	0.0001
MMP24OS	0.0007	0	0.0079	0.005	0.0039	0.0065	0	0.008	0.0008
CRLF2	0.0001	0.002	0	0	0.0002	0.0005	0.0041	0.0024	0.0119
MRPL32	0.243	0.2357	0.1792	0.1723	0.1763	0.1838	0.2278	0.1957	0.2964
TPP2	0.3272	0.2648	0.2657	0.2668	0.2402	0.2257	0.2224	0.2161	0.2494
TRAM2	0.0189	0.015	0.0299	0.0351	0.0344	0.0252	0.0192	0.0267	0.0166
GSK3B	0.1801	0.1978	0.1594	0.1613	0.1222	0.15	0.1972	0.1652	0.2375
OTUD4	0.1347	0.156	0.1197	0.108	0.0864	0.0836	0.1211	0.1033	0.138
VARS2	0.0532	0.0466	0.0339	0.0347	0.0308	0.0402	0.0411	0.0394	0.0498
FAM71B	0	0	0.0005	0.0004	0.0002	0	0	0	0.0001
EML2	0.1902	0.1525	0.1521	0.1136	0.0914	0.0948	0.2237	0.1701	0.2869
KCTD6	0.0388	0.0397	0.031	0.0452	0.0365	0.034	0.0362	0.0423	0.0538
CETN3	0.0679	0.0648	0.0564	0.0569	0.0486	0.0518	0.0682	0.0594	0.0819
TRDMT1	0.0617	0.053	0.0688	0.0815	0.0928	0.0997	0.0713	0.0948	0.0817
NGRN	0.384	0.3657	0.295	0.2728	0.2823	0.3125	0.4007	0.3066	0.3835
SLC25A11	0.3194	0.2393	0.2438	0.175	0.1752	0.1769	0.2345	0.2302	0.2874
LIAS	0.0698	0.0635	0.076	0.0671	0.0722	0.05	0.0524	0.0613	0.0683
ZBTB17	0.167	0.1592	0.1197	0.1054	0.0826	0.0804	0.1283	0.1141	0.1227
WWP1	0.1483	0.1165	0.1501	0.1675	0.1997	0.2181	0.1758	0.1864	0.223
SRP54	0.3149	0.2971	0.2844	0.2687	0.211	0.222	0.2537	0.287	0.3115
ALDH1A2	0.0023	0.0009	0.001	0.0012	0.0015	0	0.0016	0.0008	0.0026
ADGRG3	0.0038	0.0045	0	0.0011	0	0	0	0.001	0.0009
CLEC6A	0.0001	0.0001	0	0	0	0	0	0.0007	0
CYP4V2	0.1848	0.1253	0.1665	0.1748	0.1917	0.1063	0.1545	0.1788	0.1275
PFN1	2.7928	2.6243	2.7926	2.5671	2.3829	2.4915	2.8366	2.7233	2.9709
REPIN1	0.0614	0.0673	0.0518	0.0634	0.0559	0.0606	0.0994	0.0589	0.091
BSG	0.8534	0.6749	0.7371	0.6079	0.5381	0.5458	0.6772	0.6536	0.8515
MKLN1	0.3114	0.2703	0.2896	0.2716	0.2458	0.2626	0.3033	0.2769	0.3068
FSD2	0.0004	0	0.0001	0.001	0.0002	0.0026	0.0005	0.0028	0.0007
HK2	0.0365	0.0241	0.0156	0.0146	0.0215	0.0175	0.0126	0.0247	0.0182
TMEM119	0.0054	0.0054	0.0044	0.0029	0.0067	0	0.0033	0.0062	0.0025
KLKB1	0.0031	0.0012	0.0022	0.0015	0.0024	0.0054	0.0011	0.002	0.002
MAP7D1	0.2192	0.1911	0.2213	0.2113	0.1945	0.2227	0.2441	0.2208	0.264
SMIM26	0.0053	0	0.0134	0.0085	0.0136	0.0067	0	0.023	0.0066
SLAMF1	0.2701	0.2895	0.2194	0.2391	0.2138	0.2915	0.4283	0.4291	0.7158
DCTN5	0.221	0.1824	0.1768	0.1442	0.1285	0.1188	0.1828	0.1672	0.2451
SSR2	1.1075	1.0382	1.1211	1.073	1.0781	1.1271	1.1384	1.1294	1.1215
IL12A	0.0024	0.0028	0.0104	0.0042	0.0036	0.0025	0.0023	0.0039	0.0018
VPS33B	0.0595	0.0474	0.0562	0.0477	0.0475	0.0434	0.0625	0.0626	0.0639
PPP6C	0.4003	0.3536	0.3317	0.3159	0.314	0.3566	0.4019	0.3504	0.4544
ADORA2A	0.2649	0.208	0.1543	0.0979	0.0964	0.0561	0.1219	0.0883	0.2146
SNX1	0.4547	0.3684	0.3402	0.289	0.26	0.2373	0.3551	0.3162	0.4135
GRAMD1B	0.0653	0.076	0.0339	0.0278	0.0205	0.0322	0.051	0.048	0.0422
LOXL2	0.0139	0.0033	0.0122	0.009	0.0129	0.0095	0.01	0.0105	0.0097
PSMA2	0.495	0.397	0.3294	0.2398	0.2594	0.1465	0.3054	0.309	0.3986
PURA	0.1443	0.1657	0.1445	0.1564	0.1457	0.1748	0.1685	0.1398	0.1853
RABL6	0.1121	0.1083	0.0935	0.0833	0.0841	0.0776	0.119	0.0932	0.1431
DTD1	0.2081	0.1623	0.1813	0.1668	0.1467	0.1369	0.1604	0.1624	0.181
C7orf25	0.0293	0.0102	0.0135	0.013	0.0166	0.0094	0.008	0.0163	0.0153
TMEM144	0.0001	0.0016	0.0012	0.0009	0.0019	0.0012	0.0008	0.0005	0.0001
ANKS1A	0.0335	0.0307	0.0213	0.0291	0.0239	0.0216	0.0378	0.0294	0.0287
NUP88	0.162	0.1707	0.1174	0.137	0.1315	0.0939	0.1273	0.1397	0.1088
SRCIN1	0.0009	0.0016	0.001	0.0039	0.0012	0	0.0015	0.0011	0.0024
SELENOP	0.0022	0	0.0042	0.0022	0	0.0012	0	0.0049	0
IKBKE	0.1957	0.1592	0.1886	0.1411	0.158	0.1695	0.1953	0.1832	0.324
SH3BP4	0.0009	0	0.0025	0.0007	0.0012	0	0.0012	0.0009	0.0021
MED7	0.1225	0.1083	0.0931	0.0832	0.0798	0.0742	0.107	0.0777	0.1067
PHF14	0.2518	0.2077	0.2371	0.197	0.1953	0.2128	0.2511	0.2355	0.2985
MAP3K5	0.0877	0.1066	0.0973	0.0912	0.08	0.1287	0.1665	0.1457	0.2274
IGIP	0.0127	0.0229	0.0183	0.015	0.0147	0.0112	0.0148	0.011	0.016
SHISAL2B	0	0	0	0	0	0	0	0	0
TBL1X	0.1067	0.1147	0.0787	0.0676	0.0748	0.0514	0.0944	0.0719	0.0761
THBS1	0.0634	0.0664	0.0406	0.0552	0.0379	0.0517	0.0378	0.0572	0.0197
FBXO10	0.0482	0.0364	0.0244	0.0147	0.0105	0.0123	0.0361	0.029	0.0197
TMEM141	0.1667	0.1382	0.1335	0.1261	0.116	0.1245	0.1282	0.138	0.1436
NLRP12	0.074	0.0392	0.0653	0.0525	0.0816	0.0013	0.0485	0.0607	0.0292
CYSTM1	0.1581	0.1956	0.1934	0.1964	0.1596	0.1927	0.1784	0.1915	0.2105
RSBN1L	0.452	0.4007	0.4034	0.3589	0.3217	0.3754	0.447	0.378	0.5041
PPP2R5B	0.0526	0.0522	0.0497	0.0404	0.0341	0.04	0.0513	0.0329	0.0503
EXOSC10	0.3203	0.2082	0.243	0.2205	0.22	0.1894	0.222	0.2281	0.2431
TFEB	0.0584	0.0484	0.03	0.0295	0.0197	0.018	0.0329	0.0254	0.0332
FUT8	0.4133	0.2807	0.231	0.1413	0.1129	0.1239	0.2278	0.1831	0.2475
HIPK4	0.0001	0.0003	0	0.0032	0	0	0	0.0015	0.0002
KARS1	0	0	0	0	0	0	0	0	0
CNOT2	0.5518	0.4681	0.4611	0.4759	0.4182	0.3734	0.4104	0.4383	0.4751
DCAF15	0.0576	0.0583	0.06	0.0539	0.0539	0.0608	0.0662	0.0637	0.0661
CIRBP	1.1462	1.0863	1.1629	1.2038	1.2312	1.3159	1.4501	1.335	1.4465
PKP4	0.0156	0.0155	0.0154	0.0194	0.0321	0.028	0.0224	0.0341	0.0395
ENTPD1	0.9251	0.548	0.3871	0.1531	0.1781	0.0758	0.3664	0.3014	0.7363
HTATSF1	0.2158	0.1941	0.2057	0.1912	0.1693	0.2179	0.2547	0.2451	0.2668
SPG11	0.3189	0.2597	0.2456	0.2414	0.2472	0.1689	0.2657	0.2344	0.2727
SP6	0.0015	0	0	0.0012	0.0007	0.0009	0.0009	0.0008	0.0004
ARL5B	0.0746	0.1217	0.0713	0.1046	0.064	0.07	0.0831	0.0894	0.0927
GSR	0.1135	0.1296	0.097	0.1042	0.0638	0.0785	0.1274	0.0968	0.1442
ABCC5	0.0484	0.048	0.0581	0.0556	0.0568	0.0392	0.0291	0.047	0.0601
C17orf80	0.0536	0.0616	0.0471	0.0462	0.0461	0.0299	0.0322	0.0312	0.0605
MYADML2	0.0005	0	0.0002	0	0	0	0	0.0004	0.0002
RAB7A	0.7703	0.6912	0.6619	0.6278	0.543	0.5678	0.7316	0.6513	0.8004
CD84	0.6943	0.5698	0.5708	0.4456	0.4289	0.343	0.5855	0.4399	0.434
SERF1B	0.0504	0.0368	0.0416	0.0543	0.0508	0.0296	0.0426	0.0487	0.0356
ADCK5	0.0514	0.0377	0.0446	0.0444	0.0339	0.034	0.0529	0.0507	0.0516
ATP5MC3	0.0156	0	0.0448	0.0092	0.0234	0.0207	0	0.043	0.0139
POLR1E	0.1415	0.1359	0.1089	0.1239	0.1246	0.1441	0.1348	0.1332	0.1054
FBLN1	0.0136	0.011	0.0113	0.0127	0.0137	0.0011	0.0088	0.01	0.0049
ACAT1	0.1418	0.1154	0.1334	0.1232	0.1253	0.121	0.1327	0.1632	0.1693
SNX10	0.1658	0.1439	0.1248	0.1096	0.074	0.0697	0.0877	0.1152	0.1903
AGK	0.1723	0.1456	0.1391	0.1279	0.1246	0.0979	0.1421	0.1294	0.14
VPS16	0.199	0.1251	0.147	0.1036	0.1067	0.087	0.1198	0.1254	0.1712
DSCAML1	0.0058	0.0063	0.0021	0.0009	0.0017	0.001	0.0033	0.0014	0.0081
STXBP5	0.0428	0.0296	0.0411	0.0373	0.0345	0.0343	0.0227	0.0336	0.0328
NSUN6	0.1045	0.0966	0.0967	0.1167	0.1123	0.1173	0.1201	0.1238	0.1701
STAM2	0.1298	0.1038	0.1062	0.0832	0.0907	0.0725	0.1066	0.0771	0.1324
CEP295	0.0421	0.0321	0.0367	0.03	0.0232	0.0471	0.0449	0.0401	0.0548
PLEKHG1	0.0298	0.0483	0.0354	0.0264	0.0203	0.0147	0.0308	0.0298	0.0528
TBX6	0.0027	0.0004	0.0025	0.0021	0.001	0.0031	0.0007	0.0022	0.0026
TLCD2	0.1142	0.0629	0.1096	0.083	0.1304	0.0007	0.0888	0.1075	0.0546
GASK1B	0	0	0	0	0	0	0	0	0
MYZAP	0.0004	0.0002	0	0.0002	0.002	0.0008	0	0.0005	0
PODNL1	0.003	0.002	0.0023	0.0038	0.0033	0.0012	0.0015	0.0024	0.0016
PCED1A	0.0944	0.0821	0.0816	0.0712	0.0739	0.0564	0.0799	0.0681	0.0873
CERT1	0	0	0	0	0	0	0	0	0
EHD3	0.0129	0.0136	0.0104	0.0084	0.0116	0.0078	0.0203	0.0188	0.0149
PIGL	0.0884	0.0954	0.0798	0.0773	0.0846	0.0736	0.0846	0.0773	0.0891
PAX6	0.0047	0.0025	0.003	0.0023	0.0058	0.0016	0.002	0.0016	0.0017
AMBRA1	0.109	0.0773	0.11	0.1132	0.0933	0.0889	0.0997	0.1159	0.1035
TCAP	0.0021	0.0001	0.0012	0.0063	0.0027	0.0052	0.0021	0.0064	0.0024
EIF6	0.4731	0.4029	0.3482	0.2821	0.2493	0.2588	0.3911	0.3495	0.4465
ARMC1	0.1597	0.1492	0.1515	0.1422	0.127	0.1482	0.1824	0.1765	0.1911
TMEM53	0.0453	0.0358	0.0273	0.014	0.0231	0.0174	0.0397	0.0311	0.0369
POLR2M	0.1864	0.1421	0.1571	0.1436	0.1359	0.138	0.1365	0.1555	0.1546
LSM3	0.394	0.318	0.3271	0.2754	0.2927	0.3201	0.37	0.327	0.4347
FADD	0.1804	0.1383	0.1076	0.0931	0.0929	0.1083	0.1509	0.0974	0.1738
SLC2A6	0.0563	0.0712	0.0446	0.0291	0.027	0.0026	0.0387	0.02	0.0097
PTBP3	0.4527	0.4764	0.421	0.4269	0.3191	0.3665	0.3986	0.4007	0.4593
MAML1	0.1297	0.1119	0.1067	0.1157	0.0967	0.0839	0.1112	0.0924	0.1209
ARAP2	0.5245	0.4799	0.5256	0.4884	0.3601	0.315	0.4811	0.3862	0.3532
SEMA3D	0.0006	0.0007	0.0021	0.0003	0	0	0	0.0001	0
PLEKHM1	0.1994	0.1285	0.1595	0.1581	0.1657	0.1139	0.1648	0.1644	0.1499
STK36	0.0196	0.0099	0.0147	0.0156	0.011	0.0089	0.0161	0.0173	0.0152
GBP3	0.2631	0.2187	0.2446	0.177	0.1268	0.1109	0.11	0.1747	0.2103
SCRN2	0.1396	0.1101	0.1429	0.1248	0.1093	0.1101	0.1189	0.1029	0.1412
LTC4S	0.0158	0.0119	0.0181	0.0247	0.0155	0.0147	0.0124	0.0282	0.0132
SMIM14	0.0676	0.0454	0.0861	0.112	0.1091	0.0748	0.069	0.1005	0.0622
HSPBP1	0.1331	0.1177	0.0959	0.0813	0.0849	0.0849	0.1027	0.097	0.1256
TTC19	0.2971	0.2359	0.3033	0.3143	0.369	0.2857	0.3119	0.3413	0.3273
TAF1D	0.6344	0.6101	0.6077	0.6609	0.5721	0.6339	0.6145	0.6182	0.6405
LSM2	0.5342	0.4195	0.4275	0.3167	0.2869	0.2547	0.3534	0.3344	0.424
ZDHHC21	0.0937	0.09	0.0794	0.0562	0.0497	0.052	0.121	0.0809	0.1105
PTPN12	0.081	0.0675	0.0457	0.0384	0.0428	0.0302	0.0398	0.038	0.034
ZMIZ2	0.1024	0.1191	0.0837	0.0915	0.1011	0.1011	0.1309	0.1126	0.1749
HM13	0.6133	0.497	0.4986	0.4135	0.4024	0.3938	0.4579	0.5002	0.5723
HSP90AA1	2.3219	2.2766	2.0815	2.3206	1.9662	2.2194	2.3378	2.2697	2.3003
UBR1	0.2374	0.2008	0.2008	0.1895	0.1748	0.1385	0.1541	0.1929	0.2077
LAMB1	0.008	0.0015	0.0068	0.0097	0.0112	0.0088	0.0103	0.0097	0.0081
PFN4	0.0012	0.0001	0.0005	0.0008	0.0005	0	0	0.0003	0
SERINC1	0.6658	0.5754	0.59	0.5761	0.5428	0.5389	0.6361	0.617	0.687
KIF17	0.0006	0	0.0013	0.0001	0	0.0007	0	0.0014	0
BOD1	0.0696	0.0777	0.0504	0.0543	0.069	0.0923	0.0655	0.0591	0.0716
SNX13	0.1286	0.116	0.1049	0.1065	0.1159	0.0867	0.1285	0.1038	0.1217
PPRC1	0.0814	0.0894	0.064	0.0785	0.0692	0.0616	0.0716	0.0826	0.0736
UGDH	0.0967	0.0923	0.0753	0.0616	0.0646	0.0491	0.0652	0.0652	0.0726
H2BC15	0	0	0	0	0	0	0	0	0
ADGRL2	0	0	0	0.0005	0	0	0	0	0
FAM228B	0.0462	0.0373	0.0522	0.052	0.0478	0.0371	0.044	0.0338	0.0389
EMC7	0.4472	0.4025	0.4049	0.3212	0.2656	0.2771	0.391	0.3907	0.5033
ARHGAP27	0.1824	0.1421	0.1821	0.1373	0.1338	0.1081	0.1466	0.1336	0.1688
PIP5K1A	0.1592	0.1386	0.116	0.1131	0.1022	0.1078	0.1304	0.1403	0.1478
MARCKS	0.011	0.0157	0.0118	0.01	0.0118	0.0102	0.0089	0.0134	0.0097
MAGI3	0.0059	0.0023	0.0064	0.01	0.0074	0.0232	0.0065	0.0152	0.0051
KLF13	0.2191	0.2208	0.2627	0.2723	0.2672	0.2005	0.181	0.2472	0.2408
GREB1	0.0729	0.0411	0.068	0.049	0.0733	0.0002	0.0444	0.0589	0.0304
ZNF691	0.0502	0.0459	0.0278	0.0324	0.0397	0.0332	0.0452	0.0364	0.0556
SH2D5	0.0002	0	0.0002	0	0	0	0	0	0
PLD3	0.221	0.1814	0.2017	0.1846	0.1793	0.196	0.2252	0.1984	0.2835
ARPP19	0.6483	0.5993	0.5214	0.4334	0.3833	0.3324	0.5963	0.4913	0.7233
EEA1	0.1015	0.1746	0.1209	0.1075	0.0978	0.1117	0.1099	0.1239	0.0954
TDP1	0.1718	0.1713	0.1153	0.1071	0.1099	0.1162	0.1642	0.1359	0.1957
TMEM59	1.0165	0.9052	1.0101	0.8924	0.8017	0.8913	0.9895	1.0033	1.1772
SERTAD2	0.1824	0.1898	0.1271	0.1603	0.1539	0.1193	0.2285	0.1436	0.1561
HSPB8	0.0009	0	0.0006	0	0.0002	0.0009	0.0002	0.0022	0.0007
UPB1	0.005	0.001	0.0077	0.0016	0.0035	0.0022	0.0043	0.0041	0.0056
ECI2	0.2678	0.2	0.222	0.1714	0.1508	0.121	0.1418	0.1366	0.2259
RGS7BP	0.001	0.0002	0	0.0004	0	0	0	0.0001	0
ARL1	0.2104	0.2032	0.1689	0.1307	0.1127	0.1354	0.1854	0.1541	0.2277
ZNF239	0.0048	0.003	0.0039	0.0099	0.013	0.0065	0.004	0.0046	0.0031
C11orf54	0.1149	0.1142	0.085	0.0826	0.0765	0.085	0.1007	0.0847	0.1175
GBP5	1.0281	0.9317	0.8432	0.6879	0.4038	0.4262	0.5971	0.708	1.3639
SPAST	0.1249	0.0938	0.1107	0.0932	0.1093	0.0605	0.1014	0.0954	0.0941
CALY	0.0031	0.0006	0.0039	0.0054	0.0031	0.0029	0.0033	0.0028	0.002
RABEP1	0.271	0.2504	0.2564	0.2224	0.2153	0.2075	0.224	0.2348	0.2875
DMKN	0.0016	0.0033	0.0064	0.0057	0.0076	0.0072	0.0017	0.0016	0.0019
CNNM4	0.0287	0.0294	0.0198	0.038	0.0228	0.0134	0.0242	0.0296	0.0318
SELPLG	0.7888	0.5809	0.8091	0.7213	0.6393	0.5972	0.5839	0.725	0.9232
SNTB1	0.0671	0.0677	0.0626	0.0677	0.0337	0.0325	0.036	0.0345	0.0111
TARS3	0	0	0	0	0	0	0	0	0
AASDHPPT	0.2812	0.2492	0.2328	0.2103	0.1906	0.209	0.2682	0.214	0.2529
GNB1L	0.0861	0.0399	0.0536	0.0542	0.0644	0.0548	0.0946	0.0681	0.0925
SPTA1	0.0002	0.0006	0.0006	0.0003	0.0001	0	0.0006	0.0012	0.0004
CEP57L1	0.0324	0.0372	0.0232	0.018	0.0213	0.0141	0.0281	0.0296	0.0349
AP2S1	0.5648	0.4171	0.4119	0.3021	0.3071	0.3488	0.4331	0.4035	0.5523
HS3ST3B1	0.1142	0.0713	0.1164	0.0972	0.0932	0.1356	0.1863	0.1793	0.3503
TM2D3	0.3206	0.3087	0.2638	0.2419	0.2172	0.2227	0.3003	0.288	0.3923
BLZF1	0.1226	0.117	0.1188	0.09	0.0886	0.0844	0.1072	0.1109	0.1172
CCNT2	0.2052	0.19	0.1854	0.173	0.1424	0.1657	0.1934	0.1707	0.1942
AMDHD2	0.0721	0.0444	0.0793	0.0704	0.0857	0.0724	0.0917	0.0861	0.0938
DBNL	0.5025	0.4119	0.4153	0.3911	0.3383	0.3504	0.4628	0.4403	0.5153
TCEANC2	0.0546	0.0411	0.0547	0.042	0.0491	0.0584	0.067	0.0595	0.0724
GUCD1	0.1523	0.1516	0.1128	0.1029	0.0793	0.0884	0.1607	0.1094	0.1558
IQANK1	0	0	0	0	0	0	0	0	0
PSMA5	0.8267	0.6741	0.7079	0.5567	0.4922	0.4883	0.6634	0.6246	0.8785
BLVRA	0.1848	0.1539	0.1679	0.1002	0.0837	0.0837	0.1818	0.1424	0.1409
SOS2	0.0759	0.074	0.0622	0.0786	0.0924	0.0721	0.0606	0.0741	0.0622
FMN1	0.0213	0.0138	0.0244	0.02	0.0359	0.0247	0.026	0.0354	0.0151
WHAMM	0.1734	0.1723	0.1653	0.2095	0.1797	0.1629	0.1638	0.1657	0.1574
STOM	0.5497	0.5035	0.6796	0.7254	0.3904	0.3376	0.4142	0.5121	0.234
PPIP5K2	0.2133	0.1651	0.1732	0.1476	0.1632	0.1461	0.1627	0.1481	0.1991
SNRPD3	0.6816	0.5671	0.565	0.4464	0.4229	0.4715	0.5794	0.5291	0.6452
CCAR1	0.413	0.3875	0.3715	0.3263	0.3408	0.3076	0.3746	0.3679	0.4351
NFKB1	0.2765	0.3697	0.1998	0.2887	0.2259	0.2399	0.3093	0.2752	0.2923
SLC24A3	0.0023	0.0009	0	0.0007	0	0	0.0003	0	0.0003
LDB1	0.0689	0.062	0.0681	0.0845	0.0663	0.0721	0.0912	0.091	0.0979
AGAP1	0.0087	0.0105	0.0119	0.0109	0.0112	0.0044	0.0059	0.0064	0.002
NIBAN1	0.0052	0	0.0162	0.0126	0.008	0.0105	0	0.027	0.0073
RAD54L	0.0055	0.0057	0.0035	0.0057	0.0021	0.0035	0.0027	0.0034	0.0028
NME7	0.1394	0.0969	0.0943	0.0833	0.075	0.0692	0.1044	0.1054	0.1428
CD55	0.2913	0.3026	0.3266	0.4781	0.4893	0.4747	0.2336	0.4262	0.2315
HMBOX1	0.1441	0.1086	0.1324	0.1509	0.1281	0.1027	0.12	0.1243	0.1187
NUP205	0.1171	0.1049	0.0939	0.0963	0.1022	0.0999	0.1058	0.0864	0.1072
HDAC5	0.147	0.1213	0.1157	0.1017	0.1044	0.0841	0.1223	0.0977	0.1018
HAS2	0.0006	0.0003	0.0016	0.0002	0.0016	0	0.0002	0.0009	0.0014
HNRNPUL1	0.6337	0.7216	0.6025	0.654	0.5598	0.6778	0.6926	0.6892	0.5843
RSPO3	0	0	0.0001	0.0002	0.0007	0	0	0	0
PPP1R12B	0.1147	0.0726	0.0791	0.0753	0.0891	0.0498	0.0699	0.0872	0.092
NTMT1	0.2251	0.1929	0.1839	0.1871	0.1502	0.1862	0.1993	0.1906	0.2266
KCTD11	0.0296	0.026	0.0259	0.0156	0.0115	0.0064	0.0159	0.0171	0.0174
RWDD3	0.0912	0.0764	0.0775	0.0819	0.0664	0.0713	0.1006	0.0776	0.0965
TMEM14A	0.23	0.1633	0.1815	0.127	0.1135	0.1121	0.1861	0.1817	0.2519
C3orf80	0.0001	0	0	0	0	0	0	0	0
GIN1	0.0249	0.0323	0.0333	0.036	0.0323	0.0334	0.0441	0.0314	0.0374
NUP210L	0.0013	0.0009	0.0019	0.0017	0.0027	0.0007	0.0016	0.0024	0.0027
ATP1B1	0.0817	0.0738	0.0576	0.0864	0.0627	0.0601	0.1131	0.1162	0.31
CPEB4	0.0977	0.1206	0.098	0.0863	0.0688	0.0624	0.0856	0.0965	0.157
HCN2	0.0023	0.0009	0.0012	0.0018	0.0044	0.001	0.0035	0.0012	0.0026
RARB	0.004	0.0002	0.0033	0.0046	0.0039	0.0009	0.0009	0.0017	0.0035
COX10	0.0926	0.0692	0.0722	0.0729	0.0685	0.0709	0.1018	0.09	0.1535
MTFR1	0.0801	0.0492	0.0533	0.0486	0.0473	0.0328	0.0431	0.041	0.0388
LRRC41	0.2149	0.1887	0.1406	0.1316	0.1291	0.1293	0.1996	0.155	0.2035
AC073111.4	0	0	0	0	0	0	0	0	0
GPATCH3	0.0929	0.0787	0.0637	0.0504	0.0605	0.0622	0.0737	0.0578	0.085
SFI1	0.2355	0.2036	0.275	0.2915	0.3401	0.281	0.3116	0.2823	0.2129
PIPOX	0.0094	0.0064	0.0084	0.0106	0.0106	0.0027	0.0071	0.0113	0.0032
PPM1A	0.2043	0.1748	0.2036	0.1726	0.1474	0.1528	0.1951	0.1854	0.2426
AFAP1L2	0.3402	0.1531	0.1043	0.0339	0.0236	0.0146	0.0209	0.0314	0.0774
PCNX1	0.0007	0	0.0033	0.0032	0.0062	0.0089	0	0.0058	0.0006
PTGES2	0.1206	0.11	0.1219	0.107	0.1035	0.1133	0.1273	0.1192	0.1357
LRRCC1	0.0401	0.0301	0.0291	0.0273	0.0238	0.0222	0.0224	0.0275	0.049
WDR86	0.0129	0.008	0.0174	0.0213	0.0165	0.0245	0.0138	0.0204	0.0062
CACNA2D4	0.0326	0.0288	0.0306	0.0327	0.0352	0.0345	0.0453	0.0538	0.0651
CPPED1	0.1097	0.0803	0.0809	0.0589	0.0683	0.0267	0.0869	0.0868	0.0919
SAP18	0.9588	0.855	0.8778	0.8305	0.7732	0.8153	0.9407	0.8792	1.0411
SPIB	0.0519	0.0378	0.0478	0.037	0.0574	0.0007	0.0353	0.0464	0.0242
ACTRT3	0.0116	0.008	0.0094	0.003	0.006	0.0033	0.0042	0.0044	0.0014
ECSIT	0.1365	0.0914	0.1279	0.1249	0.1082	0.1135	0.1092	0.1208	0.1506
POMK	0.0273	0.0185	0.0229	0.0227	0.014	0.0195	0.0174	0.0146	0.024
HAVCR2	1.3066	0.6606	0.5548	0.1203	0.0858	0.0398	0.149	0.1954	0.4294
DGAT2	0.0016	0	0.0013	0.0012	0.0006	0	0.0027	0.0012	0.0058
CACTIN	0.034	0.0457	0.0401	0.0246	0.0219	0.0304	0.0437	0.0255	0.0405
AC104389.5	0	0	0	0	0	0	0	0	0
H4C6	0	0	0	0	0	0	0	0	0
SKA3	0.0059	0.0068	0.0009	0.0049	0.0017	0.0031	0.0032	0.0017	0.0045
SLC7A11	0.0266	0.0127	0.0225	0.0209	0.0269	0.0044	0.015	0.0198	0.0088
PRR22	0.0022	0	0.0024	0.0017	0.0042	0.003	0.0028	0.0017	0.0011
PRSS53	0.0063	0.0072	0.0097	0.0125	0.0112	0.0094	0.0092	0.0096	0.0068
CELF1	0.4547	0.3788	0.4012	0.3822	0.3861	0.3726	0.3851	0.4317	0.4233
FUOM	0.1229	0.0908	0.1072	0.0767	0.0566	0.0658	0.0975	0.088	0.1358
MREG	0.0904	0.0698	0.0797	0.0521	0.0724	0.018	0.0909	0.0827	0.0764
SBF2	0.0099	0.0169	0.0256	0.045	0.04	0.0501	0.0201	0.0383	0.0204
LRRC23	0.0503	0.0456	0.0408	0.0309	0.0339	0.0384	0.054	0.039	0.0522
UTP18	0.1896	0.1881	0.1537	0.1666	0.1348	0.1437	0.1809	0.1679	0.1884
VKORC1	0.1854	0.1774	0.1792	0.1537	0.1372	0.1118	0.1545	0.1916	0.1975
TNFRSF11A	0.0031	0.0049	0.0016	0.0025	0.0035	0.0064	0.0007	0.0035	0.021
CNNM3	0.1005	0.0692	0.1023	0.0789	0.1115	0.0577	0.079	0.0936	0.073
FAM149B1	0.031	0.0325	0.0321	0.0316	0.0234	0.0334	0.0297	0.0273	0.0424
GIMAP8	0.0721	0.0576	0.1082	0.114	0.1262	0.1064	0.0678	0.0902	0.0483
KIT	0.0017	0.0068	0.0004	0.0041	0.0054	0.0018	0.0005	0.0052	0.0009
TSR1	0.1198	0.1105	0.0956	0.084	0.0804	0.0867	0.1029	0.0865	0.1117
LRTM2	0.0011	0.0003	0.0001	0.0007	0.0011	0.0008	0.001	0	0.0004
ZNF646	0.0593	0.0425	0.0557	0.0445	0.0322	0.0316	0.0358	0.0355	0.0368
PNPLA2	0.2961	0.3501	0.2635	0.2941	0.2586	0.3542	0.3227	0.2677	0.3351
ZNF653	0.0064	0.0039	0.0073	0.006	0.0033	0.0082	0.0077	0.0088	0.016
ACSBG2	0.0013	0	0.0009	0.0002	0.0005	0	0	0.0012	0.0012
H2AC8	0	0	0	0	0	0	0	0	0
AP3B1	0.2756	0.2601	0.2298	0.211	0.1712	0.1671	0.2262	0.2148	0.2545
ZNF668	0.0629	0.0436	0.0565	0.0341	0.0423	0.036	0.0489	0.0393	0.0487
KCNK13	0	0	0	0	0	0	0.0007	0	0
TOP2B	0.3032	0.3029	0.2613	0.2378	0.2127	0.2202	0.2605	0.2187	0.2657
ELAVL3	0.0005	0.0001	0.0004	0	0.0002	0	0.0001	0.0005	0.0001
TEDC2	0.0018	0	0	0	0	0	0	0	0
CSNK1E	0.1035	0.1041	0.0862	0.1075	0.0819	0.1006	0.1373	0.1019	0.1457
SH3RF1	0.002	0.0001	0.0011	0.0025	0.0008	0	0.0014	0.0018	0.0006
FNTA	0.2608	0.2472	0.2383	0.2538	0.246	0.2997	0.3344	0.2682	0.3122
TSPEAR	0	0	0.0002	0.0002	0	0	0.0007	0.0001	0.0005
LPAR1	0.0004	0.0001	0.0014	0.0007	0.0007	0	0.0002	0.0009	0
NOSTRIN	0.0009	0.0013	0.0015	0.0011	0.0008	0.0009	0.0001	0.0009	0
TOPORS	0.1863	0.1924	0.1605	0.1644	0.1496	0.1618	0.2166	0.1704	0.1869
CDC123	0.4196	0.3329	0.302	0.2277	0.2072	0.2271	0.3225	0.2725	0.3912
KCNK1	0.0046	0.002	0.0019	0	0.0013	0.0005	0.0044	0.0014	0.0038
SSBP4	0.1959	0.1694	0.1826	0.1727	0.1303	0.1653	0.2123	0.1976	0.2035
CLEC4D	0	0.0002	0.0003	0	0.0013	0.0011	0	0.0004	0.0006
INTS7	0.1222	0.0999	0.0927	0.0764	0.0516	0.0277	0.086	0.0767	0.0856
CCDC150	0.0033	0	0.003	0.0019	0.0012	0.0017	0	0.0018	0.0015
PLCXD1	0.0976	0.0517	0.0877	0.0751	0.1008	0.0131	0.0671	0.0823	0.0441
TBXA2R	0.0605	0.033	0.0489	0.0391	0.0639	0.0017	0.0375	0.0501	0.0236
PHTF1	0.2042	0.1411	0.1611	0.12	0.0828	0.0885	0.132	0.146	0.1788
COPS5	0.3443	0.2882	0.2659	0.242	0.2305	0.2601	0.286	0.2853	0.3481
NDUFB6	0.4435	0.4066	0.3586	0.3379	0.271	0.3275	0.3752	0.3427	0.4548
WDR62	0.011	0.0027	0.0064	0.0105	0.0065	0.0051	0.0037	0.0055	0.0059
ATP6V0C	0.8026	0.8847	0.6156	0.7115	0.499	0.7211	0.7921	0.5618	0.8087
LDB2	0.0036	0.004	0.0034	0.0032	0.0029	0.0022	0	0.0011	0.0009
SPP1	0.0382	0.0282	0.045	0.0399	0.045	0.037	0.0191	0.0515	0.036
FCGRT	0.086	0.0537	0.0977	0.0735	0.0653	0.0553	0.0541	0.0586	0.0545
KBTBD3	0.0766	0.0513	0.0736	0.0699	0.061	0.0651	0.0663	0.0768	0.073
SMG6	0.1907	0.1229	0.1414	0.1362	0.1265	0.0964	0.1306	0.1385	0.1302
PDE4A	0.1577	0.1372	0.1242	0.1209	0.0763	0.0889	0.1165	0.1473	0.2611
SPSB2	0.063	0.0324	0.047	0.0448	0.0459	0.0427	0.0392	0.0405	0.0442
PIAS1	0.3627	0.3285	0.3371	0.372	0.3535	0.3569	0.361	0.3512	0.3623
USP1	0.2596	0.2419	0.2169	0.1934	0.1927	0.2064	0.2406	0.2349	0.2631
DOCK11	0.222	0.2346	0.2187	0.2095	0.2019	0.1792	0.2058	0.2103	0.2113
PUS3	0.0622	0.0822	0.0556	0.0584	0.0569	0.0657	0.0639	0.0596	0.0735
FSIP1	0.0071	0.0053	0.0055	0.0058	0.0052	0.0075	0.0084	0.0049	0.0019
AGER	0.0213	0.0223	0.0267	0.0232	0.0299	0.025	0.0253	0.0416	0.0253
RTCB	0.2458	0.2405	0.2018	0.1686	0.1523	0.1812	0.2341	0.1908	0.2972
ANXA1	0.8411	0.7575	1.4358	1.4892	1.0568	1.2536	0.5579	1.5051	0.2587
MSANTD4	0.0872	0.095	0.0596	0.0592	0.064	0.0639	0.0746	0.0621	0.0711
ASCL4	0	0	0	0	0	0	0	0	0.0007
ZSCAN10	0	0	0.0007	0.0009	0	0	0.0004	0.0001	0
GPR176	0.0021	0.0022	0.0006	0.0018	0.0004	0	0.0001	0.0009	0.0002
GTPBP6	0.0925	0.0712	0.0744	0.0661	0.0801	0.0844	0.0794	0.0698	0.0869
CBR1	0.1447	0.1172	0.1265	0.0974	0.1071	0.1287	0.1257	0.136	0.1673
UQCC1	0.0535	0.0439	0.0499	0.0299	0.0339	0.0349	0.0442	0.0317	0.0522
IGHV1-58	0	0	0	0	0	0	0	0	0
PATE2	0.0026	0.001	0.0017	0.0012	0.0021	0	0.0011	0.0018	0.0009
SEC61A2	0.0585	0.0414	0.044	0.0398	0.0415	0.0295	0.0606	0.0389	0.0432
TADA3	0.4354	0.327	0.3015	0.2486	0.2286	0.1901	0.3567	0.3135	0.4506
CORO1C	0.1248	0.1177	0.0681	0.0456	0.0342	0.0245	0.1157	0.0669	0.1245
RHOD	0.0015	0.0049	0.0031	0.0033	0.0038	0.0059	0.008	0.0062	0.02
RSBN1	0.3456	0.261	0.3739	0.355	0.3193	0.3419	0.3502	0.4033	0.4055
HYLS1	0.0306	0.0337	0.0266	0.0225	0.0258	0.0217	0.0244	0.0222	0.0305
TPI1	1.7922	1.4273	1.2719	0.9994	0.8714	0.9641	1.447	1.2287	1.6137
ZFP37	0.0051	0.0073	0.0069	0.0081	0.0072	0.0106	0.0068	0.0048	0.0053
NUP35	0.0678	0.0643	0.0562	0.049	0.0536	0.0451	0.0609	0.0514	0.0569
ANKRD35	0.082	0.0554	0.0532	0.0131	0.0184	0.0109	0.0433	0.0242	0.0499
TBX20	0.0021	0.0042	0.0036	0.0029	0.0004	0	0.0016	0.0005	0.0018
RCN3	0.0029	0.0041	0.002	0.0017	0.0035	0.0056	0.0038	0.0057	0.0027
FZD4	0.0121	0.0095	0.0112	0.0086	0.0111	0	0.0069	0.0088	0.0045
NUP214	0.2554	0.2099	0.2203	0.1982	0.2191	0.1708	0.2091	0.2031	0.2096
TMEM70	0.2545	0.2405	0.1659	0.1382	0.1399	0.1646	0.2679	0.2015	0.2379
BIRC5	0.0324	0.0143	0.0069	0.0037	0.0065	0.0027	0.0063	0.0089	0.0156
ANTXR2	0.0895	0.0707	0.0929	0.1204	0.1232	0.1637	0.1428	0.219	0.2309
DUSP19	0.0373	0.0185	0.0235	0.019	0.0287	0.0059	0.0251	0.0291	0.0197
LAD1	0.0046	0.0017	0.0014	0.0017	0.003	0	0.0007	0.0018	0.0005
GAS6	0.0067	0.0066	0.0055	0.0127	0.0122	0.019	0.0165	0.0109	0.0041
NUDT5	0.4408	0.342	0.3331	0.2527	0.2317	0.2699	0.3733	0.3323	0.5214
RNF180	0.0002	0.0002	0.0009	0.0011	0.0004	0	0.0005	0.0007	0
IPO13	0.0633	0.0534	0.0408	0.0452	0.0327	0.0375	0.0484	0.0404	0.0539
MTAP	0.0634	0.0552	0.08	0.0528	0.0845	0.0405	0.0736	0.0886	0.0956
TNIP2	0.2953	0.2979	0.2305	0.2112	0.1867	0.2148	0.3163	0.2788	0.4404
CETN2	0.065	0.0591	0.0674	0.0578	0.051	0.0472	0.0486	0.0635	0.069
NCOR1	0.9995	0.7437	0.9354	0.8053	0.7609	0.6477	0.777	0.8256	0.9047
KLHL32	0.0012	0.0029	0.0017	0.0109	0.0055	0.0043	0.0044	0.0066	0.0023
DDOST	0.7056	0.5846	0.5653	0.4825	0.4661	0.4325	0.605	0.5447	0.7171
RESF1	0.0105	0	0.033	0.0209	0.0241	0.0193	0	0.0432	0.0108
ISCA1	0.2613	0.2871	0.2477	0.2797	0.2349	0.3291	0.2663	0.2686	0.2861
CRYGN	0	0	0	0	0	0	0	0	0
ECT2L	0.0028	0.0053	0.003	0.0028	0.0057	0.0028	0.0025	0.005	0.0011
GPN2	0.1027	0.0903	0.0706	0.0801	0.0601	0.0788	0.0961	0.0807	0.1055
DNAJC27	0.0568	0.0745	0.0545	0.0541	0.0494	0.047	0.0436	0.0503	0.0523
NAP1L2	0.0212	0.0276	0.0213	0.0291	0.0302	0.0224	0.0207	0.0259	0.0372
FAM78A	0.1717	0.1579	0.1503	0.132	0.128	0.12	0.1669	0.1569	0.1799
IFT80	0.0871	0.0805	0.0633	0.0636	0.0546	0.0573	0.0994	0.0697	0.093
PLK1	0.0137	0.0036	0.0062	0.0039	0.0096	0.003	0.0082	0.0061	0.0096
TMEM98	0.001	0.0013	0.0018	0.0014	0.0016	0	0.001	0.0039	0.0009
PPP1R9B	0.0708	0.0722	0.0581	0.0664	0.0516	0.0699	0.0717	0.0581	0.0878
EPB41	0.2665	0.2576	0.3751	0.4355	0.4909	0.5355	0.4038	0.4299	0.4556
NIP7	0.2515	0.2358	0.2139	0.1482	0.1426	0.1384	0.18	0.1812	0.2109
CLEC4E	0.0106	0.0076	0.01	0.0079	0.0131	0.001	0.0076	0.0104	0.0063
CC2D1A	0.093	0.0935	0.0806	0.07	0.0576	0.0854	0.084	0.0786	0.0987
SRR	0.0231	0.0257	0.0189	0.0168	0.0258	0.0181	0.0336	0.0199	0.0232
LRP11	0.0037	0.0021	0.0025	0.0056	0.0073	0.0069	0.0055	0.005	0.0024
DUSP11	0.2848	0.274	0.2455	0.2277	0.2185	0.243	0.2995	0.2752	0.3286
POLD1	0.0633	0.036	0.0329	0.0296	0.04	0.0322	0.0488	0.0404	0.0417
TARBP1	0.0859	0.074	0.0883	0.0624	0.0693	0.0566	0.0601	0.0638	0.0579
SUDS3	0.2189	0.1863	0.1698	0.1488	0.1462	0.1402	0.172	0.1778	0.2144
COA6	0.2315	0.1996	0.1738	0.1439	0.142	0.182	0.2336	0.1772	0.2544
GCNT2	0.0363	0.0178	0.0328	0.0217	0.0234	0.0068	0.0301	0.0223	0.028
HNRNPF	1.1688	1.0352	1.0295	0.8849	0.8164	0.8179	0.9857	0.9668	1.085
ITGB5	0.0019	0.0023	0.0001	0.001	0.0001	0	0.0019	0.0001	0.0033
UHMK1	0.4211	0.419	0.3614	0.3195	0.274	0.3002	0.311	0.3212	0.379
PGAP3	0.0641	0.0389	0.045	0.055	0.0573	0.0549	0.0672	0.0695	0.0722
TUT7	0.0017	0	0.0095	0.0049	0.0064	0	0	0.0126	0.0088
PRKX	0.298	0.2942	0.3078	0.3748	0.2802	0.2702	0.2468	0.2843	0.1948
COP1	0.0027	0	0.003	0.001	0.004	0.0028	0	0.0059	0.005
AC093525.2	0	0	0	0	0	0	0	0	0
VIM	2.012	1.9698	2.2418	2.2405	1.8778	2.0919	1.654	2.3354	2.1602
NOL10	0.1287	0.1419	0.0971	0.0848	0.0793	0.0849	0.1156	0.0998	0.1135
UTP20	0.0882	0.0665	0.0607	0.0577	0.0652	0.0562	0.0744	0.057	0.0686
SORT1	0.0037	0.0031	0.0045	0.0022	0.0041	0.0011	0.0041	0.0032	0.0035
PAK1IP1	0.1161	0.0954	0.0607	0.0602	0.0622	0.0609	0.07	0.0679	0.0921
LILRA5	0.0022	0.0012	0.0016	0.0045	0.003	0	0.0013	0.0025	0.0023
RBPJ	1.131	1.0664	0.7384	0.4852	0.4059	0.4237	0.9139	0.8203	0.9371
SFN	0.0027	0.0027	0.0054	0.0086	0.0075	0.0055	0.0047	0.0079	0.0071
SRM	0.177	0.1746	0.1321	0.166	0.1208	0.1094	0.1627	0.1231	0.1873
C11orf95	0.0058	0.0023	0.0028	0.0032	0.0034	0.0021	0.0026	0.0008	0.0021
RIN2	0.0024	0.0012	0.002	0.0022	0.002	0.0023	0	0.0021	0.0026
DVL2	0.1205	0.0914	0.0731	0.0781	0.0763	0.0768	0.1094	0.0721	0.085
AURKB	0.0207	0.008	0.0089	0.0048	0.0051	0.0023	0.0207	0.0076	0.015
MOGAT2	0	0	0.0005	0	0.0004	0	0.0009	0.0005	0
NEXN	0.0062	0.0066	0.0065	0.0194	0.0128	0.0075	0.0048	0.0093	0.005
SLMAP	0.1899	0.1789	0.1617	0.1484	0.1595	0.1632	0.1496	0.1721	0.2048
PRSS23	0.0502	0.0316	0.0309	0.0334	0.0125	0.0047	0.0065	0.0108	0.0102
GIPC3	0.0003	0.0027	0	0	0.0022	0.001	0	0	0
HSPA5	1.0804	1.0663	0.8846	0.9473	0.6796	0.7102	0.8091	0.8381	0.9011
SOCS3	0.1606	0.1691	0.1974	0.3322	0.3317	0.3664	0.3526	0.4339	0.5119
CBR4	0.0983	0.0635	0.0837	0.0527	0.0605	0.0525	0.0708	0.0683	0.0942
CSPP1	0.0786	0.1031	0.0797	0.0827	0.0902	0.0709	0.0737	0.0951	0.0889
ERMP1	0.0875	0.0743	0.0455	0.0407	0.0335	0.0344	0.0427	0.0416	0.0352
DIP2B	0.0944	0.0823	0.0691	0.0758	0.1074	0.1094	0.1378	0.1123	0.1414
HS3ST3A1	0.0087	0.0014	0.0052	0.0077	0.0041	0.0082	0.0085	0.0191	0.0213
H3-3B	0	0	0	0	0	0	0	0	0
IAPP	0.0436	0.0239	0.0399	0.0298	0.0447	0	0.0244	0.0356	0.0162
PECR	0.0781	0.047	0.0753	0.0625	0.0626	0.0657	0.0719	0.0842	0.1324
MYB	0.0352	0.0313	0.0097	0.0151	0.0194	0.0168	0.0461	0.029	0.0291
GZMB	2.0108	1.3722	1.2915	0.5921	0.2043	0.0953	0.1363	0.3232	0.3455
PPP4C	0.5779	0.5251	0.5237	0.4043	0.3258	0.4157	0.5897	0.4767	0.633
SLC6A6	0.2041	0.1672	0.1905	0.1681	0.1065	0.1066	0.1802	0.1831	0.2629
LY96	0.0227	0.0321	0.0323	0.0437	0.0754	0.1435	0.1713	0.1101	0.1471
GSTM3	0.0735	0.0456	0.073	0.0692	0.1073	0.0383	0.0565	0.0692	0.0388
PINK1	0.0328	0.0486	0.0314	0.0327	0.029	0.0289	0.0297	0.0344	0.0434
PWWP3B	0	0	0	0	0	0	0	0	0
EIF4ENIF1	0.0946	0.0727	0.0584	0.0498	0.049	0.0447	0.0601	0.0546	0.0663
DIRAS2	0.0094	0.0123	0.0024	0	0	0.0008	0.0021	0.0017	0.0026
SCRIB	0.0421	0.0439	0.0354	0.0338	0.0288	0.03	0.0303	0.0327	0.0441
ALKBH7	0.2645	0.2338	0.2869	0.2999	0.3103	0.3646	0.3186	0.3011	0.2524
MDFI	0.0015	0	0	0.0006	0	0.0013	0	0.0021	0.0007
MBTD1	0.0426	0.0314	0.0413	0.031	0.0464	0.0372	0.0302	0.0404	0.0398
GSTA5	0	0	0	0	0	0	0	0	0
DPYSL5	0.0118	0.0089	0.0098	0.0105	0.0128	0.0012	0.0067	0.0103	0.0042
ABCE1	0.2322	0.2205	0.1825	0.1817	0.1888	0.1856	0.2136	0.21	0.236
RBBP4	0.6516	0.5182	0.4934	0.4315	0.4369	0.3988	0.548	0.4854	0.6132
EPS8L3	0.0008	0.0018	0.0015	0.0007	0.0011	0.001	0	0.0007	0.0011
TBC1D15	0.2155	0.1768	0.1781	0.1822	0.1997	0.1979	0.212	0.2267	0.248
CCDC28A	0.2838	0.2898	0.2419	0.1964	0.1907	0.2143	0.2984	0.229	0.3253
IGF1	0.0153	0.0077	0.0133	0.0093	0.0172	0	0.0105	0.0104	0.0068
RPN1	0.6927	0.5721	0.5465	0.5002	0.4131	0.4354	0.544	0.5231	0.595
SYNC	0.0846	0.0619	0.0984	0.0889	0.1073	0.0574	0.066	0.0855	0.0879
ECHS1	0.3593	0.2726	0.2416	0.1973	0.1795	0.1642	0.304	0.2598	0.3326
KIF5B	0.6725	0.6591	0.5509	0.5017	0.4476	0.4753	0.6341	0.6034	0.706
B3GNT7	0.0202	0.0129	0.0143	0.018	0.0127	0	0.0055	0.0079	0.0121
NPL	0.0221	0.0198	0.0252	0.0237	0.0126	0.0215	0.026	0.0301	0.0266
VEZT	0.2473	0.2426	0.1759	0.1604	0.1375	0.1269	0.2362	0.1815	0.2484
IGKV2-28	0.0011	0	0.0008	0	0	0	0	0	0.0003
SEMA3A	0.0013	0.0009	0.0007	0.0001	0.0015	0.0004	0.0006	0.0012	0.0005
RTRAF	0.011	0	0.0238	0.0097	0.0179	0.0171	0	0.0342	0.0119
SKOR1	0.0009	0.0011	0.0005	0	0.0002	0.0008	0.0012	0	0
AFF3	0.0279	0.0184	0.0224	0.024	0.0431	0.0212	0.0497	0.0314	0.0183
HCFC1R1	0.2001	0.1807	0.1575	0.118	0.1154	0.1466	0.1836	0.1615	0.2181
SLAMF6	0.4095	0.4672	0.4125	0.3363	0.2748	0.2655	0.3704	0.3141	0.2468
ACAP1	0.975	0.7184	1.0593	0.9667	0.8918	0.8482	0.8872	1.0575	0.9585
ZBTB7A	0.1909	0.2325	0.1747	0.1738	0.1333	0.1353	0.1249	0.1364	0.1426
DRG1	0.2413	0.2309	0.1908	0.1602	0.1547	0.1707	0.2051	0.1834	0.2246
ZCCHC2	0.1319	0.1441	0.1115	0.1112	0.0887	0.0696	0.1166	0.1057	0.1124
NSDHL	0.0621	0.0422	0.0411	0.0431	0.0291	0.0336	0.0431	0.0392	0.0592
MAP6	0.0008	0	0.0004	0.0001	0.0004	0.001	0.0022	0.0014	0.0005
PAOX	0.0513	0.0329	0.0433	0.0356	0.0245	0.0186	0.0414	0.0291	0.0598
DPY19L3	0.0351	0.0339	0.0262	0.0262	0.0258	0.0193	0.0298	0.0218	0.0306
GRIA4	0.0002	0.0004	0.0019	0.0001	0.0001	0	0.0001	0.0001	0.0018
SF3A1	0.4586	0.4855	0.4172	0.4322	0.3743	0.393	0.494	0.426	0.5267
DNAH17	0.0105	0.0056	0.0131	0.0101	0.0205	0.0103	0.0068	0.0137	0.0105
PKIB	0.0045	0.005	0.0044	0.0006	0.0043	0.0048	0.0026	0.0044	0.0017
TMTC2	0.023	0.0208	0.0215	0.023	0.0177	0.023	0.0293	0.0181	0.0394
PSMC1	0.4215	0.3207	0.3253	0.2366	0.2482	0.2073	0.3245	0.3054	0.4258
ACADVL	0.4639	0.4987	0.3857	0.3429	0.3004	0.3161	0.4523	0.3934	0.5345
ASB6	0.1357	0.1093	0.1303	0.1012	0.1173	0.0774	0.116	0.1184	0.0953
NCR1	0.1122	0.0717	0.0422	0.0293	0.0116	0.0013	0.0147	0.0086	0.02
ERCC4	0.0749	0.067	0.054	0.0574	0.0548	0.0544	0.0776	0.058	0.0583
ALCAM	0.0544	0.0501	0.0301	0.0307	0.0245	0.0342	0.0276	0.0355	0.0392
MAP3K19	0.0012	0.0001	0.0009	0.0007	0.0004	0.0011	0	0.0012	0.0007
RHEB	0.3989	0.4029	0.3271	0.3211	0.2514	0.2531	0.3763	0.3648	0.4472
OR2K2	0.0009	0.0011	0	0	0.0001	0	0.0006	0.0009	0
VASH1	0.0153	0.0166	0.0195	0.0147	0.0199	0.019	0.0215	0.0295	0.0142
CC2D2B	0.0012	0.0037	0.0046	0.0008	0.0004	0	0.0017	0.0022	0.0027
VPS72	0.2369	0.1891	0.1586	0.1627	0.1476	0.156	0.2129	0.1789	0.2285
NCAPH2	0.151	0.1305	0.1194	0.1088	0.1054	0.1142	0.1067	0.1222	0.1362
NCMAP	0.0395	0.0227	0.0376	0.0287	0.0439	0.0056	0.0292	0.0371	0.0168
MAATS1	0.0001	0.0003	0.0031	0.0001	0.0006	0	0	0.0007	0.0009
FAM149A	0.0016	0.0009	0.002	0.0025	0.0012	0.0022	0.0023	0.0021	0.0021
LRRC46	0.0031	0.0023	0.0041	0.0017	0.0035	0.0007	0.0047	0.0038	0.0018
DDX5	2.0853	2.0618	2.2423	2.2324	2.1948	1.9986	2.2275	2.2726	2.2648
AFTPH	0.3198	0.345	0.2246	0.2079	0.1933	0.2051	0.3168	0.2379	0.3841
PRKCG	0.0005	0	0.0009	0.0001	0.0002	0	0	0	0
NID2	0.0065	0.0047	0.0024	0.0044	0.0036	0.0024	0.0019	0.0043	0.0063
PGS1	0.1422	0.1015	0.1282	0.1092	0.1288	0.1279	0.1405	0.1486	0.2016
THOC6	0.121	0.1062	0.1044	0.0743	0.0921	0.0567	0.0868	0.0971	0.1071
ERMAP	0.0079	0.0039	0.0148	0.009	0.0101	0.0113	0.0198	0.0151	0.0254
SNX25	0.0319	0.0408	0.0298	0.0325	0.0337	0.0323	0.0191	0.0291	0.0388
TSG101	0.3131	0.2726	0.2712	0.2043	0.203	0.1988	0.2782	0.2474	0.3489
MYADM	0.3776	0.3377	0.5944	0.5934	0.342	0.2447	0.3067	0.485	0.3099
PTCD3	0.251	0.1852	0.2075	0.1927	0.2109	0.1807	0.2187	0.2081	0.2307
SMN1	0.1084	0.0559	0.0853	0.0841	0.083	0.0793	0.0675	0.0835	0.0862
CGNL1	0.0095	0.0059	0.0083	0.0062	0.0101	0	0.0063	0.0071	0.0029
TCP11	0	0.001	0	0.0007	0.0011	0	0	0.0004	0.0007
ID1	0.0221	0.0245	0.0261	0.0671	0.0291	0.0246	0.05	0.0551	0.0121
NRCAM	0.0018	0.0002	0.001	0.0021	0.0007	0.0003	0.0001	0.0007	0.0001
VPS25	0.2585	0.1758	0.164	0.123	0.1193	0.1223	0.2034	0.158	0.2583
SLC1A5	0.2792	0.2662	0.1893	0.1656	0.0899	0.0941	0.1475	0.1487	0.2341
PCSK1	0.0008	0.0006	0.0001	0.0001	0.0002	0	0	0.0001	0.0001
IRF2BP2	0.2242	0.3171	0.235	0.3134	0.2817	0.3028	0.3861	0.3325	0.2932
SPACA9	0	0	0	0	0	0	0	0	0
PAN2	0.0768	0.0568	0.0564	0.0529	0.065	0.0626	0.0453	0.07	0.0448
SERPINE2	0.033	0.0393	0.0119	0.0112	0.0168	0.0146	0.1028	0.0399	0.1587
BRSK1	0.0088	0.0066	0.0058	0.0037	0.0016	0.0034	0.0038	0.0025	0.0047
CFAP97	0.0989	0.0984	0.1041	0.1086	0.1126	0.1315	0.1299	0.1367	0.1471
SYK	0.0129	0.0139	0.0078	0.0088	0.0104	0.0089	0.0123	0.012	0.0068
PALLD	0.0055	0.0042	0.0062	0.0065	0.0046	0.0037	0.0068	0.0063	0.0064
COX4I2	0	0	0.0001	0	0	0.0017	0	0	0
STOML2	0.3549	0.3198	0.2678	0.1966	0.2078	0.2167	0.2913	0.2673	0.3353
RAMP2	0.0001	0.0032	0.0026	0	0.0008	0.0012	0.0007	0.002	0.0011
CIAO2A	0.0035	0	0.0103	0.0021	0.008	0.007	0	0.0103	0.0016
SMIM10L1	0.1217	0.1164	0.0939	0.0836	0.0792	0.111	0.1503	0.0877	0.1391
PLAAT3	0.0062	0	0.0218	0.0058	0.0027	0.0028	0	0.0167	0.0034
TMEM150B	0	0	0.0014	0	0	0.0017	0.0016	0.0008	0.0014
TTLL3	0.1055	0.0767	0.1103	0.1009	0.0977	0.0678	0.07	0.0861	0.0748
CBR3	0.0347	0.0434	0.0122	0.0083	0.0185	0.0384	0.0285	0.0357	0.0385
PET100	0.5551	0.4723	0.5426	0.4752	0.4129	0.47	0.5327	0.5054	0.7028
JPH1	0.0008	0.001	0.0004	0.0003	0.0006	0.0009	0.0009	0.0013	0.0002
TERF2IP	0.8037	0.7862	0.7754	0.7538	0.5673	0.6096	0.7563	0.6938	0.9313
NUMA1	0.3607	0.299	0.2925	0.2909	0.3031	0.2999	0.382	0.3332	0.4256
CENPO	0.0391	0.0181	0.0288	0.0217	0.0125	0.0122	0.0201	0.0174	0.0378
DUSP10	0.3131	0.246	0.2672	0.2673	0.1341	0.1909	0.2165	0.2899	0.3449
ADAMTSL2	0.0106	0.0096	0.007	0.006	0.0079	0	0.0061	0.0061	0.0029
MECP2	0.325	0.3708	0.3355	0.3725	0.3092	0.3622	0.3676	0.366	0.3475
LAMA4	0.0047	0.003	0.0029	0.0034	0.0054	0.0006	0.002	0.004	0.0015
TARBP2	0.1091	0.1136	0.0767	0.0524	0.0622	0.0621	0.0773	0.0715	0.0911
AVEN	0.0161	0.0126	0.0085	0.0077	0.0086	0.018	0.0143	0.0152	0.0178
HOMER2	0.0097	0.0047	0.005	0.0065	0.0057	0.0058	0.0066	0.0068	0.0092
TRAPPC3	0.3413	0.29	0.2797	0.2367	0.2312	0.263	0.3595	0.2923	0.3947
ZDHHC18	0.1344	0.1598	0.094	0.0981	0.0884	0.0852	0.1425	0.1226	0.2068
RABEPK	0.0832	0.075	0.0808	0.0701	0.0699	0.0788	0.0867	0.0797	0.0941
MRPL57	0.3507	0.3201	0.3149	0.299	0.3028	0.3859	0.4403	0.3295	0.4432
MIEN1	0.4518	0.341	0.3745	0.2813	0.2475	0.269	0.397	0.328	0.4958
MYNN	0.1644	0.1563	0.1627	0.1305	0.1165	0.1096	0.1143	0.1171	0.1395
NSG2	0	0	0	0	0	0	0	0	0.0006
SKAP2	0.0995	0.0978	0.1118	0.1288	0.0755	0.0572	0.1049	0.11	0.1921
IL18BP	0.0549	0.0387	0.0672	0.0799	0.0776	0.0706	0.058	0.0736	0.0485
DAPK2	0.2274	0.1727	0.147	0.0858	0.053	0.0286	0.0891	0.0935	0.0697
PCP2	0.0046	0.0015	0.0034	0.0006	0.0028	0.0032	0.0045	0.0045	0.0034
MSRB3	0.0162	0.0114	0.015	0.0134	0.0176	0	0.0103	0.0152	0.0067
PRDM8	0.0427	0.0411	0.0216	0.0274	0.0169	0.025	0.0317	0.0308	0.0479
COL8A2	0.001	0	0.0006	0	0	0	0	0.0003	0
GPR4	0.0016	0.0018	0.0022	0.0016	0.0031	0	0.0011	0.0026	0.0014
LRRC25	0.0146	0.0088	0.0096	0.0096	0.0154	0.0014	0.0084	0.0134	0.0072
MUC1	0.0041	0.0027	0.0057	0.0044	0.0073	0.0066	0.0021	0.0084	0.0017
OPA3	0.1579	0.1041	0.1474	0.1126	0.1603	0.0624	0.1324	0.15	0.1152
GDF15	0.0042	0.0016	0.005	0.0011	0.0043	0.0011	0.0034	0.0075	0.0024
ARPC4	0.7867	0.5763	0.6895	0.5128	0.505	0.3658	0.6022	0.667	0.6812
CDH10	0.0004	0	0.0001	0.0001	0.0003	0	0	0.001	0.0003
GTF2E2	0.195	0.1945	0.1796	0.1744	0.1536	0.1627	0.1949	0.1614	0.2391
MORC3	0.2396	0.2201	0.2286	0.2554	0.2358	0.2364	0.2876	0.2643	0.3597
UNK	0.1224	0.1048	0.0947	0.0842	0.0869	0.0779	0.0892	0.089	0.0874
GRM8	0.0008	0	0.0009	0	0.0001	0.0009	0	0.0007	0.0001
EIF4EBP3	0.0337	0.029	0.0175	0.0285	0.0282	0.0336	0.0363	0.0334	0.0336
ERBB2	0.0094	0.0036	0.0063	0.0066	0.0056	0.0086	0.0032	0.0069	0.0077
CCNJ	0.0253	0.01	0.0204	0.0193	0.0181	0.0126	0.0173	0.0211	0.013
PGPEP1	0.1647	0.1082	0.1322	0.1134	0.1199	0.0601	0.1002	0.108	0.0981
METTL21C	0.0006	0.0016	0	0	0.0003	0	0	0.0002	0
FMNL2	0.0036	0.0035	0.003	0.0025	0.0025	0.0016	0.0052	0.0062	0.0059
CDA	0.0065	0.0057	0.004	0.0024	0.0024	0.0011	0.0006	0.0014	0.0029
SH2D1B	0.0607	0.0757	0.0205	0.0091	0.0083	0	0.004	0.011	0.0057
ACAT2	0.1559	0.1297	0.1267	0.1095	0.1097	0.116	0.1485	0.1469	0.1916
GPC6	0.0005	0	0.0009	0.0005	0.0002	0	0	0.0003	0
ZDHHC5	0.1736	0.1669	0.1201	0.1323	0.1027	0.1044	0.1327	0.1292	0.149
CHIC1	0.0531	0.0574	0.0403	0.0457	0.0377	0.0337	0.0537	0.0458	0.0386
TONSL	0.0336	0.0145	0.0215	0.0186	0.0255	0.0058	0.0252	0.0221	0.0146
PRPF8	0.5221	0.4515	0.4171	0.4415	0.4363	0.455	0.4074	0.4295	0.4476
ZHX2	0.1214	0.139	0.1034	0.1325	0.1233	0.1131	0.1274	0.1165	0.1362
KRTCAP2	0.7556	0.5775	0.7038	0.6412	0.5564	0.6169	0.6615	0.6577	0.7511
EFNA2	0.0004	0.0022	0.0001	0	0.0002	0	0	0	0.0012
TRPS1	0.3657	0.3225	0.1976	0.1454	0.1091	0.1028	0.2966	0.2049	0.2759
SSH1	0.2443	0.1856	0.1221	0.0821	0.0647	0.0483	0.1312	0.1045	0.1926
SF3B6	0.4267	0.409	0.3698	0.3369	0.3166	0.3917	0.4541	0.3814	0.5345
WDR20	0.1974	0.1693	0.1425	0.1513	0.1372	0.1259	0.1436	0.147	0.1764
CACHD1	0.0005	0.0004	0.0002	0.0008	0.0033	0	0.0011	0.0005	0.0012
GBX2	0	0	0	0	0	0	0	0	0
C13orf46	0	0	0	0	0	0	0	0	0
EDEM3	0.2087	0.1615	0.1834	0.1974	0.2072	0.2327	0.1921	0.1994	0.2049
FBXW2	0.322	0.2724	0.2626	0.2221	0.2012	0.1944	0.2362	0.2328	0.2966
TNFAIP1	0.0763	0.0735	0.0468	0.0495	0.0505	0.0501	0.0678	0.0484	0.0675
TERF2	0.1078	0.0877	0.0795	0.0801	0.1006	0.0559	0.0911	0.0754	0.0887
PPARA	0.0912	0.0759	0.0669	0.0574	0.0645	0.0305	0.0602	0.0568	0.0534
SAMD14	0.002	0	0.0006	0.0002	0.0006	0.0006	0	0.0019	0.0012
SPC25	0.127	0.0722	0.1115	0.0881	0.1307	0.0012	0.0822	0.1009	0.0515
IL9R	0.0941	0.0656	0.1113	0.0743	0.0429	0.03	0.0286	0.0422	0.0304
MRTFB	0	0	0.0007	0	0.0016	0	0	0.0015	0
ST8SIA6	0.0017	0	0.0042	0.0038	0.0006	0.0011	0.0032	0.0029	0.0059
ANXA6	1.0699	0.8229	0.9258	0.7556	0.5991	0.5979	0.7792	0.8362	0.9404
PAPOLA	0.8551	0.7775	0.6762	0.6798	0.6074	0.6224	0.7058	0.6736	0.7833
VRK2	0.1655	0.1401	0.1206	0.1018	0.0972	0.0889	0.1305	0.1268	0.1711
ADCY3	0.142	0.0841	0.0589	0.0414	0.0325	0.0189	0.0693	0.0418	0.093
SH3BP2	0.2506	0.1698	0.2119	0.1548	0.1287	0.0625	0.1458	0.1493	0.1668
GHR	0.0064	0.0049	0.0066	0.0052	0.0083	0	0.0044	0.0063	0.0026
PIAS4	0.1453	0.1101	0.0942	0.0853	0.0645	0.0769	0.0939	0.086	0.1115
NAA20	0.2425	0.2808	0.2225	0.1769	0.1821	0.184	0.2352	0.2179	0.2751
TRIM46	0.02	0.0183	0.0149	0.0137	0.0159	0.0121	0.0109	0.0181	0.0116
ELAC2	0.1899	0.1335	0.1584	0.1396	0.1128	0.1024	0.1461	0.1411	0.1749
PTRHD1	0.2242	0.2069	0.2197	0.169	0.1581	0.1903	0.2733	0.1955	0.2941
FBXO7	0.55	0.4141	0.4389	0.3928	0.3407	0.2992	0.4085	0.4058	0.5072
POLRMT	0.1265	0.1058	0.0871	0.0945	0.0932	0.088	0.0886	0.1038	0.1181
STRN4	0.0832	0.0738	0.0662	0.0607	0.0492	0.0415	0.0627	0.0593	0.081
SDHAF3	0.0568	0.0538	0.0396	0.0561	0.0509	0.0586	0.0487	0.0545	0.0619
KIFC3	0.0408	0.0301	0.0178	0.0173	0.0093	0.0073	0.0101	0.014	0.0128
GIMAP5	0.3739	0.2993	0.4229	0.4199	0.4833	0.3987	0.3046	0.3991	0.2009
CARMIL1	0	0	0	0	0.0008	0	0	0	0
ZNF800	0.3119	0.3085	0.2922	0.3132	0.2751	0.2745	0.2902	0.2949	0.3255
ASB18	0.0004	0	0	0	0.0005	0.0002	0	0.0005	0
PSPN	0.0061	0.0064	0.0034	0.007	0.004	0.0046	0.0047	0.0096	0.0065
ANKHD1	0.2847	0.2067	0.2458	0.2257	0.2363	0.1526	0.2188	0.248	0.2211
GIMAP7	0.8444	0.6756	1.1745	1.1076	1.2127	1.2257	0.8902	1.0364	0.5073
ZNF605	0.0438	0.0351	0.0383	0.041	0.039	0.0335	0.0315	0.0356	0.0336
GIMAP6	0.4449	0.3176	0.4361	0.3426	0.3281	0.2662	0.3426	0.3631	0.2813
MAP2K5	0.1098	0.0875	0.0814	0.0923	0.0853	0.0798	0.0981	0.0959	0.114
SESN1	0.0487	0.0775	0.1005	0.1676	0.2329	0.2538	0.2815	0.2137	0.1678
FKRP	0.0449	0.0412	0.0402	0.039	0.0392	0.0289	0.0308	0.0373	0.0366
FXYD4	0	0	0	0	0.0006	0.0008	0	0	0
NUP43	0.1421	0.0861	0.1104	0.0877	0.1237	0.0703	0.1055	0.1108	0.0967
COL6A1	0.0032	0.0057	0.0041	0.0048	0.0093	0.0036	0.005	0.0083	0.0001
EVC2	0.0378	0.0287	0.0229	0.0117	0.0128	0.0152	0.0583	0.0272	0.0407
FANCL	0.1406	0.0833	0.0702	0.0441	0.0342	0.0469	0.0892	0.0588	0.1365
DDX1	0.219	0.1871	0.1523	0.1384	0.1476	0.1298	0.167	0.168	0.2048
GPR155	0.1676	0.1374	0.2068	0.2021	0.2441	0.158	0.1953	0.2522	0.2873
SLC25A41	0.0005	0	0.0002	0.0003	0	0	0	0	0.0006
GPHN	0.0727	0.0665	0.048	0.0506	0.0763	0.0786	0.0974	0.0699	0.1329
GIMAP4	0.9442	0.8075	1.1554	1.0336	1.057	0.9409	0.8422	0.9499	0.5753
ANKRD39	0.1736	0.0967	0.1808	0.1501	0.1383	0.1319	0.1434	0.1732	0.2004
ASPH	0.1066	0.0771	0.072	0.0422	0.0559	0.0354	0.0217	0.04	0.0188
ASPSCR1	0.1371	0.1025	0.1008	0.0775	0.0816	0.0721	0.1026	0.0992	0.1293
OR6S1	0	0	0	0	0	0	0	0	0
TBC1D25	0.0931	0.0791	0.0812	0.0897	0.0567	0.0627	0.064	0.0729	0.0821
MUL1	0.1427	0.1244	0.1009	0.0515	0.0782	0.0626	0.1212	0.0829	0.1399
SRGAP2	0.1708	0.1392	0.1366	0.1138	0.0608	0.0636	0.1198	0.1191	0.1357
IPO11	0.0522	0.0339	0.0401	0.0457	0.0463	0.0414	0.0416	0.0477	0.0433
ANKRD23	0.0307	0.0087	0.0321	0.0195	0.0288	0.0164	0.0164	0.0213	0.0296
VASP	0.4246	0.4422	0.3805	0.3403	0.2605	0.2899	0.4055	0.3536	0.5146
GIMAP1	0.2513	0.227	0.3517	0.3352	0.4196	0.2993	0.1871	0.3327	0.1486
EOGT	0.0798	0.0581	0.07	0.0807	0.0607	0.0378	0.0525	0.0594	0.0676
MDK	0.0182	0.0205	0.0205	0.0089	0.014	0.0114	0.0156	0.0222	0.0233
RAMAC	0.0019	0	0.0025	0	0	0.0013	0	0.0023	0
KATNB1	0.1034	0.0903	0.0788	0.0664	0.0548	0.065	0.0921	0.0828	0.1075
PC	0.0071	0	0.003	0.0084	0.0101	0.0073	0.0103	0.0075	0.0074
UMPS	0.0793	0.0617	0.0694	0.0587	0.0757	0.0593	0.0723	0.0764	0.096
CENPW	0.0447	0.026	0.0139	0.0099	0.0107	0.0152	0.0177	0.0098	0.0211
CHRM4	0.0003	0	0.0004	0	0.0003	0	0.0018	0.0001	0.0012
MTG1	0.2846	0.211	0.2162	0.1886	0.1884	0.1889	0.2297	0.1933	0.2567
ARID1B	0.2042	0.1753	0.2242	0.185	0.1988	0.1585	0.2272	0.2188	0.2385
PDE7A	0.299	0.2589	0.3061	0.336	0.2912	0.2567	0.225	0.305	0.2649
PGAM2	0.0025	0.0028	0.0029	0.0036	0.0086	0.0024	0.0026	0.0034	0.0019
LRFN4	0.0163	0.0149	0.0098	0.0072	0.0049	0.0079	0.009	0.0086	0.006
E2F6	0.053	0.0518	0.0415	0.0415	0.0305	0.0377	0.0548	0.0494	0.0664
SPRN	0.0068	0	0.006	0.0051	0.0042	0.0034	0.0035	0.0038	0.005
PDHX	0.1047	0.0868	0.0763	0.0673	0.0657	0.0766	0.0718	0.0737	0.0907
PCMT1	0.5239	0.4143	0.427	0.3693	0.3152	0.3347	0.3945	0.3994	0.511
RAB3GAP1	0.2773	0.2485	0.2005	0.1834	0.2005	0.2248	0.2383	0.2194	0.2731
GPCPD1	0.2871	0.2292	0.2914	0.318	0.2877	0.318	0.3134	0.3122	0.3063
PWWP3A	0.0023	0	0.007	0.0036	0.0009	0.0055	0	0.0045	0.0043
BCKDK	0.1807	0.1589	0.0995	0.0966	0.0744	0.0919	0.1409	0.1037	0.1487
MYO5A	0.1571	0.1295	0.1462	0.1318	0.1282	0.1474	0.2187	0.1917	0.2753
NDUFAF4	0.12	0.1525	0.1232	0.1226	0.1257	0.1437	0.1052	0.1132	0.0942
CAMK2N1	0.0125	0.0212	0.0156	0.0286	0.0169	0.0299	0.0325	0.0252	0.018
NDUFA10	0.3561	0.2886	0.304	0.2762	0.2638	0.2524	0.3168	0.3074	0.4061
PODXL	0.0078	0.0036	0.0047	0.0062	0.0044	0.0012	0.0064	0.0066	0.0037
B2M	4.8266	4.9986	4.9548	4.8411	4.788	4.8538	5.115	4.9222	5.1255
AHR	0.2451	0.2867	0.1481	0.1691	0.1453	0.1944	0.3376	0.3072	0.2881
NHSL1	0.0037	0.0006	0.0017	0.0021	0.0029	0	0.003	0.0024	0.0007
PDE4D	0.5734	0.5147	0.4484	0.3934	0.32	0.3532	0.5072	0.4966	0.449
CFAP299	0	0	0	0	0	0	0	0	0
TRIM69	0.364	0.3972	0.2555	0.206	0.1758	0.2056	0.3096	0.2348	0.4102
RAD18	0.0657	0.0454	0.0423	0.0475	0.0403	0.031	0.0483	0.0455	0.0702
RDH13	0.0757	0.0578	0.0532	0.0567	0.0554	0.0379	0.0513	0.0552	0.0505
CUL5	0.2335	0.1939	0.2038	0.1763	0.1728	0.1858	0.2	0.1979	0.2464
C5orf34	0.013	0.0072	0.0125	0.0109	0.016	0.0141	0.0172	0.0135	0.013
BEND5	0.0035	0.0046	0.0022	0.0068	0.0068	0.0036	0.0008	0.0008	0.0012
KEAP1	0.2495	0.211	0.2007	0.1445	0.1236	0.1299	0.2031	0.1678	0.2555
LGALSL	0.0025	0.0001	0.0015	0.0006	0.0022	0.0012	0.0029	0.0012	0.0029
SMARCAL1	0.0862	0.0845	0.0764	0.0836	0.0601	0.0602	0.0764	0.0778	0.0992
SNX27	0.2059	0.1733	0.1931	0.1816	0.1862	0.1258	0.1566	0.1705	0.1846
ATF1	0.1755	0.172	0.1518	0.1527	0.1367	0.1722	0.1663	0.1718	0.2081
PATL2	0.1658	0.1064	0.2275	0.2445	0.1462	0.1035	0.1408	0.1426	0.1545
NOCT	0.0089	0.0105	0.0054	0.0108	0.0068	0.0078	0.0075	0.0068	0.0101
UTP23	0.2407	0.188	0.1873	0.1898	0.1799	0.1639	0.2141	0.1761	0.2086
HMG20B	0.227	0.2064	0.1854	0.1547	0.144	0.1431	0.2369	0.1744	0.2719
TRAV9-2	0.0477	0.049	0.0574	0.043	0.0455	0.0955	0.1225	0.0608	0.1251
DNAJC21	0.1483	0.1672	0.1176	0.1153	0.1098	0.1264	0.1638	0.1211	0.1672
ZDHHC20	0.1885	0.1449	0.1562	0.1436	0.1447	0.1166	0.1594	0.1421	0.1483
ARHGEF39	0.0498	0.023	0.0397	0.03	0.0333	0.0065	0.0259	0.0418	0.0218
IGKV1-5	0.0031	0.004	0.0027	0.0025	0.0045	0.0022	0.0031	0.0024	0.0011
CRNKL1	0.1715	0.1409	0.1423	0.1319	0.1307	0.1409	0.1456	0.1297	0.152
TRAF7	0.1888	0.1469	0.1473	0.1198	0.0992	0.1263	0.1528	0.1154	0.1893
MRPL39	0.1734	0.1609	0.1328	0.1221	0.1039	0.0913	0.1213	0.1179	0.1212
MAOA	0.0015	0	0.0025	0.0018	0.001	0	0.0005	0.0013	0.0012
AXL	0.0629	0.0327	0.0616	0.0487	0.0699	0.0062	0.0416	0.0555	0.0308
CACNG7	0	0.0003	0.0004	0.0005	0.0007	0	0	0	0
MAP7	0.0071	0.0132	0.0058	0.0029	0.0101	0.0129	0.0391	0.0116	0.0121
CD151	0.2027	0.1742	0.1157	0.0927	0.0677	0.0799	0.2009	0.1526	0.1835
SOX21	0.0001	0	0	0	0	0	0	0.0003	0
ADPRS	0	0	0	0	0	0	0	0	0
FBXO33	0.1022	0.1182	0.081	0.0871	0.0758	0.0585	0.0963	0.0824	0.0994
SLFN5	0.7037	0.7248	0.7648	0.811	0.6102	0.6464	0.6983	0.8193	0.7796
LNPK	0	0	0.0031	0	0.0024	0.0015	0	0.0032	0.0019
LPGAT1	0.1056	0.1059	0.1234	0.1654	0.1114	0.1058	0.1189	0.1255	0.0868
DLD	0.274	0.251	0.2055	0.1888	0.186	0.1788	0.249	0.2082	0.2833
MOK	0.0166	0.0093	0.0094	0.0129	0.0139	0.0048	0.0136	0.0134	0.0093
PKD2	0.0515	0.0361	0.0246	0.0347	0.0207	0.0197	0.0333	0.0261	0.055
FAM171A1	0.0012	0.0053	0.0069	0.0073	0.0125	0.0148	0.0093	0.0074	0.0028
HACD1	0.0143	0.0295	0.0031	0.0044	0.0067	0.0291	0.0723	0.0316	0.0994
CEP95	0.1453	0.1449	0.1474	0.1392	0.1516	0.117	0.1145	0.1221	0.135
SCUBE3	0.0079	0.0068	0.0073	0.0044	0.0039	0.0027	0.0055	0.0047	0.0047
CENPQ	0.0272	0.0352	0.0254	0.0312	0.0236	0.0229	0.0247	0.0257	0.0303
PHLPP1	0.028	0.0224	0.0134	0.0149	0.0128	0.0099	0.0269	0.0207	0.0419
GTF3C3	0.1268	0.1	0.0895	0.0784	0.0877	0.0728	0.0812	0.078	0.1147
CDC42EP4	0.0075	0.0122	0.0069	0.0123	0.0076	0.0057	0.0111	0.0096	0.0052
KIAA2026	0.2532	0.2573	0.2102	0.2098	0.1974	0.1653	0.148	0.1831	0.1878
CFAP61	0	0	0	0	0	0	0	0	0
TBC1D31	0.0715	0.0458	0.0744	0.0605	0.0564	0.0396	0.0437	0.0637	0.0753
RNF17	0.0002	0.0001	0.0014	0.0001	0.0015	0	0.0027	0.0003	0.0016
RECQL	0.338	0.2889	0.2924	0.2465	0.2144	0.1949	0.2654	0.2673	0.3449
PIAS3	0.1506	0.1093	0.1244	0.1128	0.087	0.0828	0.0915	0.1185	0.1315
MASP2	0.0015	0.0016	0.0007	0.001	0.0028	0.0023	0.0017	0.0008	0.0011
CRACR2B	0.0176	0.0116	0.0116	0.0063	0.005	0.0006	0.0013	0.0024	0.0064
HGF	0.0013	0.0004	0.0005	0.0011	0.0015	0	0	0.0005	0
GALNT3	0.0358	0.043	0.0551	0.0593	0.0275	0.0205	0.0088	0.0345	0.0289
SLC31A2	0.0259	0.0319	0.021	0.0243	0.0308	0.0325	0.0656	0.0446	0.0666
RAB21	0.1803	0.2626	0.1665	0.1518	0.1259	0.14	0.1992	0.1925	0.2469
TMOD4	0.0018	0.0026	0.0017	0.0019	0.0019	0.0012	0.0036	0.0032	0.0014
TRMO	0.0616	0.0716	0.1087	0.1092	0.0805	0.0927	0.0736	0.0599	0.0865
PIGV	0.0334	0.0476	0.0324	0.0295	0.0312	0.0368	0.0331	0.0352	0.0274
FAM163B	0.0139	0.0018	0.0034	0.0008	0.0003	0	0	0	0.0007
ANGEL1	0.0522	0.0313	0.0441	0.0477	0.06	0.0392	0.0439	0.0452	0.0489
TOMM20	0.6163	0.5949	0.6245	0.6771	0.6748	0.7756	0.7051	0.6612	0.732
CD40LG	0.0342	0.0997	0.0768	0.1427	0.2412	0.6244	0.5375	0.5716	0.0891
ZNF488	0	0.0012	0	0	0.0004	0	0	0	0.0001
SAMD9L	0.4146	0.4182	0.4754	0.3163	0.2174	0.1886	0.2539	0.3918	0.4604
NOS1AP	0.0016	0.0027	0.0025	0.0013	0.0022	0.0013	0.0041	0.0024	0.0007
PYROXD1	0.1632	0.1179	0.1186	0.1142	0.1192	0.1092	0.1353	0.122	0.1461
CYHR1	0.0962	0.0741	0.0936	0.0984	0.0862	0.1247	0.1127	0.1014	0.1059
POU5F2	0.0147	0.0085	0.021	0.0186	0.0204	0.0133	0.0085	0.0221	0.0192
NUDT17	0.0224	0.0117	0.0143	0.0108	0.0102	0.0123	0.0093	0.012	0.0142
UNC45B	0.0018	0.0015	0.0077	0.0121	0.006	0.0062	0.0027	0.0048	0.0044
STMP1	0.0074	0	0.0196	0.0066	0.0094	0.0126	0	0.0219	0.0104
CACNG8	0.0458	0.0242	0.0452	0.0364	0.0513	0	0.0333	0.0414	0.0185
HLX	0.001	0.0021	0.0001	0	0.0038	0	0	0.0009	0
AL512785.2	0	0	0	0	0	0	0	0	0
BCL2L1	0.1983	0.2072	0.1948	0.1579	0.0989	0.1073	0.1562	0.1671	0.4167
PARP6	0.1298	0.1373	0.1262	0.135	0.1004	0.1146	0.1321	0.1076	0.1148
MRPL2	0.1542	0.1159	0.1396	0.107	0.1183	0.1144	0.1314	0.1128	0.167
MAP3K20	0	0	0	0	0	0	0	0	0
RAB26	0.0071	0.0063	0.0033	0.0054	0.011	0.0071	0.0024	0.0077	0.0037
PPM1N	0.0182	0.0139	0.0224	0.0209	0.0242	0.0104	0.0064	0.0148	0.0229
FBXO4	0.0723	0.044	0.0563	0.05	0.0594	0.0617	0.0633	0.0543	0.0695
THUMPD1	0.3244	0.3057	0.3179	0.3302	0.33	0.283	0.2911	0.3343	0.3184
EEF2	1.6995	1.7586	1.7698	1.9524	2.1228	2.2685	2.1339	2.0719	2.0622
DCLK1	0.0016	0.0004	0.0004	0.0013	0.0005	0	0.0004	0.0016	0
C15orf61	0.1236	0.0881	0.1368	0.1497	0.1318	0.1794	0.1676	0.1446	0.2306
KHDC1	0.0242	0.0262	0.0265	0.0191	0.0109	0.0097	0.0153	0.0154	0.0189
CNN1	0	0.0001	0.0009	0.0014	0	0	0	0	0
KIF13A	0.0021	0.0014	0.0016	0.0035	0.0041	0.0006	0.0011	0.0035	0.0035
RCAN3	0.2297	0.2245	0.2545	0.2886	0.3739	0.4801	0.3117	0.3883	0.4463
POLM	0.1439	0.0944	0.1257	0.1268	0.1235	0.1077	0.1105	0.1097	0.1189
RYR3	0.0011	0.0006	0.0025	0.0026	0.0032	0.0009	0.0017	0.001	0.001
HERPUD2	0.5157	0.5501	0.5048	0.5597	0.3761	0.3762	0.3369	0.3973	0.371
RBPMS	0.0063	0.0038	0.0037	0.0055	0.0083	0.0055	0.007	0.0059	0.0063
UEVLD	0.0934	0.0599	0.0587	0.0354	0.0384	0.0277	0.0754	0.0565	0.0979
ATF7	0.1314	0.0981	0.1203	0.0819	0.105	0.0843	0.1094	0.1256	0.13
TEKT2	0.0009	0	0.0005	0	0.0002	0	0	0.0007	0.0009
KLHL3	0.0133	0.0199	0.0173	0.0212	0.0455	0.0303	0.0218	0.0206	0.0195
ARRDC1	0.3228	0.2338	0.3007	0.2661	0.2217	0.2135	0.2786	0.2672	0.325
SERPINH1	0.1214	0.1192	0.0721	0.0866	0.0687	0.0732	0.1428	0.1086	0.1126
PPFIA3	0.0028	0.0011	0.0041	0.004	0.0044	0.0021	0.0019	0.0037	0.0011
CHP2	0.0222	0.0143	0.0205	0.0147	0.0225	0.0005	0.0126	0.0195	0.0071
RASA3	0.1783	0.1248	0.2014	0.2912	0.3168	0.2589	0.1441	0.2441	0.1704
FAM172A	0.1952	0.1346	0.1813	0.1866	0.1615	0.1431	0.1541	0.1692	0.1797
BICD1	0.0881	0.0664	0.075	0.0842	0.0624	0.0684	0.0795	0.0731	0.0833
CHAF1B	0.0316	0.0214	0.0169	0.013	0.0098	0.0079	0.012	0.0155	0.0199
CHFR	0.2696	0.2156	0.2493	0.1861	0.1507	0.1292	0.2047	0.1977	0.2349
ZIK1	0.0158	0.0091	0.0145	0.014	0.0162	0.0182	0.0201	0.0124	0.0174
NPFF	0.0035	0	0.0033	0.0015	0.0008	0	0.0011	0.0015	0.0026
AK8	0	0	0	0.0005	0.0006	0.002	0.0007	0.0001	0
POPDC2	0.0092	0.0065	0.0062	0.0084	0.0095	0.0053	0.0105	0.0069	0.0172
LIN7B	0.034	0.0307	0.0301	0.0325	0.0352	0.0353	0.0323	0.0307	0.035
ANGPTL3	0.0003	0	0	0.0018	0	0	0.0005	0	0
SEMA4F	0.0453	0.0369	0.0482	0.048	0.0595	0.0159	0.0522	0.0427	0.0332
DPT	0	0.0001	0.0003	0	0.002	0	0	0.0004	0
NCL	1.3288	1.2683	1.1145	1.2181	1.0212	1.1098	1.2817	1.1498	1.3116
ADARB2	0.0656	0.047	0.0483	0.048	0.0383	0.0611	0.0874	0.0566	0.077
COX17	0.5028	0.4649	0.4218	0.375	0.3199	0.3641	0.559	0.4668	0.7542
MAPRE3	0.0036	0.0044	0.0072	0.0107	0.0091	0.0111	0.0118	0.0095	0.0072
MAOB	0.0319	0.0396	0.011	0.0031	0.0027	0	0.0027	0.0007	0.0031
XCL1	0.2774	0.824	0.2485	0.3866	0.1276	0.0215	0.0987	0.0875	0.0661
ODC1	0.3672	0.3814	0.2666	0.2861	0.2046	0.2208	0.3266	0.2417	0.3606
CDPF1	0.055	0.0358	0.0622	0.0494	0.0416	0.0337	0.0447	0.0432	0.0549
BORCS6	0.1014	0.0749	0.0734	0.0705	0.0416	0.0594	0.0741	0.048	0.0764
MDGA1	0.0236	0.0158	0.0288	0.0201	0.0141	0.0135	0.0123	0.0154	0.0214
OSBPL7	0.0976	0.0795	0.118	0.0913	0.0834	0.0566	0.0568	0.0716	0.0615
PI15	0.0009	0.0016	0.0018	0.0004	0.0006	0	0	0	0
RGS8	0	0	0.0004	0	0	0	0.0008	0	0.0001
EBP	0.2613	0.2038	0.2319	0.2316	0.1704	0.1547	0.1797	0.2181	0.2133
HILPDA	0.0341	0.0254	0.0177	0.0203	0.0193	0.0208	0.0441	0.0289	0.0651
TRMT11	0.0881	0.0711	0.0722	0.0771	0.0805	0.065	0.0637	0.0702	0.0819
NUDCD3	0.2095	0.1652	0.1886	0.1959	0.1713	0.1587	0.1849	0.1913	0.1966
LONRF2	0.0089	0.0096	0.0095	0.0088	0.0118	0.0011	0.011	0.0116	0.006
LRRC28	0.1644	0.1121	0.0874	0.062	0.0596	0.0574	0.0775	0.064	0.0816
FBLIM1	0.1396	0.0725	0.1308	0.0942	0.1466	0.0016	0.0944	0.1193	0.0579
ZBTB8A	0.1396	0.0749	0.1337	0.1055	0.1552	0.0036	0.1031	0.1239	0.065
MRPL10	0.3478	0.2677	0.3602	0.3267	0.2316	0.18	0.2185	0.2439	0.2431
C15orf40	0.1947	0.1422	0.174	0.1402	0.1722	0.1381	0.1739	0.1741	0.1888
PKDCC	0.0004	0.0016	0	0.0003	0.0009	0	0	0	0
LINC00514	0.0315	0.0169	0.0323	0.0273	0.0401	0.0009	0.0239	0.0291	0.0136
ARHGEF1	0.9377	0.7155	0.9612	0.9123	0.8299	0.7491	0.7998	0.8228	0.8205
PDK2	0.0892	0.0658	0.079	0.0613	0.0722	0.0544	0.08	0.0721	0.1211
LSM4	0.4149	0.3448	0.308	0.3213	0.319	0.364	0.3598	0.3611	0.3996
ANAPC10	0.1201	0.0832	0.0933	0.0734	0.078	0.0787	0.0904	0.0872	0.1233
FAM71F2	0.001	0.0011	0	0.0014	0.0005	0.0006	0.0009	0.001	0.0005
ARF5	0.7639	0.5907	0.5654	0.4632	0.4017	0.4858	0.6317	0.5336	0.7072
EIF2AK4	0.1008	0.1006	0.0775	0.0693	0.0729	0.077	0.1015	0.0983	0.1018
C19orf47	0.0341	0.0213	0.0256	0.0191	0.0264	0.0231	0.0356	0.0262	0.0288
LEMD3	0.1284	0.131	0.116	0.1152	0.1007	0.1138	0.112	0.1091	0.1477
FSCN3	0.0474	0.1022	0.0252	0.0309	0.0355	0.0327	0.0607	0.0307	0.0449
BTBD1	0.159	0.1588	0.128	0.1277	0.0904	0.1069	0.115	0.1124	0.1675
CUL7	0.0546	0.0402	0.0406	0.0327	0.0341	0.017	0.0453	0.0367	0.0477
ZBTB8OS	0.2807	0.2308	0.2535	0.202	0.1648	0.2167	0.2437	0.2256	0.2918
GCC1	0.0908	0.0754	0.0749	0.0823	0.0728	0.0592	0.0778	0.0796	0.0802
POLR1A	0.1273	0.0995	0.0813	0.0712	0.0617	0.0526	0.0655	0.0576	0.0662
TMEM267	0.0017	0	0.0016	0.0021	0.0008	0.0015	0	0.0022	0.0011
APTX	0.1366	0.1133	0.102	0.1072	0.0929	0.1099	0.1377	0.1127	0.1529
ZMAT3	0.1531	0.1443	0.1182	0.1474	0.141	0.1545	0.2204	0.1655	0.2089
SPRY1	0.1694	0.1597	0.1021	0.0636	0.0457	0.0338	0.075	0.0653	0.0521
PDZD3	0	0.0014	0.0011	0	0.0006	0	0	0.0001	0
NME2	0.5308	0.5654	0.3233	0.3386	0.3217	0.4122	0.4926	0.3669	0.467
RANBP6	0.1024	0.082	0.0814	0.0643	0.0771	0.062	0.0718	0.0735	0.0728
RING1	0.1701	0.1712	0.1223	0.1332	0.1088	0.1243	0.162	0.1145	0.1862
IQCH	0.0031	0.0029	0.0014	0.0043	0.0049	0.004	0.003	0.0074	0.0029
RBM34	0.2509	0.1788	0.2198	0.2032	0.2314	0.1283	0.1883	0.199	0.1649
NME1-NME2	0.1311	0.0775	0.0951	0.0897	0.0966	0.087	0.0556	0.0801	0.0894
SSBP1	0.6134	0.5262	0.543	0.514	0.4734	0.5527	0.5646	0.5406	0.6632
RTN2	0.0025	0.004	0.0025	0.0013	0.0013	0.0012	0.002	0.0014	0.0004
NAP1L3	0.0072	0.0077	0.0035	0.0131	0.0127	0.0166	0.0115	0.0066	0.0047
PDE10A	0.0001	0.0012	0.0003	0.0009	0.0001	0	0.0004	0	0
NME1	0.1952	0.1579	0.0963	0.0809	0.1061	0.0661	0.1155	0.104	0.1776
INTS9	0.1149	0.0876	0.0788	0.0724	0.0759	0.0584	0.0834	0.0718	0.1008
HEBP2	0.1039	0.1147	0.1049	0.1014	0.1155	0.1213	0.1113	0.1403	0.1915
QDPR	0.1075	0.0697	0.0895	0.0938	0.0785	0.0813	0.0744	0.0995	0.0997
CCDC146	0.0703	0.0671	0.0626	0.0426	0.0423	0.0421	0.0429	0.0563	0.0481
ZNF507	0.1075	0.0648	0.0951	0.0945	0.0862	0.0863	0.0918	0.0817	0.0925
FKBP1B	0.0182	0.0147	0.013	0.0111	0.0045	0.0023	0.005	0.0062	0.0049
PCYOX1L	0.047	0.0322	0.0418	0.0403	0.0496	0.0497	0.1042	0.0715	0.1208
UBE2K	0.393	0.3541	0.3023	0.2696	0.2545	0.2472	0.3741	0.3489	0.4378
CANX	0.7995	0.6597	0.5869	0.5365	0.5112	0.5126	0.6099	0.5549	0.6281
FAM227A	0.0587	0.0327	0.0566	0.044	0.0652	0.0026	0.0443	0.0531	0.0269
PGAP1	0.0502	0.0504	0.0593	0.0833	0.073	0.1158	0.1283	0.1035	0.1018
ARHGEF6	0.3243	0.2833	0.3013	0.2642	0.2566	0.2544	0.3334	0.3679	0.4529
EXT1	0.0212	0.0101	0.0072	0.0105	0.0092	0.0076	0.0114	0.0142	0.0277
GNG2	0.8764	0.9186	0.8021	0.7739	0.5282	0.5427	0.7732	0.7394	0.9642
PPP1R16A	0.0358	0.0383	0.033	0.0226	0.0298	0.0284	0.0367	0.0334	0.0345
CYB5B	0.3613	0.2885	0.2896	0.2419	0.2471	0.2492	0.3765	0.3234	0.4151
CAPN15	0.0763	0.0849	0.0626	0.0658	0.0469	0.0501	0.0585	0.0493	0.0722
INHA	0	0	0	0	0.0007	0	0	0.0002	0.0002
TARDBP	0.2848	0.2569	0.2578	0.2128	0.2258	0.1713	0.2299	0.2524	0.2514
L2HGDH	0.2051	0.1186	0.1906	0.1459	0.2203	0.0183	0.1317	0.1746	0.0963
GDPD5	0.0086	0.0238	0.0267	0.0411	0.0482	0.0613	0.0286	0.0629	0.0848
MARK3	0.2934	0.3166	0.2791	0.2684	0.2203	0.2134	0.2813	0.2618	0.3212
APIP	0.1276	0.1364	0.1185	0.1078	0.1055	0.0959	0.1122	0.1288	0.1457
SLC25A23	0.009	0.0084	0.0202	0.0182	0.017	0.0128	0.0184	0.0162	0.0088
ATG2A	0.1997	0.1498	0.1852	0.1767	0.1249	0.1192	0.1582	0.1805	0.1936
PRSS16	0.0006	0	0.0033	0.0062	0.0051	0.0043	0.0026	0.0047	0.0028
RAPGEF5	0.0037	0.0009	0.0021	0.0011	0.0019	0.0012	0.0003	0.0014	0.001
IFT20	0.1819	0.1615	0.1593	0.127	0.1382	0.1624	0.1559	0.1523	0.2035
CENPJ	0.0286	0.0242	0.0273	0.014	0.0162	0.0146	0.026	0.0184	0.0278
TBC1D10A	0.16	0.1276	0.1636	0.1717	0.1472	0.1588	0.1592	0.2054	0.1661
PPA2	0.2127	0.1707	0.1659	0.1809	0.1821	0.1736	0.1798	0.191	0.1979
CRISPLD1	0.0015	0.0003	0.0009	0.0004	0.0019	0	0.0013	0.0004	0
NCAPH	0.0529	0.0456	0.039	0.0298	0.0232	0.0349	0.0471	0.0455	0.0613
ETV6	0.1219	0.1343	0.1094	0.1226	0.112	0.1724	0.3063	0.21	0.2283
SLC25A25	0.1036	0.11	0.1181	0.0899	0.0889	0.0748	0.1067	0.0909	0.0813
STAC3	0.003	0.0013	0.0034	0.0014	0.0024	0.0052	0.0029	0.0052	0.0038
NOLC1	0.2649	0.3131	0.1894	0.236	0.2466	0.2333	0.2391	0.2047	0.2521
DMRTA1	0.0003	0	0.0004	0.0001	0	0	0.0008	0.0011	0.0005
PELI1	0.3201	0.2526	0.1463	0.142	0.1543	0.2474	0.3711	0.2796	0.572
GTF3C4	0.0453	0.0492	0.0255	0.0265	0.0213	0.0293	0.0411	0.0321	0.0317
SNAPC2	0.1092	0.0967	0.0917	0.0763	0.0636	0.0602	0.083	0.0835	0.098
CRB3	0.0015	0.0003	0.0027	0.006	0.0126	0.0132	0.0024	0.0064	0.0048
PRKCB	0.3083	0.3284	0.3382	0.3442	0.2898	0.2502	0.298	0.2504	0.2349
RCE1	0.139	0.1354	0.1088	0.1417	0.1003	0.1321	0.1342	0.1069	0.1241
C19orf57	0.0016	0.0001	0.0027	0.0022	0.0016	0	0.0004	0.0022	0.0011
JUND	0.6061	0.676	0.556	0.752	0.5195	0.5723	0.667	0.6922	0.6981
NAIF1	0.046	0.0374	0.0377	0.0287	0.0266	0.021	0.033	0.0365	0.039
NIPAL3	0.2228	0.1814	0.2099	0.1949	0.1899	0.1646	0.2067	0.2024	0.2016
FAM71F1	0	0.0004	0.0008	0.0008	0.0002	0	0	0.0005	0
WDCP	0	0	0	0	0.0007	0	0	0	0.0007
RAB39A	0.0013	0.0001	0.0002	0.0004	0.0006	0	0.0019	0.0006	0.0004
PCBP3	0.0115	0.0065	0.0043	0.0019	0.0153	0.029	0.0273	0.0163	0.0467
AFP	0.0001	0.0004	0.0001	0	0.0001	0	0	0	0.0001
DMAC2L	0	0	0.003	0.0031	0.0034	0.0027	0	0.0035	0.0009
IQCN	0.0009	0	0.0006	0	0	0.0027	0	0.0016	0
ZFAND5	0.4911	0.5168	0.3857	0.4501	0.3889	0.4002	0.5179	0.4872	0.7079
RAB13	0.0193	0.0194	0.0151	0.0123	0.0132	0.0088	0.0077	0.0145	0.0096
NDUFA9	0.272	0.2114	0.2367	0.1739	0.1563	0.1387	0.1832	0.2033	0.2513
KCNQ5	0.0127	0.0144	0.0074	0.0123	0.0083	0.008	0.0117	0.0051	0.0022
SNRPA1	0.4044	0.3191	0.3096	0.2857	0.3531	0.3102	0.3005	0.3077	0.4197
AC008770.4	0	0	0	0	0	0	0	0	0
IRF2BPL	0.0885	0.0901	0.1089	0.114	0.1003	0.108	0.1283	0.1319	0.1299
JAM2	0.0178	0.0142	0.0173	0.0136	0.0197	0.0016	0.0198	0.0163	0.0102
TBX19	0.0166	0.0094	0.0125	0.0151	0.012	0.009	0.0094	0.0165	0.0117
HOXA1	0.0041	0.0041	0.0034	0.006	0.0048	0.0072	0.0076	0.0051	0.01
CREM	1.0751	1.1532	0.8389	0.9847	0.7483	1.0805	1.1941	1.1771	1.3029
MON1B	0.1818	0.157	0.1582	0.1506	0.1165	0.117	0.1483	0.1315	0.1824
ITGBL1	0.0012	0	0.0018	0.0019	0.0008	0	0.0002	0.0001	0.0012
TMEM107	0.173	0.1341	0.1241	0.1164	0.1121	0.0832	0.0985	0.1049	0.1008
OSBP2	0.0096	0.0067	0.0057	0.0068	0.0075	0.0068	0.0152	0.0049	0.0233
AC008397.1	0	0	0	0	0	0	0	0	0
POLD2	0.1529	0.0999	0.0847	0.0949	0.1231	0.1202	0.165	0.1203	0.1465
CYTH1	0.464	0.4507	0.4638	0.5307	0.5329	0.6072	0.6904	0.6379	0.537
POGLUT2	0	0	0	0	0	0	0	0	0
CBY3	0.0004	0.0011	0.001	0.001	0.0019	0	0	0.0004	0.0007
MTHFD1L	0.045	0.058	0.0213	0.0209	0.0164	0.0256	0.0517	0.0304	0.0421
BLNK	0.0018	0.0009	0.0016	0.0019	0.0043	0.0032	0.0019	0.0014	0.0015
RNF220	0.1323	0.1253	0.1129	0.1247	0.0986	0.1234	0.1274	0.0986	0.1359
SVBP	0.0931	0.0638	0.0689	0.0653	0.0656	0.0895	0.1083	0.088	0.1706
HEMGN	0.0004	0	0.0036	0.0047	0.0137	0.0141	0.0045	0.0056	0.0017
IL33	0.0006	0.0014	0.0002	0	0.0014	0	0	0	0.0009
CYP4F3	0.0007	0.0001	0.0001	0.002	0.0007	0	0.0008	0.0018	0.0007
CLMP	0.0035	0.0012	0.0052	0.004	0.0037	0.0039	0.007	0.0094	0.006
CTXN1	0.0001	0.0012	0	0	0.0004	0	0.0005	0.0006	0
FOXP4	0.0362	0.0331	0.0397	0.0308	0.0277	0.0237	0.0305	0.0344	0.0315
SIPA1L1	0.2678	0.2756	0.169	0.1736	0.1167	0.1112	0.2361	0.1858	0.2284
DCP2	0.4184	0.356	0.3471	0.276	0.2795	0.3106	0.3927	0.3161	0.4099
RPS6KB1	0.1561	0.1545	0.1505	0.1466	0.1304	0.1351	0.1535	0.1599	0.1748
HEPACAM2	0.0004	0	0.0001	0.0003	0.0001	0	0.0003	0.0005	0.0008
GSAP	0.0158	0.0244	0.0321	0.0571	0.0386	0.0249	0.0052	0.0356	0.0147
KAT8	0.124	0.1258	0.1083	0.1172	0.0985	0.1556	0.143	0.0981	0.1415
BCL2	0.2126	0.2275	0.1886	0.2632	0.2436	0.2757	0.2957	0.29	0.4136
GATA2	0.0013	0.0014	0.0006	0	0.0007	0	0	0	0
DDX31	0.0533	0.0348	0.0377	0.0357	0.0429	0.056	0.0449	0.0397	0.0512
FGL2	0.0923	0.0733	0.0736	0.0649	0.0439	0.0474	0.13	0.0939	0.1099
ALKBH5	0.2277	0.2545	0.1958	0.1909	0.1791	0.1297	0.1955	0.1972	0.2079
AUH	0.1555	0.119	0.1002	0.0682	0.0607	0.0587	0.0951	0.0852	0.1334
RPP21	0.2218	0.2566	0.207	0.2257	0.2017	0.213	0.2278	0.1952	0.2637
SEMA4C	0.0092	0.0147	0.0214	0.0445	0.0506	0.0457	0.0216	0.0421	0.0207
RNFT1	0.1253	0.0983	0.1066	0.1035	0.0924	0.1022	0.1308	0.1238	0.1774
AC073896.1	0	0	0	0	0	0	0	0	0
BIRC6	0.5354	0.4255	0.49	0.4467	0.3879	0.3698	0.4415	0.439	0.492
NANOS3	0.003	0.0019	0.001	0.0005	0.0022	0.0014	0.0005	0.0019	0.0028
TRPM1	0.0098	0.0028	0.0059	0.0038	0.0067	0.0015	0.0025	0.0048	0.0034
JTB	0.7609	0.7795	0.7234	0.6326	0.6111	0.7139	0.7716	0.7022	0.8612
SMC4	0.4459	0.4237	0.3382	0.2251	0.1993	0.2586	0.3855	0.3337	0.4897
NRDE2	0.1069	0.0862	0.0899	0.0926	0.07	0.057	0.0859	0.0939	0.1126
HNRNPA0	0.6846	0.6807	0.6593	0.743	0.7019	0.81	0.8184	0.7611	0.8424
KDR	0.0008	0.0016	0.0017	0.002	0.0006	0	0.0009	0.0005	0.0001
ATP6V0D2	0.0105	0.0063	0.009	0.0071	0.0119	0	0.0064	0.0088	0.0043
RNF121	0.1125	0.0795	0.0809	0.0579	0.0574	0.0606	0.112	0.0736	0.1014
EXTL3	0.0421	0.0302	0.0338	0.0292	0.0222	0.0267	0.0347	0.0311	0.0335
EFHC2	0.0012	0	0	0.0004	0.0053	0	0	0.0038	0.0003
FABP7	0.0039	0.0001	0.0083	0.0011	0.0035	0.0064	0	0.0104	0.0014
TPX2	0.0722	0.0549	0.0379	0.0159	0.0091	0.0067	0.03	0.0226	0.0494
AEBP1	0.0102	0.0012	0.0046	0.005	0.008	0.0081	0.0071	0.0038	0.0035
METTL25	0.0393	0.04	0.0471	0.0417	0.0345	0.0472	0.0437	0.0372	0.0464
SMURF2	0.0984	0.1069	0.1073	0.1338	0.1215	0.0918	0.0751	0.1234	0.0655
OXCT1	0.2532	0.2089	0.1831	0.1787	0.1578	0.1791	0.2106	0.208	0.2448
TIMM44	0.1178	0.1068	0.1008	0.1093	0.1091	0.0899	0.1023	0.1017	0.1338
TNR	0.0011	0.0028	0.002	0.0011	0.0018	0.0003	0.0015	0.0011	0.0011
UNC13D	0.31	0.2489	0.2827	0.2242	0.1984	0.1665	0.2601	0.2343	0.2828
NEK2	0.0297	0.0193	0.027	0.0168	0.0271	0.0018	0.0217	0.0221	0.0126
TEX30	0.1365	0.1195	0.0704	0.0585	0.0559	0.0629	0.069	0.0749	0.0749
WTAP	0.5916	0.5281	0.5552	0.52	0.5383	0.5103	0.606	0.5848	0.6112
OLFML2B	0.0018	0.0029	0.0009	0	0.0008	0.0017	0.0007	0.0003	0.0009
FAM178B	0.0001	0	0.0008	0.0001	0.0018	0.0005	0.0002	0.0009	0
ELF2	0.2304	0.2196	0.1948	0.2116	0.2292	0.2314	0.2432	0.2036	0.2437
ROCK2	0.069	0.1033	0.0663	0.0659	0.0532	0.0601	0.0748	0.0893	0.0811
CCDC59	0.2661	0.2686	0.2859	0.3131	0.272	0.3236	0.2873	0.3126	0.3461
VANGL2	0.0023	0.0011	0.001	0.0005	0.0006	0	0.0002	0.0019	0.0015
RPS11	2.3476	2.588	2.4255	2.5564	2.6368	2.6748	2.5726	2.5901	2.4098
AGO3	0.2176	0.162	0.2063	0.2092	0.2095	0.176	0.158	0.1848	0.1946
TMEM255A	0.0009	0.0003	0.0007	0.0029	0.0004	0	0.0008	0.0013	0
TIMMDC1	0.3191	0.2755	0.2085	0.1682	0.1572	0.161	0.2467	0.2006	0.2483
TTC38	0.1708	0.0984	0.1287	0.1021	0.0534	0.0368	0.0881	0.0524	0.1052
ANP32B	0.9295	0.9881	0.7341	0.7625	0.8661	1.0483	1.168	0.9246	1.1004
C11orf80	0.0238	0.0195	0.0237	0.0243	0.0219	0.0167	0.023	0.0269	0.0453
UFL1	0.1733	0.1449	0.1849	0.1664	0.1894	0.1625	0.1945	0.1796	0.1998
HBS1L	0.3185	0.2566	0.2052	0.1999	0.2272	0.2105	0.2825	0.2399	0.2753
VAMP2	0.5556	0.522	0.6679	0.5816	0.6159	0.5558	0.5348	0.6353	0.5484
ENTPD5	0.0317	0.0328	0.0345	0.0248	0.0296	0.0287	0.029	0.0229	0.0316
HERC1	0.444	0.3511	0.3962	0.3411	0.3505	0.3547	0.3649	0.4026	0.378
ZBTB33	0.1001	0.0727	0.0838	0.0583	0.0707	0.0343	0.0696	0.0567	0.0634
SLC35F2	0.0974	0.0914	0.0696	0.043	0.0503	0.0692	0.1185	0.0939	0.2055
GPR63	0.0095	0.0064	0.0054	0.0045	0.0065	0.0027	0.0049	0.0037	0.0023
SNRNP25	0.1383	0.0852	0.0921	0.0598	0.0687	0.0677	0.0767	0.0812	0.1147
TMEM14C	0.3218	0.2753	0.2305	0.2066	0.209	0.2633	0.3465	0.2913	0.3407
BABAM2	0.001	0	0.0082	0.0035	0.0024	0.0065	0	0.0067	0.0027
ALG14	0.0264	0.0168	0.0194	0.0225	0.0229	0.0176	0.0159	0.0202	0.0271
R3HCC1	0.164	0.1256	0.1378	0.1086	0.1057	0.1164	0.1426	0.1185	0.1664
TUFT1	0.0278	0.0228	0.0233	0.0293	0.0302	0.0148	0.0239	0.0309	0.0194
KTN1	0.6815	0.6882	0.6731	0.6715	0.5827	0.6902	0.6679	0.6988	0.7271
DAO	0	0	0	0.0006	0.0003	0	0	0	0
STAM	0.2245	0.2089	0.1137	0.0943	0.1297	0.2066	0.3195	0.2194	0.6055
IDNK	0.0697	0.0493	0.0636	0.0538	0.0519	0.0451	0.0541	0.0685	0.1014
IBA57	0.1023	0.0752	0.0986	0.0832	0.1189	0.0251	0.0775	0.0941	0.0577
GATA3	0.4657	0.5125	0.3922	0.3817	0.3116	0.4249	0.5194	0.5372	0.7821
CYP2S1	0.0013	0.0001	0.0012	0.0013	0	0.0021	0.0014	0.0008	0.0005
S1PR5	0.0261	0.0408	0.0645	0.1571	0.0473	0.0044	0.0028	0.0192	0.0057
FNBP1L	0.0063	0.0036	0.002	0.0053	0.0059	0.0075	0.0056	0.0091	0.0017
M1AP	0.0006	0.0013	0.0006	0.001	0.0011	0	0.0006	0.0006	0.0013
POLR2H	0.2098	0.1935	0.1589	0.1306	0.1461	0.1515	0.1982	0.1463	0.2317
DOCK7	0.015	0.0151	0.0158	0.0183	0.0199	0.0139	0.0106	0.0193	0.0066
EDARADD	0.1659	0.2306	0.0972	0.0799	0.0369	0.0538	0.1071	0.071	0.1223
PRKG2	0.0014	0.0013	0.0015	0.0006	0.0026	0.0019	0	0.0068	0.0035
DDX60	0.2571	0.2044	0.2764	0.2019	0.1401	0.1195	0.1346	0.2178	0.2414
NMUR1	0.0358	0.0253	0.0439	0.0266	0.0222	0.0022	0.0118	0.0187	0.0093
COMMD3	0.2059	0.1827	0.1837	0.1283	0.1335	0.1415	0.2261	0.2007	0.3111
TMEM242	0.1395	0.1339	0.0995	0.1052	0.0885	0.0727	0.0931	0.1103	0.1556
EPS8L1	0.0156	0.0024	0.0137	0.0072	0.009	0.0014	0.009	0.0163	0.0136
MCC	0.0339	0.0177	0.0283	0.0336	0.0306	0.0209	0.0273	0.0432	0.0287
TMEM82	0.0001	0	0.0001	0	0.0008	0	0	0.0008	0
CIPC	0.0112	0.0076	0.0083	0.007	0.011	0.0146	0.0152	0.0076	0.0224
MICU2	0.2062	0.2156	0.2076	0.2073	0.1558	0.225	0.1901	0.1913	0.2205
UCP1	0.0001	0	0.0001	0	0.0001	0	0.0009	0	0
ELL2	0.1561	0.1714	0.1394	0.2034	0.1174	0.1592	0.1484	0.1768	0.1364
GBP2	1.0698	1.0906	0.7741	0.5992	0.5304	0.484	0.774	0.7722	1.4292
PLXDC2	0.0017	0.0008	0.0015	0.0037	0.0006	0.0028	0.0015	0.0018	0.0017
ABCG2	0.002	0.003	0.0026	0.0014	0.0014	0.0034	0.0011	0.0039	0.0015
TMEM62	0.0612	0.0458	0.0667	0.0611	0.0393	0.0451	0.0474	0.0461	0.075
DTHD1	0.3097	0.2657	0.3019	0.2091	0.1191	0.0297	0.1386	0.1114	0.0983
RIPPLY3	0.0002	0	0.0002	0	0	0	0	0.0004	0
ARMC2	0.0261	0.0192	0.0319	0.0233	0.0217	0.0262	0.0159	0.0268	0.0201
NBAS	0.1533	0.1357	0.129	0.1218	0.1074	0.0994	0.1485	0.1216	0.14
FAM229B	0.0089	0.0028	0.0096	0.0092	0.0179	0.0091	0.0079	0.0108	0.0096
SORD	0.0452	0.0444	0.0242	0.0197	0.0215	0.0164	0.0672	0.0287	0.0375
TMEM97	0.0306	0.0346	0.0187	0.025	0.0217	0.0107	0.0141	0.0225	0.0224
SNCB	0.0006	0	0	0	0	0	0	0	0.0003
RBKS	0.0966	0.1013	0.089	0.1437	0.0814	0.1069	0.0857	0.0889	0.2067
SLC39A7	0.1422	0.1108	0.1236	0.1019	0.0931	0.0868	0.1285	0.0986	0.1447
TRIM39	0.0733	0.071	0.0759	0.0967	0.0813	0.0552	0.0711	0.0745	0.0762
PARPBP	0.0221	0.0132	0.0171	0.0162	0.0095	0.0075	0.0191	0.0128	0.0216
TTPA	0.0013	0.0014	0.0012	0.0011	0.0014	0	0.0006	0.0012	0.0003
AFAP1L1	0.0031	0.0022	0.002	0.0026	0.0039	0.0003	0.003	0.0029	0.002
CDC45	0.016	0.0032	0.0021	0.0022	0.0015	0.0004	0.0008	0.0029	0.0051
FAM124B	0.0003	0.0011	0.0009	0.0014	0.0015	0.0016	0.0092	0.0087	0.0123
CLCN2	0.0031	0.0055	0.0044	0.0034	0.0033	0.0026	0.0046	0.0048	0.0047
MAP4K5	0.1639	0.1184	0.1467	0.148	0.1081	0.1119	0.1071	0.1244	0.1073
RPUSD3	0.2211	0.1781	0.1638	0.123	0.1386	0.1235	0.1812	0.1462	0.2509
PMCH	0.0281	0.004	0.0106	0.0035	0.0036	0.0103	0.0501	0.0079	0.0613
E2F5	0.0141	0.0111	0.0157	0.0065	0.009	0.0032	0.0032	0.0069	0.0086
SCART1	0	0	0.0004	0.0005	0.001	0	0.001	0.0013	0.0002
USP36	0.3267	0.324	0.347	0.397	0.3273	0.3741	0.342	0.4291	0.259
AGR3	0.0009	0	0.0011	0	0.0017	0	0.0012	0.0013	0.0031
MRPL33	0.4752	0.4202	0.4499	0.4286	0.3582	0.4354	0.4997	0.4802	0.6689
NMT2	0.1677	0.1379	0.2018	0.1943	0.223	0.124	0.207	0.2514	0.2631
FKBP15	0.152	0.1286	0.1145	0.1103	0.0902	0.0779	0.1124	0.0965	0.1293
PIK3CA	0.0507	0.0644	0.0655	0.073	0.0744	0.0792	0.0834	0.0811	0.0928
FCRL5	0.0053	0.0076	0.0028	0.0041	0.0072	0.0005	0.0046	0.0028	0.004
TOMM22	0.4575	0.469	0.4135	0.3718	0.3695	0.3697	0.4769	0.4398	0.5185
MTPN	0.4249	0.4263	0.3512	0.3688	0.2842	0.3581	0.4328	0.3812	0.4285
RBIS	0.0048	0	0.0114	0.006	0.007	0.0088	0	0.0079	0.0063
KDSR	0.1807	0.1901	0.1861	0.2351	0.2311	0.306	0.2919	0.3249	0.3934
CALM1	2.0903	1.9439	2.1358	2.1398	1.9993	2.0427	1.978	2.1774	2.146
CCDC89	0.0023	0	0.0001	0.0029	0.0016	0	0	0.0031	0.0006
PYURF	0.5247	0.48	0.472	0.4741	0.435	0.5087	0.5224	0.4971	0.6031
PRKAG2	0.1522	0.1598	0.1117	0.1136	0.1173	0.1027	0.1324	0.1013	0.1436
TLR3	0.0093	0.0051	0.015	0.0163	0.0111	0.0021	0.0023	0.0094	0.0022
NFAT5	0.4477	0.4152	0.2995	0.2695	0.2353	0.2151	0.3845	0.3223	0.4897
CREBZF	0.3685	0.2841	0.2644	0.2228	0.2198	0.2358	0.2319	0.2365	0.2414
HSD17B8	0.0824	0.0712	0.0708	0.0628	0.0705	0.073	0.0765	0.0692	0.0793
CREB3L4	0.0239	0.0299	0.0167	0.0219	0.0189	0.0113	0.0172	0.0169	0.0218
SAV1	0.025	0.0383	0.0243	0.0335	0.0345	0.0223	0.0475	0.0275	0.0302
FAM83A	0.0009	0.001	0.0015	0.002	0.0017	0	0.0017	0.0039	0.0021
UFD1	0.0036	0	0.0193	0.006	0.0073	0.0082	0	0.0113	0.0058
PLA2G2D	0.0012	0	0	0	0.0004	0	0.0005	0.0002	0.001
HPCAL1	0.2259	0.2101	0.2106	0.2543	0.2374	0.2894	0.3448	0.2688	0.2684
MYLK2	0.0007	0.0001	0.0004	0.0003	0	0	0	0	0
FAM131A	0.0457	0.0442	0.0351	0.0359	0.0278	0.02	0.036	0.0296	0.0401
KMT5C	0.0371	0.0278	0.0287	0.0287	0.0193	0.0318	0.0437	0.027	0.0384
RASGEF1A	0.1574	0.1289	0.0789	0.0483	0.0222	0.0128	0.0328	0.0264	0.059
POLR2L	0.8749	0.7965	0.8033	0.7561	0.6853	0.7696	0.8522	0.7866	0.9387
CD28	0.2889	0.2987	0.2819	0.3485	0.4217	0.52	0.6336	0.5498	0.809
DOK1	0.1217	0.1024	0.077	0.0743	0.063	0.0599	0.1025	0.0869	0.1378
FOXS1	0	0	0	0	0	0	0	0	0
UQCRFS1	0.6454	0.5111	0.5023	0.4288	0.3984	0.426	0.5474	0.4986	0.6653
ERI2	0.009	0.009	0.0078	0.0086	0.0075	0.0031	0.0119	0.0072	0.012
ATL1	0.0172	0.0085	0.0057	0.0082	0.008	0.0015	0.0111	0.0076	0.002
SMPDL3A	0.0211	0.0256	0.0106	0.005	0.0065	0.0025	0.008	0.0037	0.0022
CHST10	0.0296	0.0262	0.0162	0.0092	0.0064	0.0037	0.002	0.0071	0.0067
RGS16	0.1103	0.1301	0.0605	0.0889	0.0534	0.0662	0.1116	0.135	0.0927
RHBDF1	0	0	0	0	0.0008	0	0.0006	0.0006	0
STK11IP	0.0695	0.0683	0.0522	0.0346	0.0446	0.0323	0.0571	0.0618	0.0617
ARFGEF3	0.0007	0.001	0	0	0.0005	0	0.0006	0.0005	0.0014
ZFHX4	0.001	0.0023	0	0.0002	0.0016	0	0	0.0011	0.0006
UHRF2	0.2666	0.2243	0.2213	0.2169	0.1725	0.1786	0.2514	0.2141	0.2579
ITPRIPL1	0.1058	0.0752	0.0911	0.0916	0.067	0.0904	0.0867	0.1069	0.1031
CDKL1	0.0497	0.0261	0.0463	0.0322	0.022	0.0213	0.0288	0.0281	0.0299
TBCA	0.5972	0.5991	0.5983	0.5631	0.5566	0.6153	0.6485	0.6265	0.7905
ZNF551	0.0432	0.0345	0.0376	0.0285	0.0471	0.0159	0.0287	0.0389	0.0295
ELAVL2	0.0008	0.0002	0.0006	0.0001	0.0015	0	0.0005	0.0008	0.0001
LANCL2	0.0869	0.0808	0.0354	0.032	0.0334	0.0169	0.0565	0.0267	0.0374
PIGP	0.1216	0.1142	0.1212	0.121	0.1141	0.1375	0.1311	0.1099	0.1327
FLYWCH2	0.1359	0.0799	0.0999	0.0918	0.1021	0.0923	0.1503	0.1094	0.1453
PPM1G	0.7807	0.6742	0.5197	0.4326	0.413	0.4548	0.7694	0.5397	0.9409
TARM1	0	0.0001	0	0	0.0001	0	0	0	0
DNAJC9	0.2697	0.2228	0.2222	0.189	0.1894	0.2042	0.2364	0.2304	0.2984
CDH18	0	0	0.0001	0	0.0001	0.0007	0	0.0003	0.0006
RAPSN	0.0017	0.001	0.0017	0.0033	0.0014	0.0021	0.0004	0.0009	0
USP30	0.0422	0.022	0.0257	0.0292	0.0232	0.0265	0.0173	0.0294	0.041
VOPP1	0.567	0.5297	0.3863	0.2855	0.2476	0.3053	0.6127	0.3979	0.5903
TAOK3	0.3981	0.3959	0.4057	0.3957	0.3734	0.3559	0.4192	0.4123	0.4587
REXO5	0	0	0	0	0	0	0	0	0
MAK	0.0125	0.0097	0.0127	0.0163	0.0152	0.0053	0.0091	0.0146	0.0068
RNF5	0.2915	0.2764	0.2394	0.2115	0.1931	0.2005	0.2796	0.2116	0.3509
ALKBH2	0.0386	0.023	0.0399	0.0381	0.0499	0.0414	0.0404	0.0332	0.0433
POGLUT1	0.1765	0.1615	0.1477	0.1362	0.1407	0.1331	0.1741	0.1458	0.1635
PLXNA4	0.004	0.0034	0.0018	0.0017	0.0048	0.0036	0.0019	0.0035	0.0014
ARID1A	0.3425	0.316	0.3065	0.3312	0.2974	0.2743	0.3322	0.3083	0.3018
SEC62	0.7479	0.7634	0.7213	0.7335	0.7092	0.756	0.7134	0.772	0.7724
ETV3	0.0585	0.0769	0.0883	0.1553	0.0993	0.1027	0.0601	0.1011	0.0748
PEX6	0.0421	0.0394	0.0408	0.0558	0.049	0.0517	0.0412	0.0401	0.0633
MYBL1	0.0387	0.0391	0.0841	0.1497	0.0871	0.0658	0.0257	0.0892	0.0261
SMU1	0.3886	0.2896	0.3503	0.3358	0.3229	0.2359	0.3134	0.3274	0.323
HOXA4	0.0001	0	0	0	0.0005	0	0	0	0
ADIPOR2	0.1731	0.1796	0.1449	0.1323	0.1015	0.1132	0.1479	0.1342	0.1775
CALU	0.1903	0.1948	0.1354	0.1339	0.1323	0.125	0.1554	0.1415	0.2093
TRAV18	0.0092	0.0086	0.0107	0.0081	0.0088	0.008	0.0123	0.0055	0.0126
KMT2A	0.5315	0.5787	0.4218	0.4208	0.4037	0.4293	0.4808	0.4399	0.5017
TSHZ3	0.003	0.0039	0.0062	0.0046	0.0041	0.0031	0.0089	0.0081	0.0085
SLC16A2	0	0	0	0.0005	0	0	0.0005	0.0021	0
SARDH	0.2866	0.2249	0.1246	0.045	0.0616	0.0768	0.2103	0.1034	0.1304
DPM3	0.2037	0.1884	0.1862	0.1878	0.1674	0.2032	0.2174	0.2015	0.222
THRB	0.0028	0	0	0.0004	0.0011	0.0003	0	0.0012	0.0003
TMEM19	0.1189	0.0699	0.1025	0.0747	0.0866	0.058	0.0647	0.071	0.0756
USH1C	0.0014	0.0005	0.0017	0.0025	0	0.0018	0	0.001	0.0014
ZNF76	0.162	0.1015	0.1158	0.1355	0.1328	0.1166	0.1344	0.123	0.1351
HOXA3	0.0012	0	0	0.0015	0.0002	0.0011	0	0.0014	0.0015
KIF7	0.0128	0.008	0.0018	0.0029	0.0009	0.0002	0.003	0.0011	0.005
SLC25A34	0.0312	0.015	0.0246	0.0199	0.0321	0.0019	0.0195	0.0254	0.0136
SLC25A4	0.0682	0.0748	0.0975	0.132	0.0839	0.053	0.0291	0.0605	0.0933
CEP164	0.1065	0.0655	0.0938	0.0775	0.0853	0.096	0.0946	0.0941	0.1096
HOXA7	0.0018	0.0005	0.0014	0.0009	0.0007	0	0	0.0031	0.0014
ERO1B	0.0842	0.0928	0.064	0.0884	0.0628	0.0999	0.0969	0.0591	0.0737
GABPA	0.1223	0.1098	0.0925	0.0915	0.08	0.0756	0.0973	0.0929	0.1094
ARSJ	0.001	0.0014	0.0006	0.0002	0.0021	0	0.0002	0.0022	0.0012
EEPD1	0.0187	0.0164	0.0189	0.0217	0.0207	0.034	0.0255	0.0452	0.041
HINT3	0.1035	0.0816	0.0881	0.0821	0.0892	0.0695	0.0838	0.0867	0.0781
SLC30A1	0.0284	0.0429	0.0336	0.0341	0.0304	0.0354	0.0188	0.0251	0.0385
HOXA5	0.0006	0.0003	0.0023	0.0005	0.0014	0	0	0.0006	0
PARP4	0.3143	0.2628	0.2569	0.2298	0.2082	0.1835	0.2382	0.2434	0.2555
BRIX1	0.197	0.1793	0.1486	0.1695	0.1502	0.1572	0.1711	0.167	0.1996
ATP5PF	0.013	0	0.0313	0.0163	0.0151	0.0112	0	0.0341	0.0187
PLA2G5	0.001	0	0	0	0	0	0	0	0
ELMOD2	0.1034	0.0677	0.0728	0.0666	0.0641	0.0469	0.0792	0.0689	0.0924
SLC39A1	0.2128	0.1704	0.1392	0.1173	0.1186	0.1272	0.1834	0.1699	0.2558
MFSD2B	0.0117	0.0139	0.0114	0.0184	0.0115	0.01	0.0185	0.0128	0.0063
SLC2A2	0.0001	0.0002	0.0007	0.0009	0	0	0.0001	0.0006	0
CORO2A	0.1148	0.0856	0.1051	0.0949	0.1059	0.0793	0.1116	0.1284	0.1425
GUK1	1.2065	1.0354	1.2173	1.1766	0.9375	0.9019	0.9812	1.0547	1.1234
FBXL14	0.0172	0.0124	0.016	0.014	0.0217	0.0177	0.0119	0.0154	0.0223
OR9A4	0.0004	0	0.0003	0	0.0001	0	0.0001	0.0001	0
C1orf50	0.1241	0.1221	0.0983	0.094	0.0952	0.1074	0.1256	0.0882	0.1436
OPN1SW	0.0052	0.0013	0.0011	0.0011	0.0018	0.0025	0.0012	0.0009	0.0018
EEFSEC	0.1146	0.1017	0.0908	0.0929	0.0841	0.1014	0.0929	0.0915	0.1141
FOSB	0.3778	0.3769	0.5367	0.9615	0.6855	0.4974	0.456	0.7244	0.4313
CYP26B1	0.0007	0.0001	0.0002	0	0.0006	0	0	0.0001	0
WNT5B	0.0027	0.0016	0.001	0.001	0.0023	0	0.0013	0.0005	0.0003
PFKFB2	0.0099	0.0015	0.006	0.0038	0.0059	0.004	0.0039	0.0039	0.0027
RNASEL	0.1013	0.0792	0.0835	0.0569	0.0638	0.0661	0.0735	0.0821	0.0937
TBX21	0.2062	0.2223	0.1791	0.2075	0.0941	0.0675	0.1109	0.104	0.1524
TMEM269	0	0	0	0	0	0	0	0	0
C1orf21	0.0844	0.0667	0.1467	0.1856	0.0955	0.0218	0.0228	0.0215	0.0157
NANS	0.1683	0.1438	0.1433	0.1678	0.1619	0.221	0.1859	0.1929	0.2528
TSPAN4	0.0236	0.0108	0.0135	0.0091	0.019	0.0042	0.0087	0.0105	0.0093
ELOF1	0.2927	0.2457	0.2672	0.2186	0.2052	0.2252	0.2705	0.264	0.3477
YTHDC2	0.1747	0.1437	0.1445	0.1368	0.1439	0.107	0.1691	0.151	0.1568
FZD3	0.0599	0.0501	0.043	0.0439	0.0619	0.0125	0.1365	0.0506	0.0327
ASNS	0.0791	0.0667	0.0576	0.0581	0.0541	0.0757	0.0823	0.0759	0.0895
TMEM214	0.1451	0.1211	0.1008	0.0927	0.0775	0.0888	0.0971	0.0841	0.1352
SLC50A1	0.1942	0.1425	0.1403	0.1193	0.1112	0.0802	0.1391	0.1405	0.1433
ZSWIM4	0.0327	0.029	0.0503	0.0617	0.0364	0.0375	0.0337	0.0535	0.0361
MRPS26	0.2633	0.2193	0.194	0.2069	0.1958	0.2301	0.2305	0.2146	0.2799
YOD1	0.0301	0.0258	0.0302	0.0285	0.0191	0.0224	0.0236	0.0242	0.0307
THSD7A	0.0008	0.0013	0.0006	0.0006	0.0012	0	0.0002	0.0006	0.0008
ERI3	0.1273	0.0776	0.0869	0.0839	0.0738	0.0807	0.0958	0.0907	0.1215
ARHGEF2	0.1926	0.2425	0.1732	0.1862	0.1608	0.126	0.188	0.1653	0.2433
BZW1	0.7955	0.7319	0.6464	0.6778	0.5072	0.5018	0.645	0.6214	0.7562
GGH	0.0426	0.0159	0.0165	0.0173	0.0161	0.0153	0.0213	0.0182	0.0212
TTLL4	0.0535	0.0506	0.0409	0.0302	0.0297	0.0349	0.0325	0.0399	0.0392
TRIM14	0.2412	0.2073	0.2412	0.2274	0.2194	0.2293	0.29	0.2872	0.3486
TICRR	0.0029	0.0021	0.0013	0.0009	0.0007	0.0007	0.0026	0.0009	0.0004
BSDC1	0.263	0.2256	0.2427	0.2363	0.2606	0.2713	0.2866	0.2624	0.292
SYCE3	0.0024	0.0009	0.0015	0	0.0013	0.0006	0	0.0008	0.0029
ACSM3	0.0047	0.0023	0.0044	0.0082	0.0138	0.0065	0.0041	0.0096	0.0051
RAVER2	0.0024	0.0029	0.0031	0.0087	0.0043	0.0049	0.0029	0.0065	0.0023
GNMT	0.0037	0.0011	0.0051	0.0049	0.0033	0.0018	0.0047	0.0055	0.0011
HSDL2	0.0855	0.0652	0.0614	0.0644	0.0613	0.0748	0.1194	0.1006	0.1576
CASTOR1	0	0	0.0024	0	0	0.0012	0	0.0016	0.0017
SPTY2D1	0.2563	0.2404	0.1881	0.2112	0.1427	0.1695	0.1893	0.2249	0.2624
ST3GAL3	0.0458	0.0454	0.0432	0.0509	0.0531	0.0431	0.035	0.0442	0.0572
HAVCR1	0.0544	0.0176	0.0335	0.0095	0.0145	0.0118	0.0098	0.0116	0.0162
KIAA1958	0.0032	0.0051	0.0052	0.0075	0.0113	0.0133	0.0102	0.0087	0.0043
C3orf67	0.0062	0.0011	0.0025	0.0016	0.0013	0.001	0.001	0.0033	0.0028
PSMD5	0.1836	0.1665	0.1319	0.1199	0.1088	0.1181	0.1596	0.1438	0.1579
ATG4D	0.1232	0.1149	0.1115	0.1169	0.0881	0.1118	0.1004	0.0947	0.1277
TSPAN13	0.0499	0.0303	0.0123	0.0026	0.0029	0.0109	0.0606	0.029	0.1107
LETM2	0.0446	0.047	0.0386	0.0454	0.038	0.0304	0.0402	0.0398	0.0646
DUOXA1	0.0001	0.0014	0.0008	0.0001	0.0005	0	0.0005	0.0011	0
MYO1B	0.0084	0.0057	0.0061	0.0053	0.0076	0.0038	0.0143	0.0186	0.007
HNRNPH1	0.9407	0.717	0.9607	0.9181	1.039	0.6784	0.7625	0.922	0.8761
EIF2B5	0.1501	0.1325	0.1389	0.1215	0.1264	0.137	0.1525	0.1337	0.1607
NFKBIZ	0.4118	0.4672	0.3736	0.5547	0.3771	0.414	0.4719	0.6253	0.6356
CHID1	0.1452	0.0961	0.1286	0.1141	0.1035	0.0807	0.1272	0.111	0.1794
FAM214B	0.0396	0.0357	0.0462	0.0271	0.0216	0.0147	0.034	0.0407	0.0561
AUP1	0.6534	0.556	0.5522	0.5264	0.4842	0.5501	0.6224	0.572	0.7463
VPS4B	0.364	0.3509	0.3248	0.3007	0.2592	0.305	0.308	0.2949	0.3658
LRRC24	0.0069	0.0063	0.0045	0.0032	0.0027	0.0026	0.0034	0.0017	0.0072
GDA	0.0003	0.0017	0.0005	0.0014	0.0003	0.0012	0.003	0.0011	0.0007
NR1H2	0.3715	0.3419	0.3193	0.3222	0.3077	0.29	0.3243	0.3162	0.4286
GOLGA3	0.2233	0.1866	0.1784	0.172	0.1815	0.1003	0.1638	0.1653	0.1888
TRMU	0.1392	0.0977	0.11	0.0945	0.0906	0.1116	0.1138	0.1016	0.1247
EPOP	0	0	0	0	0	0	0	0	0
NR2F1	0.0003	0	0.0014	0	0	0	0	0.0017	0.0014
ACP5	0.6471	0.3042	0.3654	0.1447	0.1219	0.1251	0.2592	0.2429	0.6086
INSM1	0	0	0	0.001	0	0	0.0007	0.0002	0.0012
KRI1	0.1707	0.1326	0.1695	0.173	0.1633	0.1331	0.1397	0.1388	0.1539
STXBP2	0.3156	0.2426	0.2608	0.2138	0.1807	0.1575	0.2468	0.267	0.2883
JAK1	1.1248	1.1395	1.0476	1.0967	0.9986	1.0679	1.1807	1.1154	1.4658
C4orf19	0.0369	0.0193	0.0339	0.0282	0.0424	0.0027	0.0259	0.0366	0.0169
ADGB	0.0005	0	0	0.0008	0.0006	0	0.0008	0.0002	0.0002
LRRC14	0.097	0.0887	0.0798	0.0672	0.0749	0.0659	0.1076	0.0593	0.0854
C1GALT1	0.2296	0.2126	0.2365	0.2045	0.1727	0.1624	0.1644	0.2162	0.1951
MRPS16	0.3698	0.2993	0.2837	0.2238	0.2391	0.2048	0.3107	0.2617	0.3551
CCL2	0.0085	0.0068	0.0159	0.0063	0.0092	0.0039	0.0076	0.0125	0.0158
TIMP2	0.0134	0.0261	0.0109	0.0102	0.0142	0.0133	0.0315	0.0299	0.0278
PORCN	0.0663	0.0503	0.0588	0.0539	0.0457	0.0405	0.0322	0.042	0.0446
TTC23	0.0045	0.0015	0.0047	0.0056	0.0036	0.0024	0.0045	0.0048	0.0025
VARS1	0	0	0	0	0	0	0	0	0
FFAR2	0.0165	0.0089	0.013	0.0102	0.0151	0	0.0102	0.013	0.0048
CEP295NL	0.0012	0	0	0	0	0	0	0	0
NCOA7	0.2187	0.1996	0.2138	0.2348	0.2017	0.2398	0.3134	0.2432	0.1542
EPC1	0.6343	0.6105	0.5718	0.5939	0.5707	0.7064	0.7691	0.6663	0.7413
SPINK9	0	0	0	0	0.001	0.0006	0	0	0
AKAP3	0.0021	0.0018	0.0009	0.0024	0.0012	0.0041	0.0012	0.0013	0.0033
RLIM	0.2072	0.1971	0.1764	0.1573	0.177	0.1297	0.164	0.1886	0.1575
WNK4	0.0017	0	0.0006	0.0007	0.0015	0	0.0009	0.0021	0.0006
INIP	0.1819	0.1602	0.1283	0.1357	0.1486	0.1371	0.175	0.1534	0.1845
COPA	0.4481	0.4787	0.3678	0.3321	0.3107	0.2934	0.3511	0.3526	0.4102
ADM	0.0037	0.0062	0.0082	0.0098	0.0062	0.0049	0.0056	0.0078	0.005
LOXL3	0.004	0.003	0.004	0.0024	0.0015	0.0023	0.0025	0.0028	0.0024
SUN2	0.6075	0.5322	0.6638	0.6724	0.5245	0.5267	0.5395	0.5828	0.4927
TMEM126A	0.1878	0.1717	0.1544	0.1534	0.1241	0.1361	0.162	0.1589	0.2175
SPINK13	0	0.0028	0	0	0.0006	0	0.0009	0	0
ZNF606	0.0376	0.0253	0.0276	0.0256	0.0306	0.0392	0.0358	0.0316	0.029
POMGNT1	0.0758	0.0716	0.0672	0.0522	0.0451	0.0503	0.0778	0.0609	0.087
GREM1	0.0014	0.0002	0.0006	0	0.0014	0	0.0007	0.0003	0.0007
CEP250	0.1778	0.11	0.1348	0.1097	0.0984	0.0705	0.12	0.1277	0.1307
CNPY3	0.5088	0.3984	0.4315	0.4047	0.3426	0.3583	0.365	0.3489	0.388
PTPRA	0.3563	0.3439	0.2524	0.2402	0.1818	0.1896	0.2359	0.2129	0.3349
NFIL3	0.0982	0.0986	0.0436	0.0348	0.0236	0.0096	0.0434	0.0339	0.0326
GLRB	0	0.0002	0.0001	0	0.0011	0	0	0	0
OSM	0.0352	0.0405	0.0306	0.0483	0.0392	0.0185	0.0221	0.0649	0.0448
TET2	0.2143	0.1907	0.1546	0.1192	0.1186	0.1021	0.1932	0.1584	0.2326
ELOVL3	0	0.0016	0.0002	0	0.0013	0	0.0009	0.001	0
NUP37	0.117	0.1067	0.0914	0.0721	0.0595	0.0654	0.1101	0.0937	0.1362
ASCC3	0.2916	0.246	0.2623	0.2417	0.2243	0.1731	0.2437	0.2526	0.2948
BCL2L14	0.0027	0.004	0.0058	0.0027	0.0068	0.0085	0.0114	0.0144	0.0198
HDGFL3	0	0	0	0	0	0	0	0	0
GRB7	0.0001	0	0.0022	0.0016	0	0	0.0013	0.0018	0.001
RAD1	0.1436	0.148	0.1372	0.1298	0.1162	0.095	0.1319	0.121	0.1439
MSX1	0.0007	0	0.0005	0.0002	0.0002	0	0.0008	0.0002	0.0025
HTRA2	0.2345	0.2019	0.1522	0.1236	0.11	0.105	0.1807	0.1347	0.23
PTN	0	0	0	0.0007	0.0012	0.0025	0	0.0006	0.0042
ZHX1-C8orf76	0.0017	0	0.0011	0.001	0.0008	0	0.0002	0.0013	0
C20orf173	0.002	0.0002	0	0.0001	0.0014	0	0	0.0002	0.0007
ABCG1	0.2475	0.222	0.2191	0.191	0.1581	0.1989	0.1911	0.2116	0.2306
LURAP1	0.0088	0.0058	0.0089	0.0067	0.0124	0.002	0.0071	0.0078	0.0043
ZHX1	0.1071	0.0959	0.0808	0.0805	0.0669	0.0783	0.0985	0.089	0.103
WBP2	0.4862	0.4406	0.4034	0.4001	0.3608	0.3834	0.4983	0.4337	0.4843
PTMA	3.1067	3.1786	3.1355	3.2072	3.1871	3.3465	3.3638	3.2506	3.3256
CA13	0.0241	0.0099	0.021	0.0126	0.017	0.0053	0.0136	0.0108	0.0148
NCSTN	0.2338	0.1717	0.161	0.1531	0.1255	0.1139	0.1676	0.1626	0.2288
FZR1	0.0993	0.0762	0.0979	0.0832	0.097	0.0668	0.0894	0.0869	0.0958
ST3GAL5	0.1532	0.1366	0.1887	0.1518	0.1097	0.0986	0.0929	0.1302	0.1654
DVL3	0.096	0.0898	0.0721	0.0484	0.041	0.0533	0.07	0.0575	0.0625
TMEM39A	0.1746	0.178	0.1697	0.1542	0.124	0.1061	0.1431	0.1295	0.1393
C5orf52	0	0.0012	0.0005	0	0	0	0.0001	0	0
EFEMP1	0.0001	0.0001	0.0007	0.0017	0	0	0	0	0
CLDN10	0.004	0.0029	0.0024	0.0014	0.0031	0.0013	0.0022	0.0018	0.0013
ADD1	0.3478	0.3486	0.2885	0.239	0.2273	0.2244	0.2938	0.2518	0.3674
TM6SF1	0.0256	0.0064	0.0156	0.0074	0.007	0.0017	0.0053	0.0067	0.0053
ECPAS	0.0007	0	0.0022	0	0	0	0	0.0025	0.0007
CCND1	0.0319	0.0223	0.0187	0.0292	0.0185	0.0137	0.054	0.027	0.0401
PRSS36	0.0034	0.0041	0.0044	0.0024	0.0034	0.0022	0.0008	0.0009	0.0018
UBE2T	0.0914	0.0607	0.069	0.0353	0.0324	0.0379	0.0519	0.0487	0.0585
DUSP22	0.1294	0.1188	0.1213	0.1098	0.0872	0.0768	0.1109	0.1084	0.1786
SAYSD1	0.1192	0.1252	0.0982	0.0735	0.089	0.1086	0.1572	0.1158	0.1825
ATF6	0.2027	0.1697	0.1586	0.142	0.1415	0.1572	0.1661	0.1847	0.2237
EXOC6B	0.0169	0.025	0.0245	0.03	0.0367	0.0258	0.0267	0.0344	0.0465
MFSD12	0.052	0.0373	0.0425	0.041	0.0455	0.0452	0.0461	0.0568	0.0588
KCNJ9	0.0016	0	0.0008	0.0002	0.0016	0.001	0.0009	0.0006	0.0002
BFAR	0.2916	0.2805	0.2474	0.2659	0.2248	0.2313	0.2738	0.2572	0.2818
LTO1	0	0	0.0007	0	0.0015	0.0027	0	0.0037	0.001
DEF6	0.6297	0.4482	0.6369	0.566	0.5487	0.5554	0.5339	0.6162	0.699
P2RY1	0.034	0.0149	0.0063	0.0009	0.0001	0	0.0015	0.0015	0.0031
PRRG1	0.0034	0.0031	0.002	0.003	0.0038	0	0.0032	0.0028	0.0014
C19orf71	0.0026	0.0047	0.0015	0.0026	0.003	0.0013	0.0012	0.0048	0.0058
ZNF839	0.0317	0.0213	0.0356	0.0304	0.0449	0.0176	0.0311	0.025	0.0252
EHD1	0.3746	0.3622	0.391	0.3733	0.3203	0.3026	0.3508	0.3819	0.4349
VCPIP1	0.1772	0.1546	0.1806	0.1902	0.1398	0.1296	0.166	0.1692	0.184
FAM102A	0.2833	0.2437	0.4552	0.5178	0.5302	0.5525	0.3831	0.4473	0.3002
PRPF40A	0.6689	0.5948	0.5599	0.4704	0.4319	0.4381	0.5189	0.5155	0.634
RD3	0.0059	0.0022	0.0056	0.0036	0.0053	0	0.0043	0.0049	0.0018
CHKB	0.181	0.1562	0.139	0.1109	0.0932	0.0989	0.1549	0.1455	0.1957
DUSP18	0.0853	0.0988	0.0835	0.0693	0.0652	0.054	0.0914	0.078	0.1032
RELL1	0.1173	0.0891	0.0978	0.1037	0.107	0.0587	0.0761	0.1121	0.0755
DAB2IP	0.0245	0.0121	0.0289	0.0083	0.0048	0	0.0047	0.0045	0.0041
RBM14	0.213	0.1473	0.1602	0.1864	0.148	0.1418	0.1567	0.1854	0.1806
LIF	0.008	0.0125	0.0064	0.0039	0.0036	0.0067	0.0415	0.018	0.008
BMI1	0.0645	0.0861	0.0749	0.1022	0.0867	0.1143	0.0956	0.0985	0.114
CLEC5A	0.0002	0.0034	0.0009	0	0.0005	0	0.0002	0.0012	0.0004
SFT2D2	0.2871	0.2825	0.2139	0.2138	0.174	0.1923	0.2612	0.2378	0.3087
EIF3K	1.1738	1.0961	1.1783	1.1597	1.1979	1.3196	1.2304	1.2581	1.3336
NLK	0.0374	0.0398	0.035	0.0228	0.033	0.0226	0.0434	0.0291	0.0313
TUBE1	0.0689	0.0674	0.0748	0.0983	0.0659	0.0951	0.0894	0.087	0.093
PTPRJ	0.3383	0.2458	0.2364	0.1697	0.1396	0.0839	0.2104	0.1921	0.319
FFAR1	0	0	0	0	0	0	0	0.0008	0
ZNF429	0.0654	0.0539	0.0701	0.0737	0.0906	0.063	0.0723	0.0654	0.0488
ACKR3	0.0005	0.0004	0.0012	0	0.0033	0.0021	0.0023	0.0032	0.0028
CASP12	0.0003	0.0005	0.0001	0.0009	0.0007	0.0012	0.0023	0.0024	0.0036
ANKRD44	0.6494	0.5121	0.6175	0.6153	0.6065	0.5156	0.6209	0.6519	0.5927
TNFAIP8L3	0.0221	0.0118	0.0211	0.0159	0.0259	0	0.0159	0.0191	0.0089
PLEKHM2	0.075	0.0569	0.0572	0.0528	0.044	0.031	0.0504	0.0585	0.0637
HMGCS1	0.1644	0.1627	0.1289	0.1306	0.0879	0.0865	0.1273	0.1512	0.1904
PDS5A	0.3178	0.2994	0.2605	0.2595	0.2716	0.2564	0.2892	0.2881	0.2944
C9orf85	0.1079	0.0973	0.0862	0.0797	0.0712	0.0633	0.0871	0.0748	0.0959
MRPL55	0.2629	0.2186	0.2233	0.2186	0.2031	0.2055	0.2658	0.2153	0.2935
RBM4	0.398	0.3173	0.3547	0.3601	0.3379	0.2704	0.3608	0.379	0.3904
GLI3	0.0032	0.0024	0.0013	0.0006	0.001	0	0.0001	0.0003	0.0005
CNN3	0.0117	0.0052	0.009	0.0073	0.0137	0.0064	0.005	0.0103	0.0052
ALDH8A1	0.0079	0.004	0.0062	0.004	0.0085	0.0011	0.0052	0.0082	0.0036
WDR41	0.0815	0.0821	0.0682	0.0687	0.046	0.0394	0.0598	0.0459	0.0501
CPT1B	0.0455	0.0258	0.0377	0.0287	0.0275	0.018	0.0223	0.0368	0.0303
CHMP7	0.2326	0.1986	0.2125	0.2109	0.3406	0.3925	0.3513	0.3185	0.3509
NDUFA4L2	0.0036	0.0035	0.0025	0.0023	0.001	0.0038	0.0018	0.0043	0.0023
TAF3	0.2273	0.1834	0.2144	0.2338	0.208	0.1955	0.2363	0.2036	0.2311
TBKBP1	0.0136	0.0107	0.0192	0.0178	0.0127	0.0056	0.0122	0.0125	0.014
TKTL1	0.0066	0.0057	0.0036	0.009	0.0081	0.0106	0.0043	0.012	0.0089
LDLRAD1	0.0042	0.0021	0.0044	0.0042	0.0043	0	0.0027	0.0051	0.0017
CKB	0.0097	0.0068	0.0114	0.0102	0.0109	0.0083	0.0111	0.0102	0.0115
ALDH6A1	0.0443	0.0326	0.0335	0.035	0.049	0.0411	0.0475	0.0402	0.0414
TSEN15	0.2804	0.1773	0.2176	0.1511	0.1328	0.1384	0.1774	0.1742	0.2047
FOXO3	0.1113	0.0911	0.1094	0.1271	0.1106	0.0986	0.1064	0.1378	0.1424
RNF113B	0.0005	0.0001	0.0001	0.0007	0.0003	0	0.0001	0.0001	0
DDX56	0.2123	0.1615	0.2072	0.1821	0.1602	0.1515	0.1886	0.188	0.1946
KPNA2	0.3346	0.3527	0.2454	0.2526	0.1511	0.1456	0.3228	0.2382	0.2839
PDCL3	0.3655	0.3526	0.2927	0.2923	0.2193	0.3071	0.4294	0.3896	0.4776
RBM4B	0.124	0.1321	0.105	0.1139	0.1179	0.1062	0.1118	0.1068	0.1217
RADX	0.0009	0	0	0	0	0	0	0	0
DAPK3	0.1356	0.1098	0.1071	0.0828	0.0711	0.0866	0.1121	0.0912	0.1322
LGALS3BP	0.0604	0.0698	0.0769	0.1014	0.1322	0.1312	0.1403	0.2027	0.1638
DNAH11	0.0027	0.0019	0.0006	0.0003	0.0028	0.0008	0.0009	0.0005	0.0009
MLLT6	0.3612	0.3193	0.3636	0.3811	0.3734	0.2905	0.3281	0.3595	0.4178
C19orf53	0.8316	0.8137	0.7296	0.7098	0.6936	0.8351	0.8734	0.7774	0.9446
BBOF1	0.0021	0.0021	0.0033	0.0065	0.0031	0.0033	0.0009	0.0029	0.0022
GCM2	0.0002	0.0001	0	0.0004	0	0	0	0.001	0
VDR	0.1637	0.1701	0.0417	0.0176	0.0191	0.0306	0.1621	0.083	0.323
SHMT2	0.2563	0.2221	0.1556	0.1304	0.1244	0.147	0.2694	0.181	0.366
CD3EAP	0.0618	0.0376	0.0474	0.0428	0.0649	0.0176	0.0452	0.0464	0.0376
ZNF639	0.0523	0.0528	0.0501	0.0604	0.0522	0.0557	0.0573	0.0482	0.056
DYRK4	0.0837	0.0794	0.0706	0.0635	0.0548	0.0637	0.0764	0.0597	0.0701
ELAVL1	0.2996	0.2972	0.2399	0.2288	0.1877	0.2471	0.3364	0.2521	0.3702
RAB11FIP3	0.0429	0.0358	0.0287	0.0335	0.0265	0.022	0.0293	0.0254	0.023
RNF128	0.0011	0	0	0	0.0005	0	0	0.001	0.0004
TRIM59	0.2737	0.1648	0.2019	0.1314	0.1286	0.0895	0.1721	0.1686	0.2521
TRIM55	0.0001	0	0.0005	0.0005	0.0001	0	0.0004	0.0005	0
ATOH8	0.0005	0.0012	0.0002	0	0.0022	0	0.0014	0.001	0.0018
UBQLN1	0.3081	0.3148	0.2685	0.2663	0.265	0.2867	0.374	0.315	0.3827
FUNDC1	0.0698	0.0474	0.0671	0.0554	0.0502	0.051	0.066	0.0669	0.097
LATS1	0.2146	0.1957	0.2211	0.2059	0.1735	0.1522	0.1867	0.1833	0.1808
CDCA7L	0.0616	0.0515	0.0189	0.0083	0.0257	0.0289	0.0451	0.0217	0.0674
GIMAP1-GIMAP5	0.0183	0.0084	0.0161	0.0109	0.0224	0	0.009	0.0249	0.0051
SLC35E4	0.0418	0.0381	0.0305	0.0267	0.0165	0.013	0.0316	0.023	0.0532
MPG	0.4354	0.3105	0.3061	0.2507	0.2249	0.2168	0.3526	0.3095	0.3922
TET1	0.0365	0.0196	0.037	0.0255	0.0152	0.0131	0.0178	0.0243	0.0337
PURB	0.1167	0.1387	0.0866	0.0844	0.0803	0.0567	0.111	0.099	0.0951
AGO1	0.1106	0.0905	0.0817	0.0962	0.0753	0.0792	0.1019	0.0827	0.088
SCG5	0.0021	0.0025	0.0042	0.0029	0.0018	0.0027	0.0065	0.0014	0.006
EFNA1	0.0032	0.0058	0.0037	0.0047	0.0122	0.0046	0.0039	0.0048	0.0025
ERCC1	0.2684	0.229	0.1628	0.1478	0.1413	0.1296	0.217	0.151	0.1821
GOLT1B	0.2506	0.2418	0.1937	0.1823	0.1548	0.1888	0.1959	0.2029	0.2666
SLC19A1	0.0272	0.0152	0.0208	0.0205	0.0212	0.0277	0.028	0.0285	0.0377
CS	0.3187	0.2963	0.2471	0.25	0.2526	0.2302	0.2986	0.2924	0.3544
COX6B2	0.0444	0.0223	0.0395	0.0349	0.0453	0.0012	0.0287	0.0371	0.0161
PLPP7	0	0	0.0006	0	0	0	0	0	0
CRTC2	0.1868	0.2064	0.1888	0.1967	0.1821	0.1809	0.1982	0.1907	0.2262
F8A1	0.0453	0.0589	0.0412	0.0485	0.0439	0.0431	0.0565	0.0491	0.0393
SLC35A4	0.2074	0.1742	0.1625	0.1472	0.1594	0.1306	0.165	0.1833	0.198
MAP2	0.0006	0.0003	0.0016	0.0001	0.0001	0.0027	0.0035	0.0008	0.0009
ZMYND19	0.0207	0.0125	0.0137	0.011	0.0148	0.0145	0.025	0.0112	0.021
VPS50	0.0323	0.0387	0.0292	0.0242	0.0246	0.038	0.029	0.0262	0.0459
AMPD3	0.0323	0.0404	0.0368	0.0436	0.0394	0.0492	0.0698	0.0568	0.053
ZNF778	0.0311	0.0333	0.0252	0.023	0.0176	0.0184	0.0264	0.027	0.0296
CLGN	0.0003	0.0012	0.0014	0.001	0.0003	0	0.0001	0.0001	0
PDE5A	0.0197	0.0089	0.0124	0.0199	0.0191	0.0152	0.0131	0.0168	0.0178
SMARCA5	0.5715	0.6204	0.4598	0.4351	0.4055	0.3898	0.4852	0.4529	0.5511
IMPG1	0.0003	0.0006	0.0008	0.0005	0.0011	0	0	0.0002	0.0001
KCNJ10	0.0001	0.0003	0.0012	0	0.0009	0	0	0.0014	0.0005
ZRANB3	0.0224	0.0118	0.0183	0.0197	0.0167	0.0177	0.013	0.0129	0.0159
SRA1	0.2802	0.2426	0.2493	0.219	0.1567	0.211	0.2812	0.2254	0.3673
FLT3LG	0.2065	0.2096	0.2698	0.4054	0.3788	0.5316	0.272	0.4136	0.364
PDE4C	0.0856	0.048	0.0822	0.0668	0.0992	0.0023	0.06	0.0792	0.0408
LRRC42	0.0587	0.0667	0.0381	0.0359	0.0312	0.0312	0.0467	0.0295	0.0544
NHLRC1	0.0028	0.0012	0.0022	0.0025	0.0055	0.0005	0.0029	0.0035	0.0008
ENO3	0.0341	0.021	0.0223	0.0202	0.0227	0.0157	0.0222	0.0188	0.0264
RALGAPA2	0.061	0.0748	0.0753	0.0918	0.0869	0.0682	0.0707	0.0744	0.0554
UPF2	0.2919	0.278	0.297	0.2934	0.256	0.296	0.2933	0.3164	0.4007
UBXN2A	0.1569	0.138	0.1406	0.1383	0.1051	0.1144	0.1553	0.1212	0.1346
TMEM86A	0.0039	0.0036	0.003	0.0015	0.0025	0.0021	0.0037	0.0039	0.0031
FAM9C	0.0008	0	0.0005	0.0002	0.0006	0	0.0001	0.001	0.0011
TIMD4	0.0911	0.0405	0.0466	0.0217	0.0146	0.0044	0.0089	0.0145	0.0117
TRAV17	0.0851	0.0732	0.0607	0.0495	0.0561	0.0855	0.1082	0.0733	0.1015
TBC1D8B	0.0054	0.0059	0.0061	0.0097	0.0155	0.0104	0.0041	0.0083	0.0062
CD163	0.0024	0.0038	0.0032	0.0052	0.0033	0.0014	0.0034	0.0034	0.0037
MIGA1	0.0016	0	0.0019	0.001	0.0006	0.0016	0	0.0031	0.0009
RNF141	0.1028	0.0742	0.0749	0.076	0.0815	0.0558	0.0893	0.0936	0.1216
SNX30	0.0196	0.0295	0.0204	0.0362	0.0441	0.0254	0.0333	0.0369	0.0307
KYAT3	0.0032	0	0.0043	0	0.0021	0.0015	0	0.0054	0
NPRL3	0.0977	0.0835	0.0699	0.071	0.0768	0.089	0.0735	0.0843	0.0842
BZW2	0.1946	0.146	0.1063	0.1209	0.1128	0.1184	0.1539	0.1358	0.1415
LRRC71	0	0	0.0001	0.0001	0.0005	0.0013	0	0.0002	0
OTUD3	0.0457	0.042	0.0442	0.0291	0.0445	0.0262	0.0324	0.0436	0.0427
NLRX1	0.0553	0.0289	0.0244	0.0159	0.0179	0.0209	0.0403	0.0243	0.0335
NRBP1	0.6468	0.5202	0.4553	0.4297	0.3284	0.3636	0.5369	0.435	0.5951
MAT2B	0.8826	0.7042	0.7164	0.6047	0.5922	0.6238	0.8289	0.7136	1.0221
TTC3	0.4143	0.4101	0.4175	0.4916	0.5677	0.5068	0.4817	0.4614	0.4704
KPNA4	0.2222	0.2297	0.2066	0.1888	0.1643	0.1488	0.2322	0.1983	0.2359
DMAP1	0.1649	0.1196	0.1526	0.1289	0.1324	0.1058	0.1462	0.1351	0.1786
SLIT1	0.0023	0.0009	0.0025	0.003	0.0009	0.0013	0.0023	0.0034	0.0021
PYGM	0.0025	0.0018	0.0037	0.0085	0.0114	0.0113	0.0051	0.0057	0.0053
TFF3	0.0272	0.0092	0.0257	0.0248	0.0469	0.0138	0.0201	0.0303	0.0238
SYN3	0.0014	0	0.0008	0.0009	0.0003	0	0.0007	0.0004	0.0007
PIGM	0.1017	0.0523	0.0851	0.0753	0.0779	0.0765	0.0814	0.0738	0.0995
RAP2B	0.2339	0.2557	0.2502	0.3104	0.2761	0.2654	0.2988	0.2858	0.2468
CLIP3	0.0178	0.0125	0.0115	0.0038	0.0048	0.0054	0.0114	0.0073	0.0092
LGR6	0.0114	0.0068	0.0253	0.0491	0.0172	0.0018	0.0044	0.0045	0.0033
CRKL	0.2976	0.2621	0.2267	0.1963	0.1789	0.1369	0.2177	0.1989	0.2458
SEMA3C	0.0031	0.0001	0.0006	0.002	0.0011	0	0.0002	0.003	0.0021
SRD5A3	0.0449	0.0433	0.0367	0.0328	0.034	0.0199	0.0277	0.0402	0.0374
BCLAF1	0.7004	0.6403	0.6344	0.6174	0.6238	0.5818	0.6568	0.6307	0.6461
PSRC1	0.0063	0.008	0.0057	0.0047	0.0058	0.0021	0.006	0.0018	0.0073
ANKMY2	0.0803	0.0546	0.0588	0.0517	0.0313	0.0391	0.0513	0.0452	0.049
GBF1	0.2753	0.1907	0.211	0.1835	0.1505	0.1293	0.1972	0.1875	0.23
TIMP3	0.0045	0.0033	0.0025	0.0028	0.0047	0.0005	0.0051	0.0036	0.0099
CCL7	0	0.0017	0	0	0.0008	0	0.0006	0.0009	0.0014
KATNA1	0.1373	0.118	0.1237	0.1185	0.0993	0.1007	0.1164	0.1225	0.132
PRRX2	0.0014	0.0028	0.0004	0	0.0001	0	0.0004	0.0004	0.0012
ABCB7	0.1277	0.1205	0.1049	0.1079	0.0927	0.1217	0.1497	0.1095	0.1533
IGHV1-69	0.0019	0	0.0024	0	0.0013	0.0007	0.0019	0.0003	0
THAP2	0.0692	0.0798	0.0648	0.0872	0.0658	0.0726	0.0886	0.0858	0.0955
FLII	0.4896	0.3501	0.3654	0.2937	0.2771	0.2376	0.3564	0.3653	0.423
EHF	0.0024	0.001	0.0036	0.0012	0.0009	0.0014	0	0.0037	0.0018
MRPL40	0.1898	0.1651	0.1569	0.1316	0.1338	0.1315	0.1744	0.1534	0.2168
KCNT2	0.0001	0.0006	0.0008	0	0.0009	0	0.0002	0	0
CCL11	0	0	0	0.0007	0.0001	0	0	0.0012	0
MRI1	0.1471	0.1336	0.1539	0.1225	0.1752	0.0889	0.1399	0.1539	0.1284
GRAMD4	0.0864	0.0882	0.0551	0.0465	0.0317	0.0394	0.083	0.0674	0.119
KCNK5	0.1601	0.1063	0.0845	0.0393	0.0259	0.018	0.1248	0.051	0.0591
TRMT61A	0.0544	0.0474	0.0423	0.0393	0.0462	0.0438	0.0561	0.0429	0.0599
PIGY	0.1045	0.0456	0.0919	0.0577	0.0857	0.0227	0.0484	0.082	0.0687
JAGN1	0.2234	0.2086	0.1622	0.1582	0.1549	0.1969	0.2023	0.1837	0.2355
AFG1L	0	0	0	0	0.001	0	0	0.0008	0
ARHGEF11	0.0022	0.0027	0.002	0.0028	0.0043	0.0079	0.0019	0.0055	0.0025
LAP3	0.4168	0.3561	0.3377	0.2424	0.1644	0.1731	0.308	0.3083	0.4244
ANKLE2	0.2336	0.2696	0.1656	0.1883	0.1596	0.2044	0.2299	0.192	0.2572
FGD6	0.0113	0.0067	0.0049	0.007	0.0057	0.0063	0.0072	0.0078	0.0063
CDC16	0.1595	0.1481	0.1169	0.1044	0.1188	0.1144	0.1644	0.1195	0.1488
HIRA	0.0418	0.0159	0.0483	0.0372	0.0342	0.0236	0.0296	0.0358	0.0204
GPR160	0.006	0.0041	0.0062	0.0088	0.0202	0.0078	0.0016	0.0087	0.0049
SNRNP200	0.6373	0.4854	0.5487	0.5501	0.5278	0.4164	0.5338	0.5475	0.5925
COLGALT2	0.0272	0.0255	0.0287	0.02	0.0127	0.0059	0.0158	0.0172	0.0047
RPL13A	2.5099	2.4596	2.9368	3.0806	3.3491	3.2366	2.8814	3.1254	2.658
PER1	0.2421	0.2092	0.1904	0.3253	0.2284	0.234	0.2672	0.3449	0.2462
GLUD1	0.4271	0.3921	0.3551	0.3523	0.2356	0.3278	0.3717	0.3549	0.523
PAM	0.472	0.4186	0.2432	0.172	0.1324	0.092	0.3304	0.1874	0.3912
AKT2	0.1964	0.1763	0.1904	0.1678	0.1727	0.1731	0.2187	0.1824	0.2478
TKT	0.4007	0.3527	0.3417	0.3279	0.3054	0.3667	0.3887	0.3756	0.4366
ATP1B4	0.0296	0.0158	0.0256	0.0196	0.0323	0	0.0201	0.0237	0.0117
INSRR	0.0058	0.006	0.001	0.0015	0	0	0.001	0.0015	0.0061
MYO10	0.0292	0.0106	0.0151	0.0146	0.0208	0.0007	0.0119	0.0161	0.0103
AP002495.1	0	0	0	0	0	0	0	0	0
TCAF1	0.0527	0.0437	0.0336	0.0306	0.0294	0.0342	0.0512	0.0467	0.0604
DCTN6	0.2275	0.2258	0.1979	0.2161	0.1833	0.1882	0.2123	0.2225	0.2276
VPS54	0.0659	0.0718	0.0591	0.0441	0.0455	0.0573	0.064	0.0637	0.1256
WIPF1	1.3677	1.3964	1.2904	1.2808	0.9907	1.1304	1.3014	1.1893	1.1811
GTF2H4	0.0268	0.0182	0.0152	0.0197	0.0146	0.0083	0.0255	0.0172	0.0213
RASSF6	0.0052	0.0039	0.0036	0.0024	0.0051	0.0026	0.0057	0.0029	0.0028
SGCD	0.0038	0.0006	0.004	0.0034	0.0034	0	0	0.0007	0.0016
CCNDBP1	0.7302	0.5438	0.6275	0.5157	0.4846	0.428	0.6265	0.58	0.719
SEMA3E	0.0079	0.0045	0.0062	0.0051	0.0097	0	0.0051	0.007	0.0028
KCNN2	0.0109	0.0038	0.0074	0.0054	0.0072	0.0019	0.0041	0.0041	0.0053
CCDC130	0.2022	0.1991	0.1877	0.181	0.1942	0.183	0.2223	0.1766	0.21
NTRK1	0.0623	0.046	0.027	0.0258	0.0143	0.0095	0.028	0.0237	0.0743
CUL3	0.1647	0.1786	0.1567	0.1543	0.1447	0.1398	0.1869	0.1607	0.1977
TFF1	0.0074	0.0065	0.0045	0.0021	0.0046	0.0018	0.0009	0.0086	0.0049
ARHGEF26	0.0236	0.016	0.0302	0.0354	0.0307	0.0124	0.0221	0.0397	0.019
SIKE1	0.2374	0.1988	0.2025	0.1692	0.162	0.1363	0.1907	0.1751	0.2044
ANGPT2	0.0453	0.0248	0.0484	0.036	0.0495	0.0174	0.021	0.0452	0.0327
TRIM47	0.0265	0.0116	0.0305	0.0219	0.0211	0.0335	0.0261	0.0325	0.028
HORMAD2	0.0005	0.0001	0.0002	0.001	0	0	0.0001	0.0003	0.0007
RPP38	0.1437	0.1193	0.1161	0.0931	0.0867	0.152	0.123	0.1307	0.1243
LLGL1	0.0755	0.0539	0.0736	0.0434	0.0627	0.0382	0.0606	0.0545	0.0425
CCNQ	0	0	0	0	0	0	0	0	0
CSGALNACT2	0.1885	0.1907	0.1668	0.1452	0.1396	0.132	0.1608	0.1683	0.26
PTGES	0.0042	0.0022	0.0048	0.0048	0.0046	0	0.0032	0.0041	0.0018
NCOA1	0.2537	0.2248	0.1792	0.1605	0.1343	0.1167	0.2385	0.1494	0.2614
COL18A1	0.0394	0.0234	0.0355	0.0362	0.0441	0.0733	0.042	0.0407	0.0338
VPS26C	0.0026	0	0.0066	0.003	0.0033	0.0013	0	0.0037	0.0031
PTPN5	0.0005	0	0.0001	0.0005	0.0008	0.0012	0.0008	0.0004	0.0002
COA3	0.2564	0.2289	0.2105	0.162	0.1458	0.1597	0.2282	0.1978	0.2938
RAB10	0.4867	0.4677	0.3965	0.356	0.2845	0.3105	0.459	0.4032	0.6069
CTNND1	0.0294	0.0137	0.023	0.0236	0.0286	0.0177	0.0152	0.0257	0.0246
TRIM65	0.0651	0.0545	0.0665	0.048	0.0548	0.0414	0.0477	0.0562	0.0522
ANKRD50	0.0021	0.0032	0.0014	0.0014	0.0033	0	0.0009	0.0012	0.0002
NSD3	0.0057	0	0.0224	0.0049	0.02	0.0168	0	0.028	0.0149
COPS8	0.2801	0.2516	0.2291	0.2023	0.1785	0.183	0.2646	0.2328	0.2722
WDR37	0.1089	0.1106	0.1256	0.131	0.1081	0.1202	0.1093	0.1035	0.1097
RAD51AP1	0.0238	0.0158	0.0095	0.0053	0.0056	0.0039	0.0061	0.0063	0.015
PSMC3	0.4465	0.3937	0.3442	0.2665	0.2451	0.2372	0.3518	0.3297	0.4605
IKZF3	1.0931	0.6859	0.9415	0.6543	0.6167	0.4237	0.6444	0.6433	0.5905
GLRX	0.34	0.2435	0.3857	0.3022	0.279	0.3617	0.4462	0.4354	0.8979
SCNM1	0.2721	0.2456	0.2231	0.2049	0.1919	0.2021	0.2348	0.2137	0.2646
RBBP6	0.4102	0.4344	0.3574	0.3742	0.328	0.3533	0.4154	0.3661	0.4811
MCPH1	0.2066	0.146	0.1522	0.1363	0.1447	0.1132	0.1077	0.1369	0.1231
TPCN2	0.1105	0.0874	0.0504	0.0409	0.0325	0.0189	0.0335	0.0318	0.0485
UNC93A	0.0003	0	0.0006	0.0005	0.001	0	0	0.0005	0
TTC7B	0.0024	0.0043	0.0022	0.0052	0.0022	0.0011	0.0029	0.0032	0.0093
SMIM38	0	0	0	0	0	0	0	0	0
TTC21B	0.0614	0.0686	0.0662	0.0641	0.0793	0.0693	0.0654	0.0713	0.0537
C6orf118	0.0003	0	0	0.0001	0.0001	0	0	0.0008	0
DEK	0.9471	0.9171	0.7579	0.7018	0.616	0.7027	0.8689	0.7966	0.7862
BECN1	0.399	0.3702	0.3192	0.2899	0.2721	0.2831	0.3556	0.3526	0.4413
CDC42BPG	0.0026	0.0012	0.0028	0.0028	0.004	0.0028	0.0007	0.0012	0.0013
DGKZ	0.4471	0.361	0.3285	0.3013	0.2628	0.2315	0.3	0.2621	0.2882
TIPRL	0.3178	0.2851	0.2594	0.2255	0.212	0.1956	0.2862	0.2277	0.3329
TEF	0.0089	0.0123	0.0079	0.0089	0.0068	0.0063	0.0064	0.012	0.0119
RHOBTB2	0.0312	0.0155	0.0226	0.0178	0.0177	0.0086	0.0183	0.0178	0.0243
PPARD	0.0779	0.0757	0.063	0.0611	0.0797	0.0614	0.0736	0.0756	0.0692
CDK6	0.5374	0.4858	0.2901	0.2086	0.1639	0.1272	0.4596	0.2834	0.4858
LRRC3	0.0062	0.0058	0.0082	0.0062	0.0079	0.002	0.0041	0.0064	0.0075
PDE6D	0.1801	0.1745	0.142	0.132	0.1268	0.1215	0.1648	0.1406	0.2176
SLC39A13	0.095	0.099	0.0762	0.073	0.0683	0.0606	0.0974	0.0769	0.0969
ITGA3	0.0162	0.0208	0.0192	0.0134	0.0141	0.0072	0.0197	0.0264	0.0319
TMEM106B	0.2089	0.1735	0.2076	0.1914	0.2158	0.2078	0.1918	0.1904	0.1957
FGF9	0.0047	0.0032	0.0051	0.0094	0.0073	0.0066	0.0028	0.0037	0.001
ALKBH6	0.1753	0.1369	0.137	0.1359	0.1122	0.1084	0.1361	0.1273	0.1514
NIM1K	0.0009	0	0.0004	0.0006	0	0	0.0018	0	0.0017
TRAF5	0.6604	0.5372	0.3903	0.3058	0.2852	0.2088	0.3291	0.3009	0.3335
VSIG10	0.0394	0.0327	0.0213	0.0099	0.0143	0.0151	0.0328	0.0197	0.0247
RASGEF1B	0.2403	0.2179	0.1768	0.2677	0.1464	0.137	0.131	0.1762	0.0986
GCC2	0.5477	0.5516	0.6256	0.6279	0.6375	0.6523	0.6466	0.6092	0.6678
ROR2	0.0005	0	0.0007	0.0012	0.0002	0	0	0.0014	0
KDM4A	0.1538	0.1073	0.1221	0.0849	0.0835	0.0819	0.1457	0.1105	0.1553
PTCRA	0	0	0	0.0001	0.0014	0.0006	0	0.0011	0.0001
OSCAR	0.0041	0.0015	0.0044	0.0043	0.0027	0.0005	0.001	0.0035	0.0028
KLHL35	0.0073	0.0033	0.0037	0.005	0.0065	0.004	0.0019	0.0051	0.0066
HSPA8	2.408	2.2992	2.2485	2.3858	2.1384	2.2339	2.4189	2.3678	2.4076
WASHC3	0.0047	0	0.0089	0.0031	0.0082	0.003	0	0.0087	0.0038
MGAM	0.0005	0.0002	0.0003	0.0025	0.0024	0.0002	0	0.0001	0.0017
SPX	0.0003	0.0005	0	0.0004	0.0003	0	0.0009	0.0006	0.0041
NPAS2	0.0016	0.0043	0.0014	0.0021	0.0043	0.0109	0.0115	0.0075	0.0039
TBC1D19	0.0534	0.0596	0.0673	0.0741	0.0734	0.0562	0.0609	0.0722	0.0651
CCDC174	0.2285	0.2034	0.223	0.1942	0.2054	0.2365	0.239	0.237	0.2422
ACBD7	0.0663	0.0386	0.0599	0.0457	0.0697	0.0014	0.0426	0.0555	0.0259
CNTD1	0.0207	0.0085	0.0214	0.0188	0.0222	0.0099	0.0111	0.0156	0.0228
FGF22	0.0036	0.0021	0.0062	0.0042	0.0023	0.0009	0.0057	0.0011	0.0012
NQO1	0.0535	0.0356	0.0433	0.0311	0.0358	0.0115	0.0415	0.0471	0.0525
TMEM126B	0.275	0.2351	0.2237	0.1974	0.1916	0.2065	0.221	0.2457	0.2963
ATAD2B	0.1791	0.1553	0.1615	0.1721	0.1611	0.1479	0.152	0.1751	0.1568
TPMT	0.1645	0.1298	0.1359	0.1266	0.1204	0.0714	0.1259	0.133	0.1838
SLC46A2	0.0014	0	0.0002	0.0012	0.0009	0	0.0017	0.0009	0
PRKD2	0.2243	0.2007	0.2464	0.1986	0.1469	0.1571	0.1812	0.1916	0.224
RNF126	0.2115	0.2495	0.2126	0.2278	0.1994	0.2452	0.2576	0.2204	0.2652
CADPS2	0.0005	0.0009	0.0006	0.0005	0.0013	0	0.0001	0.0011	0.0003
SRGAP3	0.2064	0.1302	0.0992	0.047	0.0425	0.0363	0.0979	0.0829	0.1137
PGM2	0.1457	0.1222	0.098	0.0775	0.0679	0.0707	0.1038	0.0876	0.1372
DUSP12	0.17	0.1242	0.131	0.1046	0.1147	0.1069	0.1189	0.1194	0.1598
TOR1B	0.1193	0.1288	0.0969	0.0977	0.0746	0.0855	0.1001	0.0881	0.1117
PEX2	0.2244	0.2205	0.2085	0.1621	0.1691	0.1256	0.2033	0.1896	0.246
ZNF536	0.0009	0.001	0.0005	0.0002	0.0017	0	0.0001	0.0005	0.0004
TMEM176A	0.0016	0.004	0.0041	0.0018	0.0077	0.0009	0.0021	0.0165	0.0077
STXBP6	0.003	0.0005	0.0017	0.0005	0.0015	0.0004	0	0.0016	0.0017
SLAMF9	0.0007	0	0	0	0	0	0	0.0004	0.0004
KDM1B	0.0335	0.033	0.0356	0.0286	0.0289	0.032	0.026	0.0256	0.0432
RNF115	0.3622	0.3882	0.2756	0.2789	0.2075	0.2482	0.31	0.2431	0.2697
SERPINA9	0.0001	0	0.0005	0.0008	0	0.0007	0.0002	0.0006	0
CEP97	0.0619	0.0478	0.0602	0.0641	0.0445	0.0448	0.059	0.0615	0.0682
SELENOS	0.0081	0	0.0169	0.0076	0.0067	0.0059	0	0.0206	0.0076
NOB1	0.2291	0.2064	0.1901	0.1548	0.1635	0.1701	0.2161	0.1697	0.2362
ZNF131	0.2452	0.2235	0.2433	0.2201	0.2196	0.2042	0.2196	0.2733	0.2498
TBCC	0.3134	0.2777	0.3798	0.3602	0.3142	0.3073	0.3062	0.3331	0.3647
COQ10A	0.098	0.0706	0.0771	0.0831	0.074	0.097	0.0706	0.0737	0.074
AKAP12	0.0082	0.0022	0.0038	0.0049	0.0015	0.0012	0.0042	0.0025	0.0012
DPH7	0.1211	0.0927	0.1023	0.0957	0.1055	0.0959	0.1071	0.0983	0.1353
SLC66A3	0	0	0	0	0	0	0	0	0
MED19	0.1554	0.1465	0.1376	0.1314	0.1112	0.1176	0.1501	0.1189	0.1536
IL13RA1	0.0084	0.007	0.0069	0.0061	0.0069	0.0017	0.0049	0.0067	0.0048
CD22	0.0014	0.0031	0.0005	0.007	0.0041	0.0015	0.0023	0.0031	0.003
LRP6	0.0065	0.0014	0.0027	0.001	0.0066	0.0059	0.0026	0.0043	0.0005
BTBD18	0.0044	0.002	0.0034	0.005	0.0074	0.0036	0.0023	0.0024	0.0036
KPNB1	0.5701	0.5921	0.5112	0.5175	0.4675	0.5103	0.6115	0.5741	0.6836
MRPL41	0.524	0.4926	0.4852	0.4019	0.3503	0.4379	0.484	0.4206	0.5457
ARHGAP39	0.0004	0.0006	0.0001	0.0007	0.0017	0.0011	0.0015	0.0008	0
SRRM2	0.8613	0.802	0.8129	0.7834	0.7945	0.6952	0.8657	0.8216	0.8311
UGGT2	0.0008	0.0025	0.005	0.0051	0.0016	0.0036	0.0008	0.0012	0.0041
RCOR3	0.1932	0.1864	0.1562	0.1254	0.1281	0.1483	0.1561	0.1389	0.1773
TCN2	0.0021	0.0026	0.0035	0.0021	0.0042	0.0033	0.0058	0.0053	0.0123
RET	0.0015	0.0001	0.0006	0.0008	0.0002	0	0	0.0006	0.0006
STX18	0.1181	0.0889	0.1091	0.1057	0.0774	0.0932	0.1075	0.1013	0.1213
ENTR1	0.0008	0	0.0007	0	0.0009	0	0	0	0
LYRM9	0.0429	0.0307	0.0426	0.0284	0.0581	0.0454	0.0514	0.0632	0.0492
GRM1	0.0005	0	0.0011	0.0014	0.0018	0	0.0017	0.0006	0.0001
C17orf58	0.0347	0.0301	0.0192	0.0102	0.0093	0.0122	0.0242	0.0126	0.0235
TMPRSS3	0.0586	0.0555	0.0307	0.0181	0.0146	0.0065	0.026	0.0349	0.0484
DECR2	0.0061	0.0061	0.0102	0.0176	0.0148	0.0051	0.0083	0.013	0.0112
NAPG	0.1437	0.1421	0.1161	0.1349	0.106	0.1119	0.1574	0.1198	0.2201
POLR3C	0.1546	0.1119	0.1094	0.0958	0.1049	0.1068	0.1233	0.1124	0.1205
MYO1G	0.5328	0.366	0.5031	0.3773	0.295	0.2191	0.2517	0.3994	0.5109
MORC4	0.0254	0.0175	0.0276	0.0268	0.0231	0.0324	0.0189	0.0303	0.0197
PIP5KL1	0.0023	0	0.0026	0.0027	0.003	0.0031	0.0029	0.0039	0.0055
TMX2	0.2329	0.2002	0.194	0.1503	0.1743	0.1554	0.199	0.2043	0.2075
GTF2B	0.4122	0.3493	0.3356	0.3623	0.2671	0.3362	0.3903	0.3965	0.4331
CCN3	0	0	0	0	0	0	0	0	0
MIOS	0.1033	0.0908	0.0736	0.0679	0.0584	0.0516	0.0771	0.0658	0.0995
ARHGAP11A	0.0691	0.0405	0.0575	0.032	0.035	0.0173	0.0418	0.0392	0.0468
DPM2	0.2343	0.1595	0.1811	0.1638	0.1374	0.123	0.1714	0.1704	0.2246
BNC1	0.0002	0	0	0.0008	0.0019	0	0	0.0011	0.0003
MRPL15	0.163	0.1295	0.1061	0.0832	0.0736	0.0776	0.1281	0.1044	0.1429
NSG1	0.0157	0.0192	0.0352	0.081	0.0848	0.0587	0.028	0.0548	0.0194
TMEM63C	0.0025	0.0035	0.0056	0.0012	0.0029	0.0022	0.0052	0.0038	0.0039
UPF3A	0.2648	0.2211	0.2508	0.2162	0.1906	0.2019	0.2616	0.2281	0.277
SYCP2L	0.0022	0	0.0012	0.0002	0.0005	0	0.0002	0.0005	0.0001
PEAR1	0.0003	0	0.0005	0.0009	0.0002	0	0.0008	0.0002	0.0004
FAT4	0.0009	0.0007	0.0006	0.0039	0.0023	0	0.0001	0.0008	0.0004
RUVBL1	0.1624	0.13	0.1321	0.1359	0.1402	0.1379	0.1357	0.1623	0.1795
HIKESHI	0.0072	0	0.0138	0.0061	0.0033	0.0093	0	0.0129	0.0035
PROSER2	0	0.0006	0.0004	0.0016	0.0009	0.0009	0.0004	0.0021	0
GOSR2	0.1223	0.0877	0.1196	0.1012	0.1143	0.0638	0.0809	0.1274	0.1275
LRRC75B	0.0041	0.0038	0.0005	0	0	0.0008	0.0028	0.0003	0.0019
CINP	0.1586	0.1156	0.1125	0.0857	0.086	0.0938	0.1128	0.1082	0.1755
KIAA0040	0.2224	0.1776	0.2118	0.1585	0.1651	0.1657	0.1401	0.2079	0.268
TMEM176B	0.0086	0.0101	0.0073	0.0076	0.0057	0.0039	0.0072	0.0146	0.0103
NEIL1	0.0057	0.0082	0.0114	0.0259	0.0252	0.0118	0.0093	0.0152	0.0124
RHOBTB3	0.0149	0.0076	0.0164	0.0136	0.0124	0.0049	0.0081	0.0119	0.0074
IL17RE	0.0061	0.003	0.0026	0.0057	0.0054	0.0072	0.0091	0.0156	0.0102
SLC11A2	0.1127	0.0735	0.087	0.0746	0.1087	0.0677	0.1138	0.1118	0.1136
SCOC	0.1474	0.1259	0.1198	0.1239	0.133	0.1328	0.1498	0.1269	0.1519
IGFBP2	0.0138	0.012	0.0081	0.0083	0.0087	0.0021	0.0023	0.0031	0.0029
FAM229A	0.0044	0.0069	0.0106	0.0104	0.0134	0.0116	0.0075	0.0104	0.0066
PPT2	0.0289	0.0304	0.0175	0.0164	0.0158	0.0075	0.0084	0.0106	0.0088
OPRD1	0.0006	0	0.0001	0.0002	0.0001	0	0	0.0008	0
PHF19	0.1529	0.1331	0.1047	0.078	0.075	0.1284	0.1867	0.1372	0.232
PDE8B	0.0019	0.001	0.0016	0.0026	0.0021	0.0041	0.0083	0.0028	0.0023
RAB3A	0.0127	0.0107	0.0238	0.0132	0.0117	0.0192	0.0116	0.0161	0.0163
EFNA3	0.0019	0.0048	0.0045	0.0038	0.0035	0.002	0.0009	0.0036	0.0006
GAB1	0.0026	0.0028	0.0005	0.0045	0.0008	0.0005	0.0005	0.0021	0.001
TNFAIP8L2	0.0555	0.0542	0.0523	0.0378	0.0506	0.0716	0.0828	0.0755	0.114
HMMR	0.018	0.0089	0.0086	0.0098	0.0043	0.005	0.0074	0.0048	0.0102
SH3GL3	0.0005	0	0.0005	0	0	0	0	0	0
TFPT	0.209	0.1508	0.1685	0.1135	0.1064	0.0942	0.1468	0.1471	0.1831
LYSMD1	0.017	0.0107	0.0081	0.0074	0.0127	0.0051	0.0078	0.0075	0.0081
MTMR3	0.1432	0.1084	0.1205	0.106	0.0973	0.0857	0.1442	0.1064	0.1215
IL4	0	0	0.001	0.0033	0.0011	0.0021	0.0046	0.0017	0.0009
C1orf35	0.1817	0.1467	0.1391	0.1226	0.1129	0.142	0.1564	0.1346	0.1547
MPV17L2	0.0647	0.0506	0.0375	0.0357	0.0358	0.0314	0.0658	0.0376	0.0708
FUS	1.0314	0.9023	1.0047	1.0797	1.0025	0.9785	1.0235	1.0725	1.0595
NMRK2	0.0004	0.0002	0.0001	0	0	0	0	0.0003	0.0001
SND1	0.3803	0.3012	0.2854	0.3375	0.2818	0.2817	0.3086	0.3208	0.3274
CISD3	0.2131	0.1872	0.1761	0.1454	0.1232	0.1126	0.1609	0.1592	0.2696
RPS3	3.1338	3.1671	3.424	3.6041	3.7872	3.805	3.4443	3.5279	3.1948
HMGCR	0.1228	0.1157	0.1004	0.0932	0.0626	0.0712	0.0953	0.0849	0.0819
BAG5	0.1591	0.1281	0.1397	0.1386	0.1379	0.1274	0.1586	0.1379	0.1464
GPR161	0.0146	0.0085	0.0103	0.0109	0.0124	0.0007	0.008	0.0125	0.007
GLB1L2	0.0099	0.0041	0.0105	0.0204	0.0061	0.0019	0.0038	0.0084	0.0034
NDUFA3	0.7508	0.6875	0.7326	0.624	0.598	0.6583	0.7312	0.6677	0.8097
LRRC4	0.0061	0.0036	0.0055	0.0061	0.0048	0.0037	0.0026	0.0072	0.0016
MED28	0.386	0.3667	0.3333	0.2776	0.2881	0.3184	0.3906	0.3312	0.3713
PPP1R12C	0.0725	0.0536	0.0599	0.0604	0.0556	0.0475	0.0768	0.056	0.0599
MPP5	0.0144	0.0108	0.0206	0.0308	0.0354	0.0306	0.0266	0.0255	0.0214
SPTLC1	0.1779	0.1414	0.1503	0.1349	0.1221	0.1117	0.1564	0.1363	0.1682
DGKI	0.004	0.0045	0.0021	0.0019	0	0	0.0072	0.0023	0.0075
ZFC3H1	0.3204	0.2663	0.2611	0.2875	0.2573	0.2552	0.2638	0.2672	0.3474
ERGIC3	0.5237	0.5319	0.4216	0.4041	0.412	0.4656	0.5934	0.5107	0.598
CDKN2D	0.0502	0.0715	0.1026	0.149	0.1256	0.1046	0.0742	0.1149	0.0841
DHRS9	0.0001	0.0001	0.0003	0.0012	0.0006	0	0.0024	0.0011	0.0021
ATP5MGL	0.0011	0	0.0014	0	0	0.0017	0	0.0038	0
CCDC136	0.0169	0.0161	0.0287	0.0252	0.015	0.0077	0.0183	0.0165	0.0385
USP39	0.2745	0.2155	0.2041	0.1855	0.1801	0.1744	0.2363	0.1993	0.239
FCRLB	0.0145	0.0028	0.0088	0.009	0.0083	0.0013	0.0026	0.0057	0.003
ZBTB2	0.1546	0.1744	0.1168	0.1168	0.0874	0.0923	0.1245	0.1019	0.1526
CBLL1	0.2088	0.1803	0.1501	0.1554	0.1606	0.157	0.168	0.166	0.1681
ATCAY	0.0852	0.0471	0.0835	0.0632	0.0989	0.0002	0.0594	0.076	0.0392
NBEA	0.0016	0.0025	0.0021	0.0014	0.0089	0.0016	0.0026	0.0042	0.0007
MBOAT4	0.0059	0.0016	0.0063	0.0102	0.014	0.0068	0.0041	0.0088	0.0037
AGPAT1	0.144	0.1208	0.1291	0.1036	0.1022	0.0862	0.1235	0.1175	0.1463
ARF1	1.3223	1.1944	1.1947	1.1043	0.9141	0.9726	1.199	1.1485	1.3903
C3	0.0018	0.0041	0.0011	0.0033	0.0026	0.0015	0.0029	0.0069	0.0034
MAB21L1	0	0	0.0001	0.0006	0.0002	0.0003	0	0	0.0004
PRORP	0	0	0.0007	0.0012	0	0	0	0.0028	0
NME4	0.028	0.0205	0.0466	0.0628	0.0705	0.0796	0.0259	0.045	0.011
MPHOSPH8	0.7031	0.6374	0.6762	0.5932	0.6951	0.7257	0.7011	0.6668	0.7543
P3H1	0.0531	0.0523	0.0285	0.0427	0.0336	0.0454	0.0487	0.0359	0.0676
TRPM2	0.0092	0.0101	0.0134	0.0144	0.0099	0.002	0.0036	0.013	0.0125
IGFBP5	0.006	0.0022	0.0019	0.0043	0.0051	0	0.0035	0.0025	0.0006
MARCKSL1	0.1303	0.1758	0.1495	0.1643	0.1797	0.2152	0.2101	0.1735	0.1115
FHIT	0.0124	0.0089	0.0144	0.0144	0.0687	0.0893	0.0607	0.0514	0.0305
FEM1C	0.0948	0.0789	0.0663	0.0832	0.0545	0.0622	0.0828	0.0799	0.0684
C6	0.0015	0	0.0014	0.0008	0.0004	0	0.0004	0.0003	0.0007
ADAMTS1	0.0016	0.0032	0.0018	0.0065	0.0025	0	0	0.0013	0.0012
COA8	0.0008	0	0.0077	0.0022	0.004	0.0041	0	0.0071	0
DNAL4	0.0612	0.0453	0.0496	0.0501	0.0381	0.0418	0.0579	0.0408	0.0458
TMED7	0.1497	0.0865	0.1089	0.0893	0.084	0.0631	0.0927	0.1136	0.1174
TBC1D30	0.0034	0.0012	0.0024	0.0015	0.0024	0	0.0001	0.0004	0.001
PPP2R3C	0.2731	0.244	0.232	0.212	0.2082	0.1765	0.243	0.2441	0.284
GKAP1	0.023	0.0247	0.0217	0.0388	0.0467	0.0484	0.0317	0.0326	0.02
EGFL8	0.0139	0.0057	0.0093	0.0079	0.0162	0.0055	0.0094	0.0071	0.0062
AP2M1	0.7271	0.6314	0.5933	0.4733	0.4486	0.5246	0.6905	0.5837	0.7951
PLA2G7	0.0022	0.0027	0.0025	0.0038	0.0031	0.0011	0.0007	0.0047	0.0019
MTERF3	0.0337	0.0389	0.0343	0.0256	0.0365	0.0324	0.0495	0.038	0.0551
KIF3A	0.2244	0.1971	0.1738	0.1511	0.1469	0.1132	0.1671	0.174	0.1706
ANKRD52	0.1303	0.09	0.1067	0.1119	0.094	0.0668	0.0995	0.0952	0.1003
MFN1	0.0992	0.099	0.0844	0.0928	0.0687	0.0791	0.0894	0.081	0.0953
WSB2	0.1914	0.1716	0.1168	0.0719	0.0579	0.0511	0.1266	0.0914	0.1268
CBFB	0.2856	0.2595	0.2409	0.2061	0.2143	0.2069	0.2456	0.2465	0.3169
FAM133B	0.3419	0.2894	0.3303	0.3611	0.3105	0.3225	0.3177	0.3479	0.36
MKX	0.0003	0.0002	0.0007	0.0014	0	0	0.0007	0.0005	0.0003
EFNA4	0.0316	0.0212	0.0182	0.0289	0.028	0.0343	0.0325	0.0345	0.0486
COPS7B	0.1606	0.0997	0.1227	0.1181	0.1202	0.1315	0.1409	0.1215	0.1454
LCN6	0.0005	0	0	0	0	0.001	0	0.0006	0.002
MEIG1	0.0047	0.0032	0.0016	0.0025	0.0049	0.0031	0.001	0.0029	0.002
INHBA	0.0041	0.0018	0.0006	0.0015	0.0019	0	0.0008	0.0033	0.001
UQCRB	1.4143	1.4256	1.4299	1.4295	1.4448	1.5848	1.5321	1.5149	1.6763
LIN52	0.0935	0.0731	0.0703	0.076	0.0713	0.0577	0.076	0.0662	0.0972
C1QTNF3	0.0076	0.0034	0.011	0.012	0.0117	0.0014	0.0126	0.0129	0.0059
RAMACL	0	0	0	0	0	0	0	0	0
RAP1GAP2	0.0071	0.01	0.0239	0.04	0.0312	0.0298	0.0072	0.0304	0.0162
NUP160	0.1518	0.1242	0.1348	0.1298	0.157	0.131	0.1435	0.1527	0.1553
BPTF	0.6158	0.531	0.5124	0.4503	0.463	0.4358	0.5445	0.5102	0.5918
ARHGAP31	0.0313	0.0511	0.0288	0.0367	0.0232	0.0456	0.0545	0.049	0.0731
PPBP	0.0021	0	0.0072	0.008	0.0105	0.014	0.0055	0.0084	0.0043
ZNF395	0.0306	0.0331	0.0179	0.0268	0.0401	0.0417	0.0366	0.0385	0.0586
NEURL4	0.0218	0.0171	0.0215	0.0222	0.0204	0.0193	0.0208	0.0172	0.0189
SLC4A3	0.0004	0	0.0001	0.0006	0.0005	0	0	0.0002	0
CTLA4	0.8028	0.69	0.3767	0.1482	0.1505	0.3705	0.8626	0.543	1.4102
RFC5	0.0707	0.0515	0.0454	0.0492	0.045	0.0354	0.0573	0.0447	0.0462
GTF2H2	0.0953	0.0672	0.0671	0.0644	0.0746	0.0622	0.0943	0.0706	0.0871
CCL8	0.0009	0.01	0.0021	0.0048	0.0023	0.0034	0.0031	0.0027	0.0016
ZSCAN18	0.0188	0.0237	0.0264	0.0566	0.0641	0.0547	0.0273	0.0421	0.0207
CHCHD3	0.2748	0.2177	0.2269	0.2386	0.2099	0.2382	0.2356	0.2452	0.2639
CA2	0.0099	0.0081	0.008	0.013	0.0065	0.0065	0.0062	0.0165	0.0054
PTDSS1	0.3439	0.3432	0.252	0.2491	0.2557	0.3166	0.3584	0.3024	0.3945
PNPT1	0.2297	0.159	0.2203	0.1892	0.2063	0.085	0.1724	0.224	0.1895
SERPINB12	0	0	0	0	0.0001	0	0	0	0
ST6GALNAC4	0.1779	0.1215	0.1052	0.0663	0.0616	0.0525	0.116	0.0818	0.2377
MEF2C	0.0081	0.0201	0.0076	0.0103	0.008	0.0094	0.0083	0.0108	0.0079
OXT	0.0008	0.0058	0.0015	0.0024	0.0057	0.0084	0.004	0.0017	0.0037
PRSS57	0.0005	0.0011	0	0.0012	0.0009	0	0	0	0
CHAMP1	0.1267	0.1385	0.0781	0.0689	0.0632	0.0796	0.1044	0.0785	0.1137
NABP2	0.2325	0.1613	0.1655	0.1255	0.1038	0.1143	0.1806	0.1371	0.227
ACTC1	0.0014	0.0006	0.0012	0.0015	0.0017	0.0007	0.0009	0.001	0.0007
RPA3	0.4451	0.31	0.2887	0.21	0.2135	0.2766	0.3538	0.2955	0.4039
DHX36	0.4694	0.4157	0.4454	0.4502	0.3909	0.3749	0.379	0.4341	0.4648
BIVM	0.0773	0.0818	0.0554	0.0376	0.0326	0.0155	0.0291	0.0414	0.0463
FSTL3	0.0037	0.0042	0.0018	0.0008	0.0053	0.0045	0.0053	0.0028	0.0102
AAGAB	0.2291	0.1727	0.1689	0.1421	0.1197	0.1216	0.1757	0.1575	0.2177
ATP5F1C	0.0125	0	0.0349	0.0153	0.0167	0.008	0	0.0353	0.012
TREM1	0.0011	0.0019	0.0035	0.0023	0.0024	0.0016	0.0007	0.0052	0.0028
ACSL1	0.1207	0.1105	0.0599	0.0553	0.0415	0.0471	0.0895	0.0681	0.1207
COX5B	1.0268	0.848	0.9901	0.8124	0.776	0.9333	1.0535	0.9507	1.2458
HSPB11	0.3947	0.289	0.3592	0.3108	0.2251	0.2203	0.2944	0.2666	0.3501
ADGRL4	0.0004	0	0	0	0.0007	0	0.0007	0	0
MEI4	0	0.0013	0.0003	0	0	0	0	0	0
CYP27A1	0.0027	0	0.0001	0.0011	0.0005	0.0008	0.003	0.0025	0.0024
INO80E	0.2278	0.2283	0.1791	0.1882	0.1524	0.1888	0.2478	0.1788	0.2467
PHF5A	0.2881	0.2706	0.2415	0.2325	0.1975	0.2192	0.2938	0.2554	0.2856
PACRG	0.0007	0.0003	0.0005	0.0014	0.0021	0	0.0019	0.0018	0.0003
RXRB	0.1432	0.1231	0.1132	0.1156	0.1066	0.1161	0.1236	0.1171	0.136
PDE12	0.1506	0.1211	0.1277	0.1145	0.1251	0.1055	0.13	0.1268	0.1148
SNX3	0.5608	0.5164	0.5337	0.5007	0.4861	0.5881	0.6249	0.606	0.6916
RMND1	0.0837	0.0673	0.0567	0.0534	0.0466	0.0487	0.0716	0.0624	0.0814
NDUFS7	0.5711	0.4076	0.5015	0.4087	0.373	0.4074	0.473	0.4615	0.6034
SEC61A1	0.4352	0.3208	0.3631	0.3266	0.3075	0.2716	0.3305	0.3679	0.3878
MTRR	0.1584	0.1352	0.1275	0.1208	0.129	0.1254	0.1606	0.1578	0.1473
PEX5	0.0303	0.0389	0.0195	0.0183	0.0248	0.0204	0.0349	0.0296	0.0304
PGAP6	0	0	0	0	0	0	0	0	0
CLK1	0.9153	0.7977	0.8528	0.9437	0.8192	0.7624	0.8348	0.886	0.8893
ZPBP2	0.0008	0.0005	0.0022	0.0011	0.0013	0.0006	0.0007	0.0027	0.0003
BAP1	0.1249	0.1087	0.0944	0.1039	0.1037	0.0721	0.1192	0.0923	0.1078
LRRC45	0.0579	0.0293	0.047	0.0312	0.037	0.0332	0.0414	0.0312	0.0423
DACT3	0	0.0003	0.0013	0.0004	0.0005	0.0006	0.0051	0.0007	0.0005
TRMT10B	0.1316	0.0923	0.1229	0.1067	0.1386	0.105	0.1218	0.118	0.1329
CD36	0.0061	0.004	0.0033	0.0056	0.0073	0.0015	0.0061	0.0043	0.0044
CDCA7	0.1849	0.1079	0.0928	0.0546	0.0491	0.0474	0.1071	0.0987	0.0674
GINM1	0.1568	0.1224	0.1284	0.1229	0.104	0.1367	0.1398	0.1386	0.1804
ARF4	0.4706	0.4679	0.3837	0.4364	0.3384	0.3522	0.4704	0.4228	0.5769
C12orf4	0.076	0.0558	0.0678	0.0594	0.0616	0.0582	0.0649	0.0541	0.0714
HIRIP3	0.0878	0.0535	0.0648	0.0602	0.0758	0.0839	0.066	0.0732	0.06
PNOC	0.0022	0	0.0009	0.0006	0.0015	0.0035	0.0017	0	0
KALRN	0.0006	0.0005	0.0028	0.007	0.0048	0.0072	0.0006	0.0055	0.001
ZCCHC12	0.0039	0.0117	0.0002	0	0.0044	0.0103	0.0169	0.0031	0.0049
SLFN11	0.1375	0.0957	0.1489	0.1842	0.089	0.085	0.0693	0.1179	0.0967
GNG8	0.0007	0.0042	0	0.0023	0.004	0.01	0.0261	0.0141	0.1094
PPM1L	0.005	0.0155	0.0097	0.0165	0.0115	0.0094	0.0067	0.0106	0.0079
NPTXR	0.0219	0.0092	0.0123	0.0126	0.0193	0.0062	0.015	0.0162	0.0089
NPPC	0.0009	0	0	0.0003	0.0011	0.0006	0.0038	0.0012	0.0208
ECHDC3	0.0009	0.0005	0.003	0.0048	0.0016	0.0028	0.0009	0.0025	0.0007
LEPROTL1	1.0042	0.9711	1.1388	1.1575	1.1718	1.4117	1.1601	1.2501	1.0729
PDGFC	0.0006	0.0002	0.0006	0.0015	0.0009	0	0	0.001	0.0007
SLFN12L	0.3572	0.2805	0.3584	0.3104	0.2105	0.1764	0.1671	0.2065	0.2433
CNGB1	0.0027	0.0026	0.0029	0.0025	0.0036	0	0.0025	0.0036	0.0019
MRPL28	0.2978	0.2016	0.246	0.1723	0.1529	0.1621	0.2159	0.2184	0.3022
GAPT	0.0023	0.0043	0.0019	0.0018	0.0067	0	0.0023	0.0014	0.0012
COPRS	0.044	0.0496	0.0119	0.016	0.0177	0.0128	0.0322	0.022	0.0368
TCEA1	0.7191	0.5447	0.6004	0.541	0.512	0.5876	0.6801	0.5907	0.7347
LMBRD1	0.3217	0.2745	0.2351	0.2621	0.2232	0.2724	0.2675	0.2628	0.4047
DOC2A	0.0017	0.0034	0.0026	0.0014	0.0003	0.0022	0.0031	0.0025	0.0033
CFAP77	0	0	0	0	0	0	0	0	0
C2orf92	0	0	0.0006	0	0	0	0	0.0008	0
WWP2	0.1801	0.1582	0.1679	0.1557	0.1457	0.1308	0.1788	0.1791	0.2106
LDHB	1.3406	1.1167	1.2174	1.1956	1.5029	1.5936	1.3409	1.5126	1.4133
RPAIN	0.2663	0.2301	0.2568	0.2899	0.2663	0.2894	0.324	0.2915	0.3435
MRGPRF	0	0	0.0002	0	0.0004	0	0	0.0007	0
ENPP2	0.006	0.0041	0.0036	0.0076	0.0049	0.0057	0.0078	0.0068	0.0036
GSTM2	0.041	0.0299	0.0342	0.0253	0.0465	0.0515	0.0405	0.0506	0.0459
CDC26	0.3543	0.2761	0.3072	0.3148	0.2959	0.3351	0.318	0.3181	0.3691
ACTR1B	0.2824	0.2418	0.2152	0.1621	0.1717	0.1776	0.3006	0.2375	0.3514
CBX6	0.2641	0.2163	0.2077	0.2	0.1901	0.1578	0.2009	0.2158	0.2526
CERK	0.1342	0.1713	0.1457	0.1845	0.2007	0.2132	0.2072	0.2784	0.2582
MAP4K1	0.5972	0.477	0.4983	0.4046	0.3139	0.267	0.4352	0.3939	0.5132
GLUL	0.2669	0.2219	0.3352	0.3828	0.2113	0.2464	0.1292	0.2755	0.1088
YTHDF2	0.4814	0.4031	0.3622	0.3487	0.3008	0.3182	0.4487	0.3944	0.4568
SLC31A1	0.1003	0.0706	0.0926	0.0682	0.0871	0.0224	0.0697	0.0819	0.0706
MEN1	0.0545	0.0637	0.0477	0.0505	0.0411	0.0545	0.0492	0.0444	0.0585
EIF5A2	0.1184	0.0841	0.1116	0.1183	0.0965	0.0651	0.0723	0.1046	0.0805
PIP4K2A	0.666	0.5368	0.7717	0.7704	0.6864	0.3868	0.4225	0.647	0.4991
C1QBP	0.4585	0.4324	0.3991	0.4053	0.4531	0.473	0.4672	0.4344	0.4887
DRAM1	0.0373	0.0281	0.0292	0.0289	0.021	0.0148	0.0251	0.0276	0.0386
RGL1	0.0064	0.0082	0.0061	0.0042	0.0059	0.0081	0.0058	0.0098	0.005
RAB27B	0.0043	0.0028	0.0276	0.0309	0.0133	0.014	0.0107	0.0193	0.0039
TMEM236	0.0239	0.0129	0.0205	0.0179	0.0266	0.0034	0.015	0.0258	0.0139
TEDDM1	0.0009	0.0006	0.0014	0.0022	0.001	0	0.0004	0.001	0.0002
A1CF	0.003	0.0033	0.0042	0.0026	0.0031	0.0008	0.0027	0.004	0.0023
PTGIR	0.001	0.0023	0.0005	0.0021	0.003	0.0109	0.0188	0.02	0.0805
TCF12	0.2186	0.207	0.1799	0.1969	0.1722	0.1694	0.2072	0.1823	0.2733
KYNU	0.0015	0.0038	0.0018	0.0013	0.0035	0.0031	0.0027	0.0031	0.0033
C14orf28	0.0275	0.0346	0.0272	0.0286	0.0248	0.0286	0.0252	0.0253	0.022
DENND6A	0.1241	0.0878	0.1223	0.1206	0.1451	0.0955	0.1003	0.1229	0.101
FAM72A	0.0186	0.0175	0.0115	0.0056	0.0064	0.0048	0.0127	0.012	0.0147
TBC1D2	0.0305	0.0313	0.0205	0.0239	0.0316	0.0255	0.0235	0.0308	0.0341
ADAM15	0.0624	0.0338	0.0387	0.038	0.0373	0.0254	0.0535	0.0577	0.0743
HOXD13	0	0	0	0.0001	0.0001	0	0.0002	0	0
DENND4B	0.1961	0.151	0.1493	0.1346	0.1325	0.1041	0.1211	0.1328	0.1185
NOS2	0.0012	0.0003	0	0.0011	0.0003	0.001	0	0.0016	0
LCN10	0.0041	0.0027	0.0015	0.0043	0.0019	0.0057	0.0104	0.0055	0.0176
SLC25A16	0.0638	0.0656	0.0533	0.061	0.0503	0.0707	0.0585	0.0578	0.0762
UBOX5	0.0892	0.0507	0.0797	0.0537	0.0801	0.0465	0.075	0.0733	0.0748
FASTKD5	0.083	0.0725	0.072	0.0561	0.0694	0.0592	0.0796	0.0754	0.1043
CP	0.006	0.0052	0.0071	0.0055	0.0112	0.0042	0.0045	0.0043	0.0048
USP38	0.1908	0.1403	0.1546	0.1432	0.1113	0.1023	0.1485	0.1389	0.1563
PERP	0.1152	0.1399	0.2051	0.1931	0.1254	0.1644	0.1129	0.2427	0.2128
TMEM47	0.0002	0	0.0001	0.0008	0.001	0	0.0004	0.0001	0.0004
LAMP2	0.3144	0.2502	0.2573	0.1994	0.1777	0.1619	0.2482	0.2411	0.3082
KDM6A	0.1865	0.1739	0.1563	0.2052	0.1569	0.2016	0.1828	0.187	0.1843
RETN	0.0007	0.0024	0	0.0004	0.0028	0.0005	0	0	0
RBM41	0.0927	0.0654	0.0778	0.0739	0.0867	0.0532	0.0825	0.0765	0.0937
ICOS	0.4889	0.5197	0.3252	0.2425	0.2206	0.4214	0.7729	0.6335	1.1607
HOXD10	0.0001	0	0	0.0008	0.0006	0	0	0	0.0005
DIMT1	0.1842	0.1433	0.1649	0.1464	0.1747	0.1618	0.1632	0.1777	0.1797
R3HDM1	0.2838	0.2231	0.1817	0.1342	0.1386	0.1328	0.2028	0.1535	0.1863
TNRC6A	0.2168	0.2102	0.2063	0.2206	0.2152	0.212	0.2046	0.2128	0.2669
IGSF9	0.0021	0	0.0017	0.0022	0.0031	0.0014	0.0005	0.0012	0.0021
LYPLA1	0.3551	0.2771	0.2545	0.2034	0.1842	0.1896	0.3223	0.2603	0.4035
GNPTAB	0.3333	0.2437	0.27	0.2314	0.2053	0.1588	0.1823	0.21	0.3714
SPAG7	0.3269	0.2749	0.2669	0.2145	0.1801	0.1675	0.2172	0.2056	0.2913
CDC73	0.2686	0.2568	0.227	0.2226	0.2149	0.1953	0.2636	0.2661	0.3075
UBASH3A	0.3406	0.3	0.2953	0.2437	0.1995	0.1884	0.2446	0.246	0.2958
CERS4	0.0935	0.0693	0.0693	0.0701	0.0554	0.0551	0.0908	0.0836	0.116
MRC1	0.0033	0.0045	0.002	0.0031	0.0039	0.0011	0.0319	0.0037	0.0132
DIS3L2	0.1239	0.0863	0.1296	0.1148	0.1171	0.0968	0.1169	0.1261	0.1406
CALCOCO1	0.2449	0.1808	0.2173	0.2168	0.2074	0.1598	0.2289	0.2128	0.2613
B3GALT2	0.0246	0.0222	0.0157	0.02	0.0207	0.0324	0.0192	0.0524	0.0318
CHSY1	0.098	0.0724	0.0695	0.0596	0.0375	0.0254	0.0487	0.053	0.0776
MGARP	0.0007	0	0.0011	0	0	0.0007	0.0004	0.0003	0
RAB8A	0.5011	0.4135	0.4314	0.3639	0.3096	0.3109	0.4007	0.3875	0.4852
HIC1	0.0331	0.0361	0.0162	0.0154	0.0085	0.0043	0.01	0.0081	0.0055
RAC3	0.0038	0.0024	0.0039	0.0026	0.0031	0.0045	0.0049	0.0051	0.0062
[truncated: 15,657 more rows]

## Sheet: Mouse_signatures
Marker genes (mouse) that were found to be differentially expressed in multiple datasets across species and cancer types
Tfh	CD8_NaiveLike	CD8_EffectorMemory	CD8_EarlyActiv	Th1	CD4_NaiveLike	CD8_Tpex	CD8_Tex	Treg
Tox2	Ccr7	Gzma	Gzmk	Cd40lg	Ccr7	Lag3	Lag3	Tnfrsf4
Maf	Il7r	Gzmk	Fos	Il7r	Sell	Xcl1	Prf1	Tnfrsf1b
Tbc1d4	Sell	Nkg7	Cd69	Klrb1	Cd40lg	Crtam	Cd8a	Tnfrsf18
Tnfrsf4	Tcf7	Cd8a	Zfp36	Cd4	Il7r	Ifng	Havcr2	Il2ra
Cd4	Txk	Cd8b1	Fosb	Rora	Tcf7	Ccl4	Gzmb	Ctla4
Ucp2	S1pr1	Ctsw	Ccl5	Tnfrsf25	Lef1	Pdcd1	Nkg7	Tigit
Coro1b	Lef1	Gzmb	Gzmm	Anxa1	Gpr183	Dusp4	Cd8b1	Icos
Tigit	Satb1	Ccl5	Dusp2	Ltb	Klrb1	Cd8a	Ctsd	Gpx1
Batf		Cst7	Lyar	Gpr183	Ltb	Zeb2	Klrd1	Maf
Nr3c1		Prf1	Samd3	Cdkn1a	Mal	Nr4a2	Id2	Foxp3
Itm2a		Abi3	Cxcr4	Lmna	Pask	Sla	Cst7	Batf
Tnfrsf18		Fasl	Ctsw	S100a11	Aqp3	Nkg7	Pdcd1	Ikzf4
Lims1		Itm2c	Cd8a	S100a4	Trat1	Tigit	Tnfrsf9	Ikzf2
Ica1		1500009L16Rik	Anxa1	Plin2		Ctsw	Tigit	Sat1
Ctsb		Eomes	Klrg1			Tnfrsf9	Ctsw	Tbc1d4
Sh2d1a		Chst12	Cd8b1			Tox	Ccl4	Dusp4
Ctla4		Ccr5	Aoah			Lyst	Cd63	Dnph1
Mageh1		Hcst	Tagap			Tnfsf4	Ccl3	Phlda1
Sesn3		Aoah	Klrd1			Ccl3	Ifng	Snx9
Icos		Hopx	Ier2			Gzmb	Cxcr6	Cd4
Nmb		Slamf7	Gzma			Rab27a	Fasl	Tymp
Cxcl13		Cxcr3	Cst7			Prf1	Rbpj	Nampt
Cd200		Oasl1	Itm2c			Cd70	Chst12	Syngr2
Btla		F2r	Parp8			Plscr1	Fam3c	Pbxip1
Ptpn13		Cxcr6	Btg2			Cxcl13	Csf1	Glrx

## Sheet: Human signatures
Marker genes (human) that were found to be differentially expressed in multiple datasets across species and cancer types
*only genes with mouse orthologs are included
Tfh	CD8_NaiveLike	CD8_EffectorMemory	CD8_EarlyActiv	Th1	CD4_NaiveLike	CD8_Tpex	CD8_Tex	Treg
TOX2	CCR7	GZMA	GZMK	CD40LG	CCR7	LAG3	LAG3	TNFRSF4
MAF	IL7R	GZMK	FOS	IL7R	SELL	XCL1	PRF1	TNFRSF1B
TBC1D4	SELL	NKG7	CD69	KLRB1	CD40LG	CRTAM	CD8A	TNFRSF18
TNFRSF4	TCF7	CD8A	ZFP36	CD4	IL7R	IFNG	HAVCR2	IL2RA
CD4	TXK	CD8B	FOSB	RORA	TCF7	CCL4	GZMB	CTLA4
UCP2	S1PR1	CTSW	CCL5	TNFRSF25	LEF1	PDCD1	NKG7	TIGIT
CORO1B	LEF1	GZMB	GZMM	ANXA1	GPR183	DUSP4	CD8B	ICOS
TIGIT	SATB1	CCL5	DUSP2	LTB	KLRB1	CD8A	CTSD	GPX1
BATF		CST7	LYAR	GPR183	LTB	ZEB2	KLRD1	MAF
NR3C1		PRF1	SAMD3	CDKN1A	MAL	NR4A2	ID2	FOXP3
ITM2A		ABI3	CXCR4	LMNA	PASK	SLA	CST7	BATF
TNFRSF18		FASLG	CTSW	S100A11	AQP3	NKG7	PDCD1	IKZF4
LIMS1		ITM2C	CD8A	S100A4	TRAT1	TIGIT	TNFRSF9	IKZF2
ICA1		C12orf75	ANXA1	PLIN2		CTSW	TIGIT	SAT1
CTSB		EOMES	KLRG1			TNFRSF9	CTSW	TBC1D4
SH2D1A		CHST12	CD8B			TOX	CCL4	DUSP4
CTLA4		CCR5	AOAH			LYST	CD63	DNPH1
MAGEH1		HCST	TAGAP			TNFSF4	CCL3	PHLDA1
SESN3		AOAH	KLRD1			CCL3	IFNG	SNX9
ICOS		HOPX	IER2			GZMB	CXCR6	CD4
NMB		SLAMF7	GZMA			RAB27A	FASLG	TYMP
CXCL13		CXCR3	CST7			PRF1	RBPJ	NAMPT
CD200		OASL	ITM2C			CD70	CHST12	SYNGR2
BTLA		F2R	PARP8			PLSCR1	FAM3C	PBXIP1
PTPN13		CXCR6	BTG2			CXCL13	CSF1	GLRX
