# Supplementary material for: Interpretation of T cell states from single-cell transcriptomics data using reference atlases
Source: Nat Commun. 2021 May 20;12:2965. doi: 10.1038/s41467-021-23324-4 (PMC8137700; doi:10.1038/s41467-021-23324-4)
Supplement: Supplementary file 6 — Source Data [file 41467_2021_23324_MOESM6_ESM.xlsx]

## Sheet: Figure 1e
	Cd4	Cd8a	Foxp3	Ccr7	Slamf6	Ifngr1	Pdcd1	Ctla4	Xcl1	Gzmb	Cx3cr1	Tox
XI-AAACCTGAGTCTCCTC-8	1.49265	0	0	1.00226	1.82023	1.49265	1.00226	0	0	0	0	0
XI-AAACCTGCACCGAATT-8	1.24832	0	2.39223	3.67654	1.78657	1.55323	0	1.97563	0	0	0	0.807474
XI-AAACCTGTCCCTGACT-8	0	1.97885	0	2.17396	0	2.17396	0	0	2.4774	0	0	0
XI-AAACGGGAGCTCCTTC-8	0	1.06848	0	2.15684	0	1.907	0	0	0	0	0	0
XI-AAACGGGTCTGACCTC-8	0	2.31457	0	0.834183	0	0	0	0	1.28256	0	0	0
XI-AAAGATGGTCAGTGGA-8	0.961359	0	0	3.16182	2.00969	1.44232	0	1.44232	0	0	0	0
XI-AAAGATGGTTCATGGT-8	0	1.84336	0	2.90595	0	2.19462	0	0	1.6071	0	0	0
XI-AAAGCAAAGAGCTTCT-8	0	2.35327	0	2.35327	0	1.86252	0	0	1.31372	0	0	0
XI-AAAGCAACATATACCG-8	1.76658	0	0	2.3704	1.23122	1.23122	0	0	0	0	0	0
XI-AAAGCAAGTCGGCTCA-8	0	2.43946	0	1.98514	1.12926	1.12926	0	0	0	0	0	0
XI-AAAGTAGCAAACGTGG-8	0	0	0	1.7951	2.40154	2.1436	0	3.26195	0	0	0	0
XI-AAAGTAGCATCCCACT-8	0	1.22516	0	1.22516	0.789528	2.10586	0	0.789528	0	0.789528	0	0
XI-AAAGTAGTCTGCTGTC-8	0	0	0	2.6085	1.64729	1.98641	0	0	0	0	0	0
XI-AAATGCCAGATTACCC-8	0	1.22652	0	1.5291	0	1.5291	0	0	1.22652	0	0	0.79058
XI-AAATGCCTCGCCAAAT-8	0.67543	0	0	3.26143	0	0.67543	0	0.67543	0	0	0	0
XI-AACACGTTCGCCAAAT-8	1.11694	0	0	1.96942	1.11694	1.63139	0	2.73362	0	0	0	0
XI-AACACGTTCGGCTTGG-8	1.11805	0	0	1.11805	0	0	0	0	0	0	0	1.11805
XI-AACCATGAGACTTTCG-8	0	0.737637	0	2.47737	0.737637	2.15605	0	0	0	0	0	0
XI-AACCATGAGCAGATCG-8	0	1.9707	0	2.59162	0	0.933708	0	0	0	0	0	0.933708
XI-AACTCAGCACATGGGA-8	1.1861	0	1.71354	0.759468	1.4842	0.759468	0	1.71354	0	3.73617	0	0
XI-AACTCAGGTCATCGGC-8	0	0	0	0	0	2.05388	0	0	0.993076	0	0	0
XI-AACTCAGGTTAGATGA-8	1.30867	0	0	0	1.30867	1.85669	0	1.30867	0	0	0	1.30867
XI-AACTCCCAGCGCCTTG-8	0	1.42118	0	2.34431	1.12968	1.12968	0	0	1.12968	0	0	1.12968
XI-AACTCCCAGGCTACGA-8	1.19144	2.06375	0	3.34997	1.71984	0.567551	0	1.84808	0	0	0	0
XI-AACTCCCGTCTCACCT-8	0	1.70116	0	1.70116	1.17562	1.17562	0	0	0	0	0	0
XI-AACTCCCTCCACGACG-8	1.04677	0	0	0	0	0	0	0	0	0	0	0
XI-AACTCCCTCGCGTTTC-8	0	1.69741	0	2.49729	0.749032	1.46899	0	0	0	0	0	0
XI-AACTGGTAGCCAGTAG-8	0	1.28568	0	0	0	1.28568	0	0	0	0	0	1.28568
XI-AACTGGTCACCGAATT-8	1.73301	0	0	2.5372	2.5372	1.20262	0	2.70625	0	0	0	1.73301
XI-AACTGGTTCCAATGGT-8	0	1.50371	0	0	1.0113	1.0113	0	1.0113	0	0	0	1.0113
XI-AACTGGTTCCGGGTGT-8	1.9101	0	0	2.16006	0	0	1.07087	1.9101	0	0	0	1.9101
XI-AACTTTCGTCCGTCAG-8	0.368726	2.24833	0.368726	2.09608	1.02373	0.368726	0	1.77577	0	0	0	0.368726
XI-AACTTTCGTGGTGTAG-8	0	1.51723	0	1.21582	0	2.45777	0	0	1.51723	0	0	0
XI-AACTTTCTCCCAAGAT-8	1.04414	0	1.04414	2.75541	0	1.5437	0	2.86611	0	3.2874	0	0
XI-AAGCCGCTCAAGATCC-8	2.25211	0	0	2.05492	2.68187	1.48231	0	1.80905	0	0	0	0
XI-AAGCCGCTCTGTTGAG-8	0	1.25761	0	2.51175	0	1.79741	0	0	0	0	0	0
XI-AAGGCAGCACGAAAGC-8	1.29139	0	0	0	0	0	0	1.29139	0	0	0	1.83668
XI-AAGGCAGTCATGTAGC-8	1.28379	0	2.43722	0	0	2.17825	0	3.69273	0	0	0	0
XI-AAGGTTCAGTGAATTG-8	0	2.60418	0	3.11187	0	2.46228	0	0	0	0	0	0
XI-AATCCAGAGTGGTAGC-8	0	1.36493	0	2.74581	0	1.36493	0	0.899237	0	0	0	0
XI-AATCCAGCAAAGGTGC-8	0	0	0	2.82439	1.01566	1.01566	0	0	0	0	0	1.01566
XI-AATCCAGCACGAAGCA-8	2.4569	0	0	1.51649	1.51649	0	2.83338	1.02177	0	0	0	1.51649
XI-AATCCAGCATCGGTTA-8	1.25401	0	1.79322	3.04619	1.25401	1.98251	1.55953	2.50713	0	0	0	1.55953
XI-ACACCAAGTCGGATCC-8	0.730816	1.66904	1.14853	0	1.44228	0.730816	0.730816	2.14446	0.730816	0	0	1.66904
XI-ACACCAATCCTTGACC-8	0	1.71793	0	2.52031	0	1.18982	0	0	1.48834	0	0	0.762323
XI-ACACCCTAGGGCATGT-8	1.95885	0	0	1.82793	1.28385	0.361224	1.15544	1.75543	0	0.361224	0	0.361224
XI-ACACCCTGTCTCGTTC-8	0	2.12564	0	1.77814	0.801871	1.54525	0	0	0	0	0	0
XI-ACACTGAAGGCCATAG-8	2.02091	0	0	3.95644	1.45222	1.86475	0	1.45222	0	0	0	0.73758
XI-ACACTGAAGTGGTAAT-8	1.19189	1.61209	0.453194	1.90706	1.19189	1.35239	0.763912	2.06432	0	0	0	0
XI-ACACTGACACATCCGG-8	1.82313	0	1.82313	0	0	1.00445	0	2.90712	0	0	0	1.82313
XI-ACACTGATCCGAACGC-8	0	0	1.64695	1.33344	2.07759	1.64695	0	2.60811	0	0	0	0.874234
XI-ACATACGCACCAGTTA-8	0	1.49896	0	2.43634	0	1.49896	0	0	0	0	0	0
XI-ACATACGGTTGGTAAA-8	0	2.59043	0	2.85919	1.11708	0	1.63156	2.22177	0	0	0	0
XI-ACATCAGGTCGCTTCT-8	0	2.6733	0	3.29032	0.753289	2.0469	0	0.753289	0	0	0	0.753289
XI-ACATCAGTCCACGACG-8	0	0.817797	0	0	0	1.56789	0	0	0	1.26158	0	0
XI-ACATGGTAGCAATCTC-8	1.94138	0	0	0	1.38233	0	0.913122	2.56007	0	0	0	0.913122
XI-ACATGGTAGTTGAGTA-8	1.68469	0	0	1.16171	0	0	0	2.48298	0	0	0	1.16171
XI-ACATGGTGTCCCTACT-8	0	1.00019	0	1.49012	0	1.49012	0	0	1.81749	0	0	1.00019
XI-ACATGGTGTCCTAGCG-8	1.25761	0	0	0	1.25761	2.40405	0	1.25761	0	0	0	0
XI-ACCAGTAAGCGTCAAG-8	0	1.44603	0	2.37385	0	2.51461	0	0	0	0	0	0
XI-ACCAGTACACCATGTA-8	1.06698	0	0	1.90505	1.06698	0	1.06698	1.90505	0	0	0	1.57135
XI-ACCAGTACACGGCTAC-8	0	1.74754	0	3.0515	0.781668	2.09318	0	0	0	0	0	0
XI-ACCAGTAGTGCCTGGT-8	1.33695	0	0	3.76378	0	0	1.33695	1.88931	0	0	0	1.33695
XI-ACCCACTAGCTAGTCT-8	0.769342	2.38379	0	2.32891	0.769342	0.769342	0	1.91571	0	0	0	0.769342
XI-ACCGTAACAAGTCTGT-8	1.30533	0	0	2.84103	0	0	0	0	0	0	0	0
XI-ACCGTAAGTATAGGGC-8	0.922059	0	0	0	0.922059	0.922059	0	3.02955	0	2.95353	0	0.922059
XI-ACGAGCCGTCCGAACC-8	0	0.940507	0	2.81017	0	2.17548	0	0	0	0	0	0
XI-ACGAGCCTCGGTTAAC-8	0.810236	0	1.55716	3.2569	0	0	0.810236	2.84664	0	0	0	0
XI-ACGAGCCTCTGCCAGG-8	0	0	0	2.5656	1.38682	1.70532	0	1.70532	1.38682	0	0	0
XI-ACGAGGATCATCGCTC-8	0	2.07174	0	1.32852	0	1.32852	0	0	1.32852	0	0	0
XI-ACGATACTCGTGGACC-8	0	0	0	1.61501	1.30435	2.4631	0	0	2.04293	0	0	0.851279
XI-ACGATGTAGACAAGCC-8	0	1.20794	0	2.54419	0.776245	1.73927	0	0	0.776245	0	0	0
XI-ACGATGTGTTATCACG-8	0	0	0	2.55212	0.907972	2.12781	0	0	1.69339	0	0	0
XI-ACGCAGCAGCCTCGTG-8	0	1.47408	0	3.1305	0.987123	2.24257	0	0	0	0	0	0
XI-ACGCAGCCATTTGCTT-8	0	1.33385	0	2.23932	0	2.07808	0	0	1.33385	0	0	1.33385
XI-ACGCCAGCAAGTACCT-8	0.912944	0	0	1.70018	0	0.912944	0	0	0	0	0	0
XI-ACGCCAGCAGCATACT-8	0.807267	0	0	1.24805	0	0.807267	0	0.807267	0	0	0	0
XI-ACGCCAGCATGCATGT-8	0	1.22445	0	3.0066	0	1.22445	0	0.956103	0.588214	0	0	0
XI-ACGCCGAGTGGGTATG-8	0	2.08801	0	0	1.21083	1.74266	0	2.08801	0	1.21083	0	1.21083
XI-ACGCCGATCCGCATAA-8	1.49172	0	0	2.83763	0.764648	0	0	0	0	0	0	0.764648
XI-ACGGAGATCCAGTAGT-8	0	2.38093	0	0.876356	0	1.33612	0	0	0	0	0	0.876356
XI-ACGGCCAGTGTAACGG-8	1.61458	0	0	3.66982	2.20293	0	0	2.40373	0	0	0	1.95142
XI-ACGGCCATCGCCGTGA-8	0	1.54981	0	0	1.54981	1.04917	0	1.04917	0	0	0	0
XI-ACGGGCTAGACGACGT-8	1.60841	0	0	1.7568	1.60841	0.954724	0	0.954724	0	0	0	0.587218
XI-ACGGGCTGTTCCACAA-8	0	2.28544	0	2.03111	0	1.68917	0	0	0.743723	0	0	0
XI-ACGGGTCCAGCTGCTG-8	0	2.76664	0	3.12149	0	2.05092	0	0	0.856546	0	0	0
XI-ACGTCAACACCTTGTC-8	0	1.77143	0	1.23536	1.23536	1.77143	0	0	0	0	0	0
XI-ACGTCAATCAACGCTA-8	0	2.33793	0	3.2322	2.33793	1.55686	0	2.64644	0	0	0	0
XI-ACTATCTCACAACGTT-8	2.10956	0	0	2.36645	0	0	0	0	0	0	0	1.22814
XI-ACTGAACCATTAACCG-8	1.14275	0	0	0	0	0	0	0	0	0	0	1.14275
XI-ACTGAGTCAAAGCGGT-8	0	2.22031	0	2.54387	0	2.34018	0	0	0	0	0	0
XI-ACTGAGTCACCCAGTG-8	0	1.61275	0	2.66644	0	2.20091	0	0	1.3023	0	0	0
XI-ACTGAGTCACGTCAGC-8	0	0	2.45463	1.02017	1.02017	1.02017	0	2.28934	0	0	0	0
XI-ACTGAGTTCTAGCACA-8	0	1.23398	0	1.23398	0	1.23398	0	1.76981	0	0	0	0
XI-ACTGATGAGTTCCACA-8	0	0.87399	0	2.49911	1.33313	1.64661	0	0	0	0	0	0
XI-ACTGATGCAAGAAGAG-8	0	0	0	1.93692	0	2.43277	0	0	0	0	0	0
XI-ACTGATGCAGTGACAG-8	0	2.54236	0	4.01018	1.36798	1.68475	0.901664	2.28056	0	0	0	1.36798
XI-ACTGATGGTCAGATAA-8	1.82531	0	0	1.0061	1.0061	1.82531	0	1.0061	0	0	0	0
XI-ACTGATGTCGGTGTCG-8	1.44852	2.3768	0	0	0.966375	2.01671	1.77244	1.77244	0	0	0	0
XI-ACTGCTCAGGTCATCT-8	0	0	0	2.29069	0.635613	2.09253	0	0	1.2987	0	0	0
XI-ACTGCTCAGTCGCCGT-8	1.42206	0	1.98668	0	0	2.60879	0	2.87789	0	0	0	1.98668
XI-ACTGCTCCAGATCTGT-8	0	0	1.58478	0	0	1.58478	0	2.91517	0	0	0	0
XI-ACTGCTCTCAGCTCTC-8	0.804662	0	1.2447	3.00356	2.13009	0.481173	0.481173	1.04869	0	0	0	0.804662
XI-ACTGTCCGTGAGGGAG-8	0	1.23317	0	2.11581	0.963709	0.963709	0	1.62008	0	0	0	0.963709
XI-ACTTACTAGCACCGCT-8	1.56654	0	0	0	1.06299	0	1.89987	2.89343	0	0	0	0
XI-ACTTACTCATTACCTT-8	1.20671	0	0	0	2.08286	1.20671	1.73782	2.7117	0	0	0	1.73782
XI-ACTTACTTCTGCCCTA-8	0	1.80709	0	1.80709	0	1.80709	0	0	0	0	0	0
XI-ACTTGTTAGACTACAA-8	0	1.40569	0	2.58877	0	2.16285	0	0	0	0	0	1.40569
XI-ACTTTCACATGACATC-8	0	0.878325	0.878325	1.77902	0.532645	1.89122	0	2.24508	0.878325	0	0	0
XI-ACTTTCAGTTGGTAAA-8	1.76177	0	0	3.22342	1.22712	2.36514	0	0	0	0	0	0
XI-AGAATAGCACCTTGTC-8	0	1.43569	0	2.00217	0.956004	0.956004	0	0	0	0	0	0
XI-AGAATAGTCCGAACGC-8	0	2.68797	0	0	2.06063	1.18895	0	0	0	0	0	0
XI-AGACGTTCAAGCTGGA-8	1.68905	0	0	4.22956	0.904807	1.37192	0.904807	2.54723	0	0	0	0
XI-AGAGCGAAGACGCAAC-8	0	2.02795	0	1.7832	0	0	0	0	0.974416	0	0	0
XI-AGAGCGATCACCTTAT-8	0	1.78978	0	2.13797	0	1.78978	0	0	0	0	0	0
XI-AGAGCGATCTTTAGGG-8	0	2.05819	0	2.05819	0	1.48521	0	0	2.42016	0	0	0.996189
XI-AGAGCTTCATCGATGT-8	0	2.36897	0	1.9536	0	1.53308	0	0	0.793355	0	0	0
XI-AGAGCTTTCTGATTCT-8	0	1.89662	0	2.71855	0	2.08929	0	0	0	0	0	0
XI-AGAGTGGCAAAGGTGC-8	0	2.11233	0	1.03562	0	2.47664	0	0	0	0	0	1.03562
XI-AGATCTGAGAGTTGGC-8	0	1.93316	0	2.69416	1.08871	1.59754	0	0	1.08871	0	0	0
XI-AGATCTGAGCGGATCA-8	0	0.996944	0	2.05923	0	1.81319	0	1.48613	0	0	0	0
XI-AGATCTGAGCGTGTCC-8	1.17779	0	0	2.67299	1.17779	1.17779	0	0	0	0	0	0
XI-AGATCTGTCAACGGCC-8	0	1.87984	0	3.01718	1.87984	2.2331	0	1.32873	0	0	0	0
XI-AGATTGCCACTTCGAA-8	0	2.51122	0	2.95031	1.18295	0	0	1.18295	0	0	0	0
XI-AGATTGCCATCCCACT-8	2.42094	0	0	3.06865	1.27091	0	0	3.06865	0	0	0	0
XI-AGATTGCTCCCAAGTA-8	1.96185	0	0	3.10878	2.15647	0	0	0	0	0	0	0.927475
XI-AGCAGCCTCCTAGGGC-8	1.80479	0	0	2.15386	2.41211	0	0	1.80479	0	0	0	1.80479
XI-AGCATACCAGCTGTTA-8	0.939557	0	2.1741	0	0	0.939557	0	3.95971	0	0	0	0
XI-AGCATACCATAGAAAC-8	0	1.1265	0	1.41762	0	1.8265	0	0	0	0	0	0
XI-AGCATACTCAGTTGAC-8	0	1.95245	0	1.95245	0	1.95245	0	0	0.920875	0	0	0
XI-AGCCTAAAGGTTACCT-8	2.41558	0	0	0	1.80798	1.80798	1.26669	1.26669	0	0	0	2.15724
XI-AGCCTAACAGTCAGAG-8	0.634195	0	0	2.71919	0	2.08989	0	0	0	0	0	0
XI-AGCGGTCCAGGTCTCG-8	0	2.48783	0	3.2299	0	0	0	0	0	0	0	0
XI-AGCGGTCGTATTAGCC-8	0	2.03979	0	2.66569	1.17238	2.03979	0	0	0	0	0	0
XI-AGCGTATCACCCAGTG-8	0	1.34131	1.89433	1.65558	0.880469	1.89433	0	1.65558	0	2.24836	0	0.880469
XI-AGCGTATGTGTTTGTG-8	0	0	0	1.96518	1.11363	0	0	0	0	0	0	0
XI-AGCTCTCCAACTGCTA-8	0.843054	1.29388	0	2.55808	0	1.83957	0	0	0.843054	0	0	0
XI-AGCTTGACAAGCCATT-8	0	2.97019	0	2.88783	0.932679	0	0.932679	1.96924	0	0	0	0
XI-AGCTTGATCCTTAATC-8	0	1.9562	0	2.66439	0	2.25143	0	0	1.76779	0	0	0
XI-AGCTTGATCTAACGGT-8	0	1.32183	0	2.59348	0	2.3633	0	0	0.865055	0	0	0.865055
XI-AGGCCACAGACACTAA-8	1.77224	0	0	2.11938	1.77224	2.11938	0	0	0	0	0	0
XI-AGGCCACGTTCGTCTC-8	2.10322	0	0	3.47096	1.757	0	1.22304	1.22304	0	0	0	1.22304
XI-AGGCCGTAGCTTTGGT-8	0	0.867932	0	2.06811	0	1.63821	0	0	0	0	0	0
XI-AGGGAGTAGACAGGCT-8	0	2.64433	0	2.21608	0	1.45126	0	0	0	0	0	0.9686
XI-AGGGAGTTCGCCTGAG-8	0.719663	0	0	3.83538	1.13381	1.42581	0	1.42581	0	0	0	0
XI-AGGGATGCAAACAACA-8	0.989452	0	1.80324	2.88467	1.80324	0	0	2.04886	0	0	0	0
XI-AGGTCATAGAAGGACA-8	1.30538	2.04416	0	3.27889	1.61614	1.95309	0	2.52	0	0	0	1.30538
XI-AGGTCATAGTACGTTC-8	0	0	0	0	0	1.13539	0	0	0	0	0	0
XI-AGGTCATCAGTCGTGC-8	0	1.40872	0	2.46958	0	1.72919	0	0	0	0	0	0
XI-AGGTCATGTAACGTTC-8	1.06498	0	2.51807	0	0	2.15212	0	4.06085	0	0	0	0
XI-AGGTCATGTCTCATCC-8	0	1.56709	0	2.40819	0	2.15006	0	0	0	0	0	0.817231
XI-AGGTCATGTCTCCACT-8	0	0	0	3.05141	0	1.30454	0	0	0	0	0	0
XI-AGGTCCGCACGTCTCT-8	0	2.35256	0	2.0961	0	2.0961	0	0	0.783473	0	0	0
XI-AGGTCCGGTACAGTGG-8	1.28587	0	0	2.64539	0	2.81582	0	0	0	0	0	0
XI-AGTAGTCAGAATGTTG-8	1.16641	0	0	0	2.03226	1.16641	1.16641	2.48924	0	0	0	1.69026
XI-AGTAGTCCAGATAATG-8	0	1.82219	0	2.80676	0	1.58699	0	0	0.831318	0	0	0
XI-AGTAGTCGTCAACTGT-8	0	3.28397	0	3.20705	0	1.59959	0	1.59959	0	0	0	1.59959
XI-AGTCTTTAGCACCGTC-8	0	1.97842	0	3.04167	1.55578	1.25062	0	0.809267	0	0	0	0
XI-AGTCTTTCAAAGCAAT-8	0	1.37544	1.08897	1.37544	0.685926	2.28955	1.59786	2.38473	0	0	0	1.37544
XI-AGTGAGGCAGCTTCGG-8	1.32527	0	2.86671	0	0	2.69571	0	3.25304	0	3.68097	0	0
XI-AGTGGGAAGAAGGGTA-8	0	2.26224	0	1.66814	0.889578	2.10053	0	0	0.889578	0	0	0
XI-AGTGGGAGTGCGGTAA-8	0	0	0	1.31961	1.31961	0	0	0	1.86933	0	0	0
XI-AGTGGGATCATGCAAC-8	0	0	0	1.4318	0	1.99775	0	0	0	0	0	0
XI-AGTGTCAAGAAGATTC-8	0	1.4399	0	2.14171	0.7292	1.4399	0	0	1.4399	0	0	0
XI-AGTGTCAAGGCCCGTT-8	0	0	2.67407	1.30827	0	1.85623	0	1.30827	0	0	0	0
XI-AGTGTCATCACTATTC-8	1.41475	0	0	3.12712	0.484333	1.05406	0	0	0	0	0	0.809233
XI-AGTTGGTCACAGCGTC-8	0	0	1.19937	1.49896	1.49896	0.769653	1.19937	2.70191	0	0	0	1.49896
XI-ATAACGCAGCGTCAAG-8	0	1.74904	0	0.948963	0	2.61478	0	0.948963	0	0	0	0
XI-ATAAGAGTCATTTGGG-8	0	1.32954	0	0	0	0	0	0	0	0	0	0
XI-ATAGACCGTACGCTGC-8	0	0.968397	0	0	0	2.21578	0	0	2.64403	0	0	0
XI-ATCACGAAGACGACGT-8	0	1.42373	0	2.34734	0	2.18397	0	0.946351	0	0	0	0
XI-ATCACGATCCTTTCTC-8	0	2.63612	0	0	1.67141	1.67141	1.35578	1.91095	1.35578	0	0	1.35578
XI-ATCACGATCTGGTGTA-8	0	1.42469	0	2.9927	0	2.4889	0	0	0	0	0	0
XI-ATCATCTGTATGAAAC-8	0	1.5864	0	3.33943	1.92121	1.92121	0.678812	1.92121	2.68112	0	0	1.07945
XI-ATCATCTGTTTGTTTC-8	0	2.37194	0	2.78941	0	2.49374	0	0	0.870586	0	0	0
XI-ATCATGGCATGAGCGA-8	0	1.19181	0	2.9624	1.19181	1.72028	0	1.72028	0	0	0	0
XI-ATCCACCAGAATCTCC-8	0	1.8722	0	3.05287	0	1.04176	0	1.04176	0	0	0	0
XI-ATCCACCAGATGTCGG-8	0	2.15229	0	1.7369	1.01338	2.00615	0	0	0.774696	0	0	0
XI-ATCCACCGTACCGAGA-8	2.07612	0	0	0	1.88385	0	1.33221	1.6456	0	0	0	1.33221
XI-ATCCGAATCGCAAGCC-8	0	1.2775	0	2.53722	0.830222	1.82056	0	0	0	0	0	0
XI-ATCGAGTCATAAGACA-8	0	0.755437	0	0	0	2.5963	0	0.755437	2.30541	0	0	0
XI-ATCGAGTGTTCGTTGA-8	0	2.1587	0	2.1587	0	0	0	0	0	0	0	0
XI-ATCTACTGTAAGTGTA-8	0	2.07272	0	2.37257	0	1.88055	0	0	0.87099	0	0	0
XI-ATCTGCCAGCACCGCT-8	1.26176	0	2.40934	3.16905	1.80225	1.26176	1.26176	1.80225	0	0	0	0
XI-ATCTGCCCAGTTTACG-8	1.18358	0	0	2.30898	0	0	3.1638	2.05388	0	0	1.18358	0
XI-ATCTGCCGTAAGTAGT-8	1.71335	0	0	1.95492	2.14934	0	0	2.31204	0	0	0	0.922607
XI-ATCTGCCTCTCATTCA-8	0	0	2.12375	3.0562	0	2.32268	0	2.32268	0	0	0	0
XI-ATGAGGGTCCCTGACT-8	1.84785	0	0	3.41457	0	1.84785	0	0	0	0	0	0
XI-ATGCGATAGCTAGGCA-8	0	1.92245	0	2.78366	1.50466	1.92245	0	0	0	0	0	0
XI-ATGCGATGTCAGCTAT-8	1.7692	0	0	0	1.23346	0	0	0	0	0	0	0
XI-ATTACTCAGAAGAAGC-8	0	3.13454	0	0	1.53966	0	1.53966	2.11938	0	0	0	1.04081
XI-ATTACTCAGGCAGTCA-8	0	1.31362	0	1.86241	0	1.86241	0	0	0	0	0	0
XI-ATTACTCAGTGTCCCG-8	0	1.87375	0	0	0	1.54225	0	0	0	0	0	1.04294
XI-ATTACTCCAGGCGATA-8	1.16156	0	0	2.65109	0	1.68451	0	0	0	0	0	2.02614
XI-ATTACTCGTGGTAACG-8	0	0	1.68166	2.91765	1.15915	1.15915	0	3.02941	0	0	0	0
XI-ATTACTCTCCCAAGAT-8	0	2.80262	0	1.63512	1.63512	1.12006	0.709279	1.97341	0	0	0	0
XI-ATTCTACAGAAGGGTA-8	0	1.13783	0	0	1.13783	2.24918	0	0	1.13783	0	0	1.13783
XI-ATTCTACAGATGGGTC-8	1.10708	0	1.10708	3.37954	1.61959	1.10708	0	2.314	0	0	0	0
XI-ATTCTACAGGATGGAA-8	1.87433	0	2.36592	0	0	2.22729	0	2.86502	0	0	0	0.866731
XI-ATTCTACAGTTTAGGA-8	0	2.19115	0	2.95289	0	1.89842	0	1.48279	0	0	0	0.758501
XI-ATTCTACCAAGCGATG-8	0	2.15472	0	3.29311	0	2.31753	0	0	0	0	0	0
XI-ATTCTACCACCAGCAC-8	0	2.68988	0	1.19038	0	1.19038	0	0	0	0	0	1.19038
XI-ATTCTACGTACACCGC-8	0	2.07826	0	3.23738	1.01074	1.50303	0	1.01074	0	0	0	0
XI-ATTGGACCAGGCAGTA-8	0	0	0	3.34798	1.25134	0	0	0	0	0	0	0
XI-CAACCAAAGGCTAGCA-8	0	2.05151	0	2.14394	0	1.94967	0	0	1.18169	0	0	0.561497
XI-CAACCAAAGTGATCGG-8	1.09054	0	0	0	1.93553	0	2.38688	0	0	0	0	1.09054
XI-CAACCAACAGGTCCAC-8	0	2.05878	0	1.48574	0	0	0	0	0	0	0	0
XI-CAACCAATCCGAAGAG-8	0	0	0	0	0	2.5776	0	0	1.39658	0	0	0
XI-CAACCAATCGGCGCTA-8	1.28681	0	0	1.83137	0	2.18196	0	0	0	0	0	0
XI-CAACTAGCAAGTTCTG-8	0	2.75004	0	3.57266	0	0.846385	0	2.1958	0	0	0	0
XI-CAACTAGGTCGACTGC-8	1.55598	0	0	0	1.88852	1.55598	0	1.88852	0	0	0	1.05426
XI-CAAGTTGAGCTGAAAT-8	0	1.8265	0	2.92966	1.64282	1.1265	0	1.1265	0	0	0	0
XI-CAAGTTGAGTACGACG-8	0	1.86093	0	0	0.936623	1.41165	0	1.41165	0.574181	1.73237	0	0.574181
XI-CAAGTTGCAGCCTATA-8	0	2.44156	1.13082	1.64796	1.64796	0	0	1.98713	0	0	0	0
XI-CAAGTTGGTATTACCG-8	0	0	0	3.19987	0	2.08677	0	0	0	0	0	0
XI-CAAGTTGGTTGGAGGT-8	1.51421	1.99912	1.14024	2.17485	1.65918	1.78577	0	2.09084	0	1.14024	0	0
XI-CAAGTTGTCAGTTAGC-8	0	1.55323	0	1.55323	0	0.807474	0	0	1.55323	0	0	0
XI-CACAAACAGATGCGAC-8	0	0.869136	0	2.06993	0	2.06993	0	0	0	0	0	0
XI-CACACAAAGATGTGTA-8	0	0.86418	0	2.59208	0	2.22336	0	0	0	0	0	0
XI-CACACAACATGTCTCC-8	0	1.37346	0	2.9282	0.906035	1.69074	0	0	2.4267	0	0	0
XI-CACACAATCAGTTTGG-8	0.837886	0	0	2.02252	0.837886	0.837886	0	1.59624	0	0	0	1.28729
XI-CACACAATCTCTGCTG-8	0	2.09631	0	3.05489	0	1.93827	0	0	1.75048	0.783602	0	0
XI-CACACCTAGGCTACGA-8	0	2.21833	0	2.92069	0	1.73714	0	0	0	0	0	0
XI-CACACCTGTCATGCCG-8	1.71484	0	0	0	1.71484	1.39555	0	0	0	0	0	0
XI-CACACCTTCTTGAGGT-8	0	2.58749	0	2.58749	0.930999	1.72475	0	0.930999	0	0	0	0.930999
XI-CACACTCAGGTGTGGT-8	1.99204	0	0	3.85911	1.65255	1.13467	0	2.44675	0	0	0	1.99204
XI-CACACTCCAGATCCAT-8	2.42638	0	0	0	0	0	1.63454	3.07434	0	0	0	2.42638
XI-CACACTCGTCTGCGGT-8	0	1.28568	0	0	0	2.18057	0	0	1.28568	0	0	0
XI-CACACTCTCCTCTAGC-8	1.2314	0	0	1.2314	2.1136	1.2314	0	2.5749	0	0	0	0
XI-CACACTCTCGCAAGCC-8	1.367	0	0	3.25232	0.900882	0	0	2.74841	0	0	0	0
XI-CACACTCTCTCTGTCG-8	0.573673	1.58389	0	2.65121	0	1.41077	0	0	0	0	0	0.573673
XI-CACAGGCAGCGTCAAG-8	0	0.963359	0	1.7684	0	1.44479	0	1.44479	0	0	0	0
XI-CACATAGAGCCAGTTT-8	0	0.909298	0	0	0	2.29208	0	0	0.909298	0	0	0
XI-CACATTTCACCGAATT-8	0	1.92345	0	1.92345	0	1.58849	0	1.58849	0	0	0	0
XI-CACATTTTCCTCCTAG-8	0	0	0	0	0	1.33159	0	0	1.33159	0	0	0
XI-CACATTTTCCTCGCAT-8	0.857796	2.21351	0.857796	0.857796	0	1.31263	0	1.31263	0	0	0	0
XI-CACCACTGTCGAACAG-8	0.897382	1.1568	0	2.27409	0.897382	1.1568	0.897382	2.27409	0	0	0	0.546146
XI-CACCAGGAGGTGATAT-8	2.41087	0	0	0	1.80366	1.47733	2.24634	1.80366	0	0	0	0
XI-CACCAGGCACAGACTT-8	1.76558	0	0	3.12686	2.57356	0	0	3.01455	0	0	0	0
XI-CACCAGGGTTCCATGA-8	1.67598	0	0	2.91106	1.15437	2.2709	0	0	0	0	0	0
XI-CACCAGGTCTATGTGG-8	0	0.743202	0	3.31287	0	1.16481	0	0	0	0	0	0
XI-CACCTTGAGTTAAGTG-8	1.02139	1.02139	0	2.79734	1.37668	0.781476	0.781476	1.93492	0	0	0	0
XI-CACTCCACATTCACTT-8	2.39133	0	0	2.76582	2.68451	0.806923	0.806923	1.97478	0	0	0	0
XI-CACTCCATCCCACTTG-8	0.873217	0	0	0	0.873217	1.64554	1.33216	1.88379	0	0	0	1.33216
XI-CAGAATCCAAATACAG-8	0	1.67188	0	1.91145	0.892291	2.26637	0	0	0.892291	0	0	0
XI-CAGAGAGCAACGATCT-8	1.72728	0	0	2.53079	1.72728	1.72728	0	0	0	0	0	0
XI-CAGAGAGCAGACAAAT-8	0	1.3967	0	2.455	0	2.15229	0	0	1.3967	0	0	0
XI-CAGATCAAGATACACA-8	0.513507	0	2.27468	0.513507	1.10308	0.851126	0	3.59924	0	0.851126	0	0.851126
XI-CAGCAGCAGTTCGATC-8	0	0	0	3.06183	0	2.15611	0	1.26577	0	0	0	1.26577
XI-CAGCAGCTCTATCGCC-8	0	1.78709	0	3.15163	0.807818	1.55372	0	0	0.807818	0	0	0.807818
XI-CAGCATAAGCTCCCAG-8	0	1.47995	0	2.78915	0.9919	2.05225	0	0	0.9919	0	0	0
XI-CAGCATAGTGGTCTCG-8	0	0	0	1.26231	0	1.56869	0	0	0	0	0	0
XI-CAGCATAGTTACTGAC-8	1.71391	0	0	2.5158	1.18641	2.05744	0	1.18641	0	0	0	0
XI-CAGCATATCCGCATCT-8	0	0	0	1.42301	0	1.42301	0	0	0	0	0	0
XI-CAGCCGAAGATGAGAG-8	1.59928	0	0	0	1.09015	0	0	2.82125	0	0	0	0
XI-CAGCGACTCATCGCTC-8	0.990834	0	0	1.47864	0	2.67744	0	0	0	0	0	0
XI-CAGCTAACACGTCTCT-8	0	1.3959	0	1.71522	0	0.923979	0	0	0	0	0	0
XI-CAGCTAAGTAAGAGGA-8	0	2.19156	0	2.60206	1.18515	2.51413	0	1.18515	0	0	0	0
XI-CAGCTGGAGGCCCTTG-8	0	1.624	0	2.85032	0	1.9615	0	0	0	0	0	0
XI-CAGCTGGTCAGTGCAT-8	0	1.8185	0	1.8185	0	0	0	0	0	0	0	0
XI-CAGGTGCCAGATCCAT-8	0	0	2.08953	1.34351	0.882208	1.34351	0	2.08953	0	0	0	0
XI-CAGGTGCCAGGGATTG-8	0	2.18069	0	0	1.08623	2.38098	0	1.08623	0	0	0	0
XI-CATATGGCACAGCGTC-8	0	2.7036	0	1.33149	0	1.33149	2.07527	0.87269	0	0	0.87269	0
XI-CATATGGGTCTCTCTG-8	0	2.3449	0	1.56295	1.56295	1.56295	0	0	0	0	0	0
XI-CATATGGTCATAACCG-8	0	1.99991	0	0	1.14086	1.99991	0	0	0	0	0	0
XI-CATATGGTCGATAGAA-8	0	2.11565	0	1.9222	0	2.27768	0	0	0.899756	0	0	0.899756
XI-CATATTCGTCAATACC-8	3.0111	0	0	0	0	0	0	2.36601	0	0	0	0
XI-CATCAAGGTCAGCTAT-8	1.68095	0	0	2.64702	0	0.898891	1.3645	0.898891	0	0	0	0.898891
XI-CATCAAGGTGGCAAAC-8	1.75521	0	0	1.22152	1.22152	2.10133	0	0	0	0	0	0
XI-CATCAGAGTCTAGCCG-8	1.23866	0	0	3.63137	0	1.23866	0	0	0	0	0	0
XI-CATCCACCACAGATTC-8	0	1.79706	0	2.40367	0	0.984805	0	1.47123	0	0	0	0
XI-CATCCACCACCGATAT-8	1.5814	0	0	2.36597	2.16602	0	1.0753	0	0	0	0	0
XI-CATCCACCAGTAGAGC-8	0	2.11312	0	2.47747	0	1.53407	1.03621	0	0	0	0	0
XI-CATCCACCATGGAATA-8	1.85275	0	0	1.02691	1.85275	1.52276	0	3.74304	0	0	0	0
XI-CATCGAATCAGGCAAG-8	0.921786	0	0	0	1.39316	0	1.39316	1.95375	0	0	0	2.4507
XI-CATCGAATCTCCAGGG-8	0	1.85737	0	1.85737	1.30926	2.46926	0	0	0	0	0	0
XI-CATCGGGCAATCTACG-8	0	1.98831	0	2.90874	1.98831	2.61054	0	1.98831	1.98831	0	0	0
XI-CATCGGGCAATGACCT-8	0.95081	0	0	3.53642	2.61757	0	0	0.95081	0	0	0	0
XI-CATCGGGCACGTAAGG-8	0	1.36591	0	0	0	1.68249	0	0	0	0	0	0.900015
XI-CATCGGGCATCGATGT-8	1.71915	0	0	1.71915	2.52168	0	0	0	0	0	0	1.19086
XI-CATGACAAGCTAGCCC-8	1.64582	0	0	4.17706	1.64582	1.88409	0	1.88409	0	0	0	0
XI-CATGACACACATCCGG-8	0	2.23334	0	3.08317	0	1.88008	0	0	0	0	0	0
XI-CATGACAGTTAAGACA-8	2.28623	0	0	1.6899	1.1661	0	1.1661	0	0	0	0	1.6899
XI-CATGACAGTTCGCGAC-8	1.79888	0	0	2.1476	0	1.25887	0	0	0	0	0	0
XI-CATGCCTCAAGCCATT-8	0.535244	1.65769	0.535244	2.17322	0	1.65769	0	2.38969	0.882001	0.535244	0	0
XI-CATTATCTCAACACCA-8	0	2.57004	0	1.83722	2.37991	1.39043	0.919603	1.39043	3.25374	0	0	0.561983
XI-CATTCGCCAAGCCGTC-8	0	1.08878	0	1.59762	0	1.93325	0	0	0.685779	0	0	0
XI-CATTCGCCAATAACGA-8	1.16379	0	0	3.20566	0.438583	0.742422	0	1.45933	0	0	0	0
XI-CATTCGCTCTTAGAGC-8	1.86609	0	0	0	1.86609	0	1.31681	1.31681	0	0	0	1.31681
XI-CCAATCCCACCGTTGG-8	0	2.46384	0	1.30494	1.30494	0	0	1.61565	0	0	0	0
XI-CCAATCCGTCAAGCGA-8	0	1.54457	0	1.77743	0	1.24049	0	0	0	0	0	0
XI-CCACCTAAGAAGGCCT-8	2.01629	0.833815	0	2.17617	1.28209	0.833815	0	0	0	0	0	0
XI-CCACCTAAGGCGCTCT-8	0	0.802822	0	0	0	1.24233	0	0	0	0	0	0
XI-CCACCTAGTATGCTTG-8	0	2.0671	0	2.9506	1.82074	1.00264	0	1.00264	0	0	0	0.622048
XI-CCACCTATCGACGGAA-8	0	1.28165	0	2.17563	0.624616	1.82538	0	1.49741	0.624616	0	0	0
XI-CCACGGACAGTGGGAT-8	0	1.8882	0	2.13731	0	1.8882	0	0	0	0	0	0
XI-CCACTACAGCATGGCA-8	0	1.86827	0	3.1315	0	1.86827	0	0	0.739749	0	0	0
XI-CCACTACAGTGCCAGA-8	0	1.90278	0	0	0	2.25725	0	0	0	0	0	0
XI-CCACTACGTATATGAG-8	1.50339	0	0	3.58266	0.772715	0.772715	0	2.44154	0	0	0	0
XI-CCACTACTCGTGGTCG-8	2.70532	0	0	1.83013	2.70532	1.00974	0	2.5813	0	0	0	1.50181
XI-CCAGCGAAGAGTAATC-8	0	2.33405	0	2.53762	0.772401	1.50294	0	1.73339	0	0	0	1.20295
XI-CCAGCGAAGTCGTACT-8	1.33944	0	0	0	1.33944	2.24609	0	0	0	0	0	0
XI-CCAGCGACATGTTGAC-8	0	0.998782	0.619224	1.94625	0	2.25914	0	2.16532	1.27325	0	0	0.619224
XI-CCAGCGAGTTTAGGAA-8	1.30979	0.642798	0	2.10588	0.642798	1.0309	0	1.0309	0	0	0	0.642798
XI-CCATGTCAGGACAGCT-8	0	1.7928	0	1.25366	0	1.25366	0	1.7928	0	1.25366	0	0
XI-CCATGTCGTAGCCTCG-8	1.25205	0	0	3.43302	0	1.25205	0	2.13918	0	0	0	0
XI-CCATTCGTCGTTACAG-8	0.872528	0	0	3.96156	0.872528	0	0	2.4968	0	0	0	0
XI-CCCAGTTTCACGCGGT-8	0	1.55193	0	0	0.657596	2.13312	0.657596	0.657596	1.73178	1.33248	0	0.657596
XI-CCCAGTTTCATATCGG-8	0	0.879148	0	1.89242	0.879148	2.24634	0	0	0	0	0	0
XI-CCCAGTTTCCCACTTG-8	2.18847	0	0	1.37891	0.688234	0.688234	1.37891	2.18847	0	0	0	0.688234
XI-CCGGGATAGGTGCTTT-8	0	1.42158	0	1.42158	0	0.944619	0	0	0	0	0	0
XI-CCGGTAGAGGCCATAG-8	1.94208	0.557705	0.913614	2.37086	1.17557	0.557705	2.50143	1.38295	0	0	0	1.38295
XI-CCGGTAGGTGAGGGAG-8	1.77345	0	0	3.4902	1.23709	0	0	2.37791	0	0	0	1.23709
XI-CCGGTAGTCTGGCGTG-8	0	2.05804	0	2.35734	0	1.62892	0	0	0.861252	0	0	0
XI-CCGTGGACACGGCGTT-8	0	2.588	0	2.75771	1.24145	0	0	1.24145	0	0	0	1.77855
XI-CCGTGGATCAACTCTT-8	2.20556	0	0	2.67131	1.85373	0	2.46531	2.20556	0	0	0	0
XI-CCGTGGATCGTCCGTT-8	0	1.67097	0	2.14655	0	1.44409	0	0	1.15015	0	0	0
XI-CCGTTCAAGGGCTTGA-8	0	0	1.90302	3.56209	1.34887	1.34887	0	3.04316	0	0	0	1.34887
XI-CCGTTCACAGTCTTCC-8	1.13625	0	0	3.27263	0	0	0	0	0	0	0	0
XI-CCTAAAGCAATGTAAG-8	1.35035	0	0	0	0	2.25929	0	0	0	0	0	0
XI-CCTAAAGTCAATCTCT-8	0	1.13697	0	0	0	1.65529	0	0	0	0	0	0
XI-CCTAAAGTCCGCGTTT-8	1.93341	0	0	3.7924	0	1.08891	0	2.28946	0	0	0	0.685877
XI-CCTACACCAGACGCTC-8	2.19936	0	0	2.19936	1.30103	0	0	0	0	0	0	0
XI-CCTACACGTACCATCA-8	1.97332	0	0	3.58635	0.709226	0.709226	0	1.41032	0	0	0	1.11999
XI-CCTACACGTAGCTCCG-8	0	2.16928	0	1.81937	1.27647	2.72208	0	0	0	0	0	0
XI-CCTACACGTCGTGGCT-8	0	0.98818	0	1.80155	0	1.47538	1.80155	0	0	0	0	0.98818
XI-CCTACACTCAACACGT-8	0	2.28683	0	3.53117	2.03245	1.16656	0	1.69044	0	0	0	1.69044
XI-CCTACCATCTAGCACA-8	2.18225	0	0	0	2.38258	1.93148	1.08741	0	0	0	0	1.08741
XI-CCTAGCTAGCTCCTCT-8	0	1.81172	0	1.81172	0	1.57707	0	0	0	0	0	0
XI-CCTAGCTGTAATCGTC-8	1.66028	0	0	3.19598	1.66028	0	0	0	0	0	0	1.14115
XI-CCTAGCTTCGCTGATA-8	1.0414	0	0	1.54038	1.0414	1.0414	0	0	0	0	0	0
XI-CCTCAGTGTGAGTGAC-8	2.09902	0	0	0	2.35558	1.21967	0	0	0	0	0	1.21967
XI-CCTCTGAAGTACGACG-8	0.638298	1.30285	0	1.98139	1.02479	2.53467	0	1.02479	0.638298	0	0	0
XI-CCTCTGAGTCCAACTA-8	0	2.19145	0	0.758682	0	2.19145	0.758682	0	0	0	0	0
XI-CCTTCCCAGTACTTGC-8	0	0.958475	0	1.43875	0	3.01026	0	0	0	0	0	0
XI-CCTTCCCGTCATTAGC-8	0	1.51955	0	2.09683	0	2.09683	0	0	0	0	0	0
XI-CCTTCCCGTCCGAATT-8	1.16885	0	0	0	2.28982	0	1.69315	0	0	0	0	2.03534
XI-CCTTCCCGTTCTGTTT-8	0	1.26522	0	3.45083	0	2.78891	0	1.26522	0	0	0	0
XI-CCTTCGAAGTTAAGTG-8	0	1.97261	0	1.97261	0	0	0	0	0	0	0	1.11944
XI-CCTTCGACACGAAATA-8	1.70594	0	0	1.17966	2.50686	1.70594	0	1.17966	0	0	0	1.70594
XI-CCTTCGATCATGGTCA-8	0	0	0	0	1.19679	0	0	0	0	0	0	0
XI-CCTTCGATCGGTTCGG-8	0	2.44921	0	2.97111	0.842602	2.44921	3.03668	1.8389	0	0	0	0.842602
XI-CGAATGTGTTCGCTAA-8	1.26595	0	0	2.41465	0	0	0	1.80713	0	0	0	1.26595
XI-CGAATGTTCCGAATGT-8	1.35247	0	0	2.73013	1.35247	0	1.35247	3.04779	0	0	0	1.35247
XI-CGAATGTTCGCGCCAA-8	2.11126	0	0	0	1.76458	0	2.11126	3.0134	0	0	0	2.3682
XI-CGAATGTTCTTGCCGT-8	0	1.00478	0	1.82357	0	0	0	0	0	0	0	0
XI-CGACCTTAGGCTAGCA-8	0	0	1.98849	2.12289	1.13189	1.64924	1.83318	2.34725	0	0	0	1.42365
XI-CGACCTTGTTAAGATG-8	0.968701	0	0	2.85332	0	0	0	0	0	0	0	0
XI-CGACTTCGTTAAGATG-8	0	1.39475	0	1.39475	0	1.39475	0	0	0.923064	0	0	0
XI-CGAGAAGGTCTAAAGA-8	0	0	3.11499	3.01455	1.14845	1.66896	0	3.20626	0	1.66896	0	1.66896
XI-CGAGAAGGTGAGTGAC-8	0	1.99547	0	2.70688	0	1.80575	0	0.820279	0.820279	0	0	0
XI-CGAGCACAGATCCCGC-8	1.3512	0	0	0	1.3512	2.52158	0	2.52158	0	0	0	0
XI-CGAGCACTCACCAGGC-8	1.68828	0	0	2.92534	1.68828	1.16473	0	1.68828	0	0	0	1.16473
XI-CGAGCCAAGAAGGGTA-8	0	0.880056	0	1.655	0.880056	1.655	0	0	1.34079	0	0	0
XI-CGAGCCAAGCCAGTAG-8	0	2.91667	0	3.14617	0.951298	0	0	2.19113	0	0	0	0.951298
XI-CGAGCCAAGGCCGAAT-8	0	0.875947	0	0.875947	0	2.08016	0	0	0	0	0	0
XI-CGAGCCACAATCAGAA-8	0	0.932398	0	1.40639	0	1.96884	0	0	0.932398	0	0	0
XI-CGAGCCACACGGATAG-8	0	0	2.17461	1.92412	1.58911	1.92412	0	2.37477	0	0	0	1.0817
XI-CGATCGGTCATTGCCC-8	1.72747	0	0	2.07187	2.07187	0	0	1.19792	0	0	0	1.19792
XI-CGATGGCGTCACCCAG-8	1.33036	0	0	1.88173	0	0	0	0	0	0	0	1.33036
XI-CGATGGCGTTGGACCC-8	0	1.84898	0	3.41586	0	2.46016	0	0	2.46016	0	0	1.302
XI-CGATGGCTCAGTGTTG-8	1.86264	0	0	3.12513	1.86264	2.47497	0	0	0	0	0	0
XI-CGATTGAAGCGATATA-8	0	2.29633	0	3.06475	0.822777	2.52503	0	0	0	0	0	0
XI-CGATTGACATCCCATC-8	0	2.92422	0	3.82538	1.43594	0	0	2.36187	0	0	0	0
XI-CGCCAAGGTCTGCAAT-8	0	2.09069	0	1.21298	2.34699	1.21298	0	0	1.21298	0	0	2.72005
XI-CGCCAAGTCCAGATCA-8	1.54182	0	0	2.12181	0	0	0	0	0	0	0	0
XI-CGCCAAGTCGGCGCAT-8	0	1.77339	0	2.7519	0.967082	1.77339	0	1.44939	0	0	0	0
XI-CGCGGTAAGAGGTAGA-8	0	1.16292	0	0	0	2.4846	0	0	0	0	0	1.16292
XI-CGCGGTAGTCTCACCT-8	0	2.0229	0	1.159	0	0	0	0	0	0	0	0
XI-CGCGTTTGTGCCTGGT-8	2.33265	0	0	3.9245	1.97456	0.936434	0	3.1229	0	0	0	0
XI-CGCGTTTGTGTGCGTC-8	2.06462	0	0	0	1.19213	0	0	0	0	0	0	0
XI-CGCGTTTTCAACACTG-8	0	2.01686	0	2.95705	0	0.834183	0	0	0	0	0	0.834183
XI-CGCTATCCATATACCG-8	0	0	0	0	0	1.3067	0	0	0	2.46605	0	0
XI-CGCTATCTCACATGCA-8	1.23571	0	0	1.23571	1.23571	1.23571	0	0	0	0	0	0
XI-CGCTGGAAGCGATAGC-8	0	1.1168	0	2.42262	1.63123	1.63123	1.1168	0	0	0	0	0
XI-CGCTGGAGTTGGTGGA-8	1.18263	0	0	3.6165	1.18263	1.18263	0	3.1625	0	0	0	1.18263
XI-CGCTGGAGTTTGGGCC-8	0	1.71972	0	2.06362	0.763483	1.49003	0	0	0	0	0	0
XI-CGCTTCATCAGGTTCA-8	1.07276	0	0	2.16261	1.07276	0	0	0	0	0	0	0
XI-CGCTTCATCGCCGTGA-8	0	2.57475	0	3.02487	2.01896	0	1.05286	1.73424	0	0	0	1.05286
XI-CGGACACGTAAATGAC-8	0	1.80331	0	1.80331	1.26267	0	0	0	0	0	0	0
XI-CGGACACTCGCCAAAT-8	1.79364	0	0	2.27929	1.79364	0.812182	0	2.39994	0	0	0	0.812182
XI-CGGACGTAGACAGGCT-8	0.57687	0.57687	2.54214	2.2602	0	1.4163	1.86612	2.85587	0	0	0.57687	0
XI-CGGACGTCATCACGTA-8	0	1.9335	0	3.48246	1.59786	1.08897	0	0	0	0	0	0
XI-CGGACGTCATTCCTCG-8	1.72938	0	0	2.70213	1.19953	1.19953	0.769778	2.62119	0	0	0	0
XI-CGGACGTGTATAATGG-8	0	0.901577	0	3.36059	0	1.68463	0	0	0.901577	0	0	0
XI-CGGACGTTCAAGGTAA-8	0	2.06202	0	1.71821	2.06202	0	0	2.52063	1.71821	0	0	1.71821
XI-CGGACGTTCACCGTAA-8	0	1.41968	0	2.48284	0	1.98397	0	0	0	0	0	0.943084
XI-CGGACGTTCCTTTCTC-8	0	0	0	1.50366	0	2.33489	0	0	0.772903	0	0	0
XI-CGGACGTTCTAAGCCA-8	0	0	0	2.55249	0	1.28948	0	0	0	0	0	0
XI-CGGACTGGTCCAACTA-8	1.19405	0	0	3.89811	0	0	0	1.19405	0	0	0	0
XI-CGGACTGTCCTAGGGC-8	0.482213	1.88356	1.24664	1.55137	0.482213	2.49764	0	1.55137	0.482213	1.41057	0	0
XI-CGGAGCTAGGAGCGTT-8	0	1.08416	0	1.92729	0	0	0	0	0	0	0	0
XI-CGGAGCTGTACCATCA-8	0	3.01307	0	3.01307	1.58309	0	0	2.1679	1.0767	0	0	1.58309
XI-CGGAGTCAGTGCTGCC-8	1.12146	1.82023	0	2.59644	2.22757	1.63679	1.12146	1.63679	1.63679	0	0	0.710329
XI-CGGAGTCCAAACTGTC-8	0	1.46009	0	1.46009	1.46009	2.22633	0	0	0	0	0	0
XI-CGGAGTCGTAGAAGGA-8	0	0	0	1.89489	1.05916	1.05916	0	0	0	0	0	0
XI-CGGCTAGAGCTCTCGG-8	1.23936	0	0	1.23936	2.58527	0	3.02661	2.58527	0	0	0	0
XI-CGGCTAGTCACCTCGT-8	0	2.02139	0	3.64047	0	0	0	0	0	0	0	0
XI-CGGCTAGTCGAGAGCA-8	0	1.73167	0	3.08764	0	2.5357	0	0	1.20148	0	0	0
XI-CGGTTAAAGGCATGGT-8	0.885082	0	1.51687	2.72339	1.66195	1.34713	0	2.81271	0	0	0	0
XI-CGGTTAAGTTACTGAC-8	0	1.7011	0	1.7011	1.55462	1.55462	0	0.557705	0	0	0	0
XI-CGTAGCGCAGGTCTCG-8	0	1.3606	0	1.9165	0	2.10977	0	0	0	0	0	0.895792
XI-CGTAGGCAGCGTCTAT-8	0	2.08225	0	1.50657	1.01364	2.58696	0	0	0	0	0	0
XI-CGTAGGCTCGGAAATA-8	0	0.968701	0	1.77556	0	2.01997	0	0	0	0	0	0.968701
XI-CGTAGGCTCTCCGGTT-8	0	2.03139	0	0	0	2.03139	0	0	0.976888	0	0	0
XI-CGTCACTGTGCAACTT-8	0	0.746922	0	2.93215	1.46591	0.746922	0	0	0	0	0	0
XI-CGTCACTGTTCGCGAC-8	0	2.24007	0	1.33447	1.88646	1.88646	0	1.33447	2.70738	0	0	0
XI-CGTCAGGAGGGTCGAT-8	0	1.41176	0	0.936717	0	1.97496	0	0	0	0	0	0
XI-CGTCAGGCAGGTTTCA-8	0	2.06715	0	2.69493	0	1.32466	0	0	0.867291	0	0	0.867291
XI-CGTCAGGGTGAGGCTA-8	2.08512	0	0	1.73995	1.20852	0	1.20852	1.20852	0	0	0	1.20852
XI-CGTCAGGTCACCACCT-8	1.79666	0	1.35428	1.35428	0.890763	2.01042	0.541448	2.26404	0	0	0	0.890763
XI-CGTCCATAGCTGAACG-8	0.937756	0	0.937756	2.80593	1.41305	0	0	3.31135	0	0	0	1.73391
XI-CGTCCATCACTCTGTC-8	2.1196	0	1.23623	0	1.23623	0	1.77244	2.5812	0	0	0	1.23623
XI-CGTCCATCAGTCTTCC-8	0	1.49145	0	2.26268	1.49145	2.42751	0	0	0	0	0	0
XI-CGTCCATGTAAATACG-8	0	0.948866	0	0	0.948866	2.91293	0	0	0	0	0	0
XI-CGTCTACAGTTCCACA-8	0	1.81471	0	2.32735	1.11701	0.706979	0	1.81471	0	0	0	0.706979
XI-CGTCTACCAAGCGTAG-8	0	1.55333	0	1.05207	0	2.76687	0	0	1.05207	0	0	0
XI-CGTCTACTCCGTACAA-8	1.78224	0	0	3.03364	1.78224	1.24461	0	1.78224	0	0	0	0
XI-CGTCTACTCTTGTATC-8	2.0461	0	0	1.307	2.20664	0	0.853363	2.20664	0	0	0	2.57473
XI-CGTGAGCAGAGTACCG-8	1.89698	0	0	0	1.89698	0	0	1.34361	0	0	0	1.89698
XI-CGTGAGCCATCCCACT-8	0	2.24525	0	3.1576	1.33875	1.33875	0	1.05646	0.661701	0	0	0
XI-CGTGTAAAGACTGTAA-8	0	1.90149	0	3.71042	0	2.51703	0	0	0	0	0	0
XI-CGTGTAACAAGACACG-8	0	1.48205	0	1.48205	0	1.48205	0	0	0	0	0	0
XI-CGTGTAATCTTTAGGG-8	1.47759	0	0	0	2.24664	0	0	1.80395	0	0	0	2.24664
XI-CGTGTCTAGTAATCCC-8	1.856	0	0	1.30808	1.30808	1.30808	0	1.30808	0	0	0	0
XI-CGTGTCTCAAACGTGG-8	0	1.07467	0	1.07467	0.675241	1.91501	0	0	0	0	0	0
XI-CGTGTCTGTCCGAATT-8	0	1.87984	0	2.2331	0	0	0	1.32873	0	0	0	0
XI-CGTGTCTGTCTAGTGT-8	1.25294	0	0	0	0	1.79197	1.25294	0	1.25294	0	0	0
XI-CGTGTCTGTCTCCCTA-8	1.19711	0	1.72652	3.63676	1.19711	2.07086	0	2.07086	0	0	0	0
XI-CGTTAGAAGGCATGTG-8	1.34361	0	0	1.89698	0	2.25114	0	0	0	0	0	1.34361
XI-CGTTCTGCAAACAACA-8	0	1.25833	0	2.14693	0	0.81526	0	0	0	0	0	0
XI-CGTTCTGCAATAGCGG-8	0.888313	0	0	2.09865	0	0.888313	0	0	0	0	0	0.888313
XI-CGTTCTGTCCTCCTAG-8	0	2.46507	0	3.16146	0	0.730648	0	2.00936	0	0	0	0
XI-CTAACTTCAATGGATA-8	0	0.828984	0	1.81872	0.828984	2.80287	0	0	0	0	0	0
XI-CTAACTTCACAGGAGT-8	0	2.6833	0	1.48349	1.48349	0.994791	0	1.81033	0.994791	0	0	0
XI-CTAACTTGTTTCGCTC-8	0	2.49148	0	1.69224	0	2.03437	0	2.03437	0	0	0	0
XI-CTAAGACCAAGAAGAG-8	0	2.1679	0	2.7035	0	2.1679	0	0	0	0	0	0
XI-CTAAGACTCATTATCC-8	0	1.84841	0	2.98184	0	0.849054	0	0	0.849054	0	0	0
XI-CTAAGACTCCCTCTTT-8	0.684097	0	0	2.81611	1.77663	0	1.08653	1.77663	0	0	0	1.08653
XI-CTAATGGAGGGTCGAT-8	0	2.79818	0	0.876029	1.33571	0.876029	0	2.08028	0	0	0	0
XI-CTAATGGAGTACGCCC-8	0	1.58217	0	1.58217	0	2.16688	0	0	1.07594	0	0	0
XI-CTAATGGGTCACCTAA-8	1.09291	1.83862	0	2.50444	1.45976	0.842414	0.507409	0.842414	0	0	0	0.842414
XI-CTAATGGGTTATCGGT-8	0	1.87119	0	0.864578	1.32122	2.22398	0	0	1.87119	0	0	1.87119
XI-CTACACCGTATAGGTA-8	1.36082	0	1.91674	1.67693	0.895964	2.11003	0	2.74064	0	0	0	0
XI-CTACACCTCACCGTAA-8	0	0.810028	0	2.13863	1.2516	2.13863	0	0	0	0	0	0
XI-CTACATTCAATGCCAT-8	0	0.826229	0	2.62806	0	2.53069	0	0	0	0	0	0.826229
XI-CTACATTTCAAGCCTA-8	0	1.51649	0	1.66154	0.537217	2.39401	0	0	1.34676	0.537217	0	0.537217
XI-CTACCCAAGGATGGAA-8	1.9057	0	0	3.09051	1.57196	0	1.9057	1.06748	0	0	0	1.06748
XI-CTACGTCAGGTGACCA-8	1.14875	0	2.46566	2.26353	1.66931	1.66931	0	3.01496	0	0	0	0
XI-CTACGTCCAAGGGTCA-8	0	1.90521	0	1.5715	0	0	0	0	1.0671	0	0	1.0671
XI-CTAGAGTAGACTAGGC-8	1.83365	0	0	2.91898	2.44351	0	0	1.50507	0	0	0	1.83365
XI-CTAGAGTAGTGGAGTC-8	0	2.393	0	3.55012	0	2.19244	0	0	0	0	0	0
XI-CTAGAGTCATCCGCGA-8	1.14713	1.14713	0	0	1.14713	2.14265	0	2.00787	1.44072	0	0	1.44072
XI-CTAGAGTCATGAACCT-8	0.987334	0.816714	0.816714	2.88148	1.26019	1.26019	0.987334	2.40734	0	0	0	1.37299
XI-CTAGTGATCTCAAACG-8	0.654429	1.87859	0	2.96943	1.72637	1.54675	0	2.12732	0.654429	0	0	1.54675
XI-CTAGTGATCTTCATGT-8	1.77339	0	0	0.967082	0.967082	1.44939	0	3.17068	0	0	0	0
XI-CTCACACAGACCCACC-8	0	2.80917	0	2.89115	0	1.6589	2.96691	1.6589	1.6589	0	0.882873	0
XI-CTCAGAAAGAGGTTGC-8	0	2.46371	0	2.8404	0	2.75868	0	0.851664	0.851664	0	0	0
XI-CTCAGAAAGTCATGCT-8	0	1.88047	0	1.04809	1.04809	2.32835	0	1.04809	0	0	0	0
XI-CTCAGAACAAACTGTC-8	0	1.80423	0	3.20618	0.990196	2.41149	0	1.47785	0	0	0	0
XI-CTCAGAATCGAACGGA-8	0	0.902186	0	2.83995	0	1.9257	0	0	0.902186	0	0	0
XI-CTCAGAATCTAAGCCA-8	0	2.10438	0	2.24096	0	2.36111	0	0	0	0	0	0
XI-CTCATTAGTGTTCGAT-8	2.10644	0	0	1.03131	0	0	0	2.73682	0	0	0	1.03131
XI-CTCCTAGCAGCCTTGG-8	1.95923	0	0	1.18943	2.06122	0	0	1.57042	0	0	0	1.39796
XI-CTCCTAGCATCGGTTA-8	0	0	0	2.63765	0	1.27984	0	0	0	0	0	0
XI-CTCCTAGGTTTGGCGC-8	0	2.26379	0	2.52514	0	1.66954	0	0	0	0	0	0
XI-CTCCTAGTCAACACTG-8	1.04861	1.40842	1.04861	1.78224	0.481125	2.05372	0.481125	2.26701	1.04861	0.481125	0	1.24461
XI-CTCCTAGTCTTGTTTG-8	0	2.45072	0	2.0177	0	2.29922	0	0	0.596156	0	0	0
XI-CTCGAAAAGCCACGCT-8	0	2.81927	0	3.09193	1.01219	1.5048	0	1.01219	0	0	0	0
XI-CTCGAAAGTGGTAACG-8	0	2.09578	0	2.55617	0	1.74999	0	0	0	0	0	0
XI-CTCGAGGAGGTAGCTG-8	0	1.70939	0	1.39055	0	1.95077	0	0	0	0	0	0.919694
XI-CTCGAGGCATAGACTC-8	0	2.37282	0	0	0	1.08029	1.58741	0	0	0	0	0
XI-CTCGGAGAGGTAAACT-8	1.92762	0	0	1.92762	2.17825	0	0	0	0	0	0	0
XI-CTCGGAGGTGTTGAGG-8	1.296	0	0	2.4526	0	0	0	2.4526	0	0	0	0
XI-CTCGGGACAGGGTTAG-8	0.827749	0	2.00698	3.18581	1.58196	0.827749	2.00698	2.42527	0	0	0	0
XI-CTCGGGACATATGAGA-8	0	1.32122	0	2.40478	0	2.0031	0	0	1.04098	0	0	0
XI-CTCGGGATCACCCTCA-8	0	1.87562	0	1.32507	0.867611	1.63776	0	0.867611	0	0	0	0
XI-CTCGGGATCATCGGAT-8	0	0.886799	0	3.67727	0.886799	2.39712	0	0	0	0	0	0
XI-CTCGTACAGCAGCCTC-8	1.98967	0	0	0	0	1.42469	2.4889	1.98967	0	0	0	0
XI-CTCGTACCAATACGCT-8	0	2.13249	0	0.806168	1.55137	0.806168	2.26956	0.806168	2.26956	0	0.806168	0
XI-CTCGTACGTGCACGAA-8	1.1135	0	2.21702	0	1.1135	2.85416	1.1135	3.45552	0	0	0	1.1135
XI-CTCGTCAAGCAATATG-8	0	2.68393	0	0	0	2.31204	0	0	1.39418	0	0	0
XI-CTCGTCAGTGCCTTGG-8	0.575165	0	1.20365	0	0	1.86283	0	2.25671	0	2.75818	0	0
XI-CTCGTCATCCGAAGAG-8	1.33426	0	0	1.88622	1.88622	0	1.33426	2.70712	0	0	0	1.88622
XI-CTCGTCATCCTCAACC-8	0	1.92605	0	1.20745	0	2.08378	0	0	0	0	0	0
XI-CTCTAATGTACCGTTA-8	0.724235	0	1.65872	2.76532	0.724235	2.69604	0	4.01134	0	0	0	1.65872
XI-CTCTACGGTGCAACTT-8	0	2.16813	0	0	1.27554	1.81829	2.16813	1.81829	0	0	0	1.27554
XI-CTCTACGGTTCCGGCA-8	2.26624	0	0	3.88232	0	0	0	1.15081	0	0	0	0
XI-CTGAAACGTCCCTACT-8	0	0	0	1.99226	0	2.7244	0	0	0	0	0	0
XI-CTGATAGAGCTAGTCT-8	0	1.61147	0	2.03909	0	0	0	0	0.848748	0	0	0
XI-CTGATCCCATCGGGTC-8	0	1.71991	0	2.96197	0	2.19967	0	0	1.71991	0.763606	0	0
XI-CTGATCCGTTCCTCCA-8	1.64551	0	0	1.12876	2.34308	0	1.12876	0	0	0	0	0.715845
XI-CTGCGGAAGGCATGGT-8	0	1.19422	0	1.19422	1.19422	1.19422	0	0	0	0	0	0
XI-CTGCTGTAGAGCAATT-8	0.975625	1.24681	0	2.49787	0.345861	1.45993	0	1.12038	0.602353	0	0	0
XI-CTGCTGTCACACCGAC-8	0	1.18752	0	2.3141	0	2.68605	1.18752	2.05883	0	0	0	0
XI-CTGGTCTAGAGGTACC-8	2.13086	0	0	0	1.24531	1.54991	0	1.78306	0	0	0	0
XI-CTGGTCTAGGATATAC-8	1.21841	0	0	2.23391	0	0	0	0.784313	0	0	0	0
XI-CTGGTCTGTCTCTCTG-8	0	1.97767	0	2.2738	0	2.39438	0	0	0	0	0	0
XI-CTGTGCTAGTCTCCTC-8	0	2.62933	0	0	1.66547	1.14552	0	1.66547	0	0	0	0
XI-CTGTGCTCAAGCCCAC-8	0	2.41455	0	3.30283	0	2.53685	0	0	0	0	0	0
XI-CTGTGCTTCTGCTGCT-8	1.70097	2.04368	0.751332	2.29843	1.70097	2.29843	1.47235	2.17914	0	0	0	0.751332
XI-CTGTTTAGTTCGGGCT-8	2.26585	0	0	3.6858	2.63612	2.26585	1.15052	1.67141	0	0	0	0
XI-CTGTTTATCACATGCA-8	0	2.37902	0	2.37902	0	2.51985	0	0	1.45039	0	0	0.967891
XI-CTTAACTAGAAGAAGC-8	0	2.09564	0	0	0	1.66362	0	0	0	0	0	0
XI-CTTAACTCAAGCGCTC-8	0	1.71709	0	3.23334	0	1.71709	0	0	0	0	0	0
XI-CTTACCGCAGTCACTA-8	0	3.07519	0	2.32038	1.19237	1.19237	0.76428	1.49118	0	0	0	0.76428
XI-CTTACCGCATACCATG-8	0	1.75146	0	3.6034	0	2.35386	0	0	0	0	0	0
XI-CTTAGGAGTAAATGTG-8	1.64189	0	0	3.75301	1.64189	1.64189	0	3.08304	0	0	0	1.64189
XI-CTTCTCTAGGGCTTGA-8	0	1.68882	0	2.656	0	3.20016	0	0	0	0	0	0
XI-CTTCTCTAGTCTCAAC-8	0	0	2.45167	0	1.95466	1.39396	0.922424	4.16893	0	0	0	1.95466
XI-CTTCTCTAGTTAACGA-8	0	2.59148	0	2.42403	0	1.63247	0	1.11784	0	0	0	0
XI-CTTGGCTGTCATATGC-8	0	0.679867	0	2.05608	0.679867	1.5881	0	0	0	0	0	0
XI-CTTTGCGCATTACGAC-8	0	0	1.75581	0	0	2.10196	0	1.75581	0	0	0	0
XI-GAAACTCGTACCTACA-8	0	1.17701	0	0	0	2.04563	0	0	1.70281	0	0	0
XI-GAAACTCGTATGAAAC-8	0	1.33087	0	2.37446	0.872203	1.88232	0	0	0	0	0	0
XI-GAAATGAAGTAGTGCG-8	1.85851	0	1.31025	0	1.85851	0	0	3.5111	0	0	0	0
XI-GAAATGATCTTTACGT-8	0	0.857171	0	1.62323	0	2.05187	0	0	0	0	0	0
XI-GAACATCAGAGGTTAT-8	0	1.14152	0	2.54344	1.14152	2.54344	0	0	0	0	0	0
XI-GAACATCCAGCATACT-8	0	0	1.64864	1.13139	1.64864	2.61005	0	2.24069	0	0	0	0
XI-GAACATCTCTGAGTGT-8	0	1.70655	0	0.917613	0.917613	0	0	0.917613	0	0	0	0.917613
XI-GAACCTACAAAGGAAG-8	0	2.04524	0	2.30005	1.1767	2.30005	0	1.1767	0	0	0	0
XI-GAACCTAGTTCATGGT-8	0	2.24167	0	2.04475	0	2.5473	0	0	0	0	0	0
XI-GAACGGACATCTGGTA-8	0	2.29896	0	2.29896	0	2.46441	0	0	0	0	0	0
XI-GAACGGAGTCCATGAT-8	0	2.03616	0	0.980309	0	0	0	0	0	0	0	0
XI-GAAGCAGAGTCGTTTG-8	1.00775	0	2.5784	2.43682	0	1.8275	0	2.07414	0	0	0	1.00775
XI-GAAGCAGGTGATGTGG-8	2.87773	0	0	1.88575	2.87773	1.33385	0	0	0	0	0	0
XI-GAATAAGTCGGCTTGG-8	0	1.24602	0	2.49685	0	1.97286	0	0	0	0	0	0
XI-GAATGAAGTACTCTCC-8	0.780706	1.9337	1.51492	2.72104	0	2.45506	0	2.45506	0	0	0	1.51492
XI-GACAGAGAGACGCTTT-8	0	2.54864	0	3.62562	1.21133	1.21133	0	1.74325	0	0	0	0
XI-GACAGAGGTAAATGTG-8	2.23454	0	0	2.51573	1.56693	0	0	0	0	0	0	0.564393
XI-GACAGAGTCCGCAGTG-8	0	2.52442	0	3.50117	1.19293	0	0	2.32111	0	0	0	0
XI-GACCAATCACAGCCCA-8	0	1.72861	0	2.53228	1.72861	0	0	2.53228	0	0	0	1.19889
XI-GACCAATGTCGAGTTT-8	0	3.10354	0	1.01995	0	2.28902	0	0	0	0	0	0
XI-GACGCGTCATAGTAAG-8	0	0	0	1.16458	1.16458	2.02996	0	0	1.16458	0	0	0
XI-GACGCGTCATTCTTAC-8	0	1.87531	0	1.5437	2.63092	0	1.5437	1.87531	1.87531	0	0	1.87531
XI-GACGCGTGTGCACGAA-8	0	0.891017	0	2.82219	1.3546	2.63465	0	1.67012	0	0	0	0
XI-GACGCGTTCGACGGAA-8	1.32934	0	0	4.1292	2.23384	1.88055	0	1.88055	0	0	0	1.88055
XI-GACGCGTTCTGTCTCG-8	0	1.79238	0	2.39858	0.811347	1.98165	0	0	0	0	0	0.811347
XI-GACGGCTAGCGCTTAT-8	0	2.0055	0	2.83759	0	1.43863	0	0	0	0	0	0
XI-GACGTGCGTGCATCTA-8	0	2.12781	0	1.54718	1.04701	1.04701	0	1.04701	0	0	0	0
XI-GACGTTAGTCCGAGTC-8	0	0.921877	0	2.57353	0	1.71236	0	0	0	0	0	0
XI-GACGTTATCGCAGGCT-8	0	0	0	2.67971	0	2.57046	0	0	0.919876	0	0	0
XI-GACTAACAGTCCTCCT-8	0.990408	0	2.78692	1.80451	1.47811	3.2728	0.990408	3.33496	0	2.4118	0	0
XI-GACTAACCACACCGCA-8	1.74325	0	0	0	1.21133	2.08862	2.71784	2.08862	0	0	0	1.21133
XI-GAGCAGAAGCGTTTAC-8	0	1.51247	0	2.82854	1.01848	2.08888	0	0	0	0	0	0
XI-GAGCAGACAAGCGCTC-8	1.33354	0	0	2.49962	2.60824	1.64706	0	1.88539	0	0	0	1.33354
XI-GAGGTGAAGGCTCTTA-8	0	2.97543	0	0	0	1.35099	2.39919	1.35099	0	0	0	0
XI-GAGGTGAGTCACTTCC-8	0	1.91724	0	1.91724	1.36125	1.36125	0	0	0	0	0	0
XI-GAGGTGAGTGTGACGA-8	0	0	1.31104	0	1.85943	0	0	1.31104	0	0	0	0
XI-GAGGTGATCCCTCAGT-8	0	1.69363	0	2.5524	0.908149	2.29035	0	0	0	0	0	1.37611
XI-GAGTCCGAGGACTGGT-8	0	1.83971	0	2.08687	0	1.01701	0	0	0	0	0	0
XI-GAGTCCGGTTCGGCAC-8	0	1.22211	0	2.80719	0	1.75591	0	0	0	0	0	0
XI-GATCAGTGTTGTACAC-8	0	1.46403	0	1.16801	1.16801	1.69215	0	0	0	0	0	0.745639
XI-GATCAGTTCCGAGCCA-8	1.33159	0	0	4.17596	0	1.33159	0	1.33159	0	0	0	0
XI-GATCAGTTCGAACGGA-8	0	1.78197	0	2.95068	0.973493	1.4573	0	0	0.973493	0	0	0
XI-GATCGATCAGCCAGAA-8	0	1.41837	0	1.41837	0	1.41837	0	0	1.41837	0	0	0
XI-GATCGCGCAAAGGAAG-8	2.02938	0	0	0	2.02938	1.16413	0	2.48621	0	0	0	1.68756
XI-GATCGCGGTGCCTGTG-8	1.70244	0	0	2.04524	0	0	0	0	0	0	0	0
XI-GATCGCGGTTCAGGCC-8	0	1.64178	0	1.32873	0	1.87984	0	0	0	0	0	0
XI-GATCGTAAGACTACAA-8	0	1.95531	0	3.39498	0	2.57507	0	0.922881	0.922881	0	0	0
XI-GATCGTACACTTCGAA-8	1.35942	0	0	0.89485	1.6754	1.35942	1.35942	2.91037	0	0	0	1.35942
XI-GATCTAGGTTCGTCTC-8	0.684462	0	0	2.97916	1.77724	1.5955	0	2.06419	0	0	0	0
XI-GATGAAACAAGCTGGA-8	0.87775	0	0	2.44592	1.13405	1.65182	0	0.87775	0	0	0	0.87775
XI-GATGAAACATTCCTCG-8	1.23277	0	0	0	2.11531	0	0	1.23277	0	0	0	0
XI-GATGAAAGTAGCAAAT-8	0	1.8535	0	2.73127	2.2996	1.02749	0	1.02749	0	0	0	0
XI-GATGAAAGTTGGTGGA-8	0	2.07686	0	1.33282	1.33282	1.88456	0	2.07686	0	0	0	1.33282
XI-GATGAAAGTTGTACAC-8	1.0808	0	2.056	2.27846	0	0	1.92295	2.37353	0	0	0	0
XI-GATGAAATCTGGGCCA-8	0	0	0	1.64038	0	1.64038	0	0	0	0	0	0
XI-GATGAGGAGGGCTTGA-8	0	1.67223	0	2.63706	0	1.35652	0	0	0	0	0	0
XI-GATGAGGAGTGTCTCA-8	1.47218	1.17531	0	2.17895	0	1.17531	0	1.17531	0	0	0	0
XI-GATGCTAAGCGAAGGG-8	1.01487	0	0	2.58875	0	1.01487	0	1.8369	0	0	0	0
XI-GATGCTACACCAGTTA-8	0	2.72208	0	0	0.82942	1.27647	0	0	1.58432	0	0	0
XI-GATGCTATCGGTTCGG-8	1.88031	0	0	3.14511	1.54835	1.04797	0	2.32818	0	0	0	0
XI-GATTCAGAGATAGTCA-8	0	1.40511	0	3.20203	1.40511	1.6295	0	2.21949	0	0	0	0
XI-GCAAACTTCTTAGCCC-8	2.41767	0	0	4.44632	2.15927	0	1.26834	2.41767	0	0	0	0
XI-GCAATCACATCGTCGG-8	0	2.21302	0	4.0605	0	0	0	1.62367	0	0	0	0
XI-GCAATCACATGGGACA-8	1.00963	0	0	1.00963	2.07673	1.00963	2.91484	1.00963	0	0	0	1.50167
XI-GCAATCATCAGCTCTC-8	0	1.38772	0	0	0	1.94754	0	0	0	0	0	0
XI-GCAATCATCAGTCAGT-8	1.52178	0	0	3.38923	0	1.02611	2.09934	0	0	0	0	0
XI-GCAATCATCCTCATTA-8	0	1.03363	0	2.61585	0	1.53094	0	1.86157	0	0	0	1.03363
XI-GCACATAAGTTTAGGA-8	0	1.75068	0	3.34503	0	0.783731	0	1.75068	0	0	0	1.51927
XI-GCACATAGTCTCTTAT-8	1.59817	0	0	0	1.08923	2.1847	0	1.08923	0	0	0	0
XI-GCACATATCAGCTGGC-8	0	2.156	0	2.156	0.567386	1.57241	0	1.19118	1.39985	0	0	0
XI-GCACTCTCAGCTGTAT-8	1.78885	0	0	3.71016	1.25027	1.78885	0	2.13698	0	0	0	1.25027
XI-GCACTCTTCCTGCAGG-8	1.14202	0	0	2.45664	0	0	0	2.76831	0	0	0	0
XI-GCAGCCAAGCGTTCCG-8	0	2.12947	0	2.27806	0	1.95488	0	1.95488	0.515021	0	0	0
XI-GCAGCCACACCGGAAA-8	0	2.37353	0	3.43975	1.36623	1.0808	0	2.5402	0	0	0	0.679819
XI-GCAGTTAAGCAGCGTA-8	0	2.4856	0	0	0	1.16367	0	0	0	0	0	0
XI-GCAGTTAAGGTCATCT-8	1.45616	0	0	4.04167	1.78073	2.02537	2.02537	0	0.972572	0	0	1.78073
XI-GCAGTTACAGAAGCAC-8	0	1.5902	0	0	0	1.08261	0	0	1.5902	0	0	0
XI-GCATACAAGAAGGTTT-8	0	3.29066	0	2.01025	1.44281	0.961758	0.961758	2.93275	0	0	0	0.961758
XI-GCATACACACCCAGTG-8	0	2.41145	0	2.5337	0.896092	1.15531	0	0.896092	0	0	0	0
XI-GCATACAGTAGGGTAC-8	1.54467	0	0	0.801465	1.77753	2.38236	0	2.83171	0	0.801465	0	1.24058
XI-GCATACATCGAATGGG-8	2.63112	0	0	2.0075	1.14684	0	1.14684	2.0075	0	0	0	1.14684
XI-GCATGATAGACCACGA-8	0.968803	0	0	3.02614	1.45151	0	0	2.75449	0	0	0	0
XI-GCATGATTCAGTTAGC-8	1.68095	0	0	1.68095	0	1.15855	0	1.15855	0	0	0	0
XI-GCATGATTCTGCTGTC-8	0	0.945003	0	3.20243	0	2.18201	0	0	0	0	0	0
XI-GCATGCGCATTACGAC-8	0	0	0	2.57675	0	1.95688	0	0	0	0	0	0
XI-GCATGCGCATTGAGCT-8	0	0	0	3.58305	1.82175	0	0	1.58658	0	0	0	0.831026
XI-GCATGTAAGGCCCTCA-8	0	2.16074	0	0	0	1.57666	1.07137	1.07137	0	0	0	0
XI-GCATGTACATAGACTC-8	0	3.18569	0	0	1.27424	0	0	1.27424	0	0	0	1.27424
XI-GCATGTAGTAAATGTG-8	0	1.76131	0	1.43826	0	1.76131	0	0	0	0	0	0
XI-GCATGTATCCCTAACC-8	0	1.82742	0	1.59196	0.834847	1.28341	0	0	1.28341	0	0	0.834847
XI-GCATGTATCGTCTGAA-8	0	2.18266	0	0.83796	0	1.59634	0	2.32058	0	0	0	1.28738
XI-GCCAAATCATGAGCGA-8	0	1.15795	0	1.15795	0	1.68023	0	0	0	0	0	0
XI-GCCAAATGTGACTACT-8	0	2.807	0	0	1.27909	1.82241	0	2.43128	0	0	0	1.27909
XI-GCCAAATTCAGTTAGC-8	0	1.59938	0	0.840125	0	1.83524	0	0	0	0	0	0.840125
XI-GCCTCTAAGAAACGAG-8	0	1.04324	0	1.87414	0	1.32378	0	1.04324	0	0	0	0
XI-GCCTCTACAGCTTAAC-8	1.33685	0	0	1.33685	1.33685	0.87693	0.87693	1.88919	0	0	0	0.87693
XI-GCCTCTAGTGCACCAC-8	1.07785	0	1.58447	3.52495	1.07785	1.07785	0	2.80378	0	0	0	0
XI-GCGACCAAGATCGATA-8	0.922242	0	0	0	1.39373	0.922242	2.45139	0	0	0	0	0
XI-GCGAGAATCACCCTCA-8	1.22474	0	1.22474	2.10533	0	2.10533	0	2.88048	0	0	0	0
XI-GCGAGAATCTCAAGTG-8	1.60928	0	0	1.09848	1.09848	0	0	0	0	0	0	1.09848
XI-GCGCAACCAAACCTAC-8	1.46369	0	0	3.18855	1.1677	0	0	1.1677	0	0	0	1.1677
XI-GCGCAGTCACAGACAG-8	0	0	0	1.90814	1.06936	2.90261	0	0	0	0	0	0
XI-GCGCCAAAGAGAACAG-8	1.13224	0	0	2.88037	1.13224	1.13224	0	1.98895	0	0	0	0
XI-GCGCCAATCGAGGTAG-8	0.662747	0	1.05787	0.662747	0.662747	0	0	1.34034	0	0	0	2.02562
XI-GCGCGATCATCTCGCT-8	0.957287	0	1.76025	0	0	2.19979	0	4.01741	0	0	0	0
XI-GCTCCTACACATCCAA-8	0	0	0	2.09986	1.22034	2.8746	0	0	0	0	0	0
XI-GCTCTGTAGCTAACTC-8	0	1.58033	0	2.87422	0.82659	2.0052	0	0	0	0	0	0
XI-GCTCTGTAGTCATGCT-8	0	0.989452	0	3.05763	0	1.47694	0	1.47694	0	0	0	0.989452
XI-GCTCTGTGTTCGTGAT-8	1.65068	0	0	1.99003	1.1331	0	0	1.65068	0	0	0	0
XI-GCTCTGTTCGCTTAGA-8	0	2.0855	0	0	0	2.30882	0	0	1.39149	0	0	0
XI-GCTGCAGTCTCGGACG-8	0.980309	0	0	0	1.4657	2.03616	1.4657	0	0	0	0	0.980309
XI-GCTGCGAAGTAGATGT-8	0	0	0	0	0	2.12443	0	0	0	0	0	0
XI-GCTTCCAAGTCCCACG-8	0	1.69605	0	2.41384	0	1.99613	0	0	0	0	0	0
XI-GCTTCCACAAGAAGAG-8	0	2.09944	0	2.35601	0	2.35601	0	2.23593	0	0	0	0.785545
XI-GCTTGAACACAAGACG-8	1.50876	0	0	1.83764	1.50876	1.01543	1.01543	1.01543	0	0	0	0
XI-GCTTGAACACTTCTGC-8	0.947559	0	0	1.42523	0.947559	1.42523	0	0	0	0	0	0.582049
XI-GCTTGAACATTAGGCT-8	1.85418	0	0	1.85418	2.20604	2.20604	0	1.85418	0	0	0	0
XI-GCTTGAATCGCCTGAG-8	0	1.70618	0	2.44395	0	2.14161	0	0	0	0	0	0
XI-GGAAAGCAGTGTACTC-8	0	1.6875	0	1.37049	0	1.6875	0	0	0	0	0	0
XI-GGAAAGCCATGAACCT-8	1.15185	0	0	3.01927	3.01927	0	0	2.26759	0	0	0	0
XI-GGAAAGCCATTTGCCC-8	1.79332	0	0	1.55963	1.2541	0	0.811973	0	0	0	0	0
XI-GGAAAGCGTAGCGCAA-8	0	1.31721	0	2.68546	0.861409	1.86655	0	0	0.861409	0	0	0
XI-GGAACTTAGATGTCGG-8	0	1.67281	0	0	0	0	0	0	0	0	0	0.892972
XI-GGAACTTAGTCCGTAT-8	0	2.2803	0	3.22462	0	0	0	0	0	0	0	1.16156
XI-GGAACTTCAAGAAAGG-8	0	1.50534	0	2.27873	0	1.83395	0	0	0	0	0	1.01264
XI-GGAACTTCACGACTCG-8	2.26546	0	0	3.73812	0	1.15022	0	2.01179	0	0	0	1.15022
XI-GGAACTTGTAGGCATG-8	0	2.30653	0	2.30653	0	1.70834	0	0	0.756095	0	0	0.756095
XI-GGAATAAAGGTGCTAG-8	0	1.55549	0	1.9781	0	1.78895	0	0.80906	0	0	0	0.80906
XI-GGAATAATCTAACTGG-8	1.83182	0	0	3.30417	1.28719	0	0	2.81754	0	0	0	0
XI-GGACAAGAGCCCAGCT-8	0	1.66921	0	1.54597	0	1.40539	0	0	0	0	0	0
XI-GGACAGAAGCGCCTCA-8	0	1.34361	0	0	0	1.89698	0	0	0	0	1.34361	0
XI-GGACAGACAAGGTTCT-8	0	1.82575	0	1.00643	1.00643	2.57647	0	0	0	0	0	0
XI-GGACAGACACACCGAC-8	1.03247	0	0	2.21222	1.03247	1.03247	1.31157	2.39279	0	0	0	1.31157
XI-GGACAGAGTTCCCTTG-8	0	1.43814	0	0	0	2.92695	0	0	1.43814	0	0	0
XI-GGACAGATCTCGCTTG-8	0	0.813788	0	1.5622	0	0.813788	0	0	0.813788	0.813788	0	0.813788
XI-GGACATTAGGACACCA-8	1.77896	0	0	2.38392	1.2418	0	0	0	0	0	0	0
XI-GGACATTTCTGCCAGG-8	1.14552	0	2.25929	1.14552	2.25929	0	1.14552	2.00583	0	0	0	1.14552
XI-GGATGTTCAATCGGTT-8	0	0	0	2.31851	0.605833	2.233	0	0	1.7912	0	0	0
XI-GGATGTTTCCTGTACC-8	0	1.25779	0	1.79762	1.25779	2.6092	0	0	0	0	0	1.25779
XI-GGATTACCATCACGTA-8	0	2.93471	0	3.542	1.42166	0.716863	0	2.239	0	0	0	1.13011
XI-GGATTACGTCGACTAT-8	0	1.10129	0	2.40154	1.10129	2.20079	0	1.10129	1.10129	0	0	0
XI-GGCAATTCATTCACTT-8	0	1.76118	0	3.17353	0	2.10765	0	0	0	0	0	0.790646
XI-GGCGACTGTCCAACTA-8	0	1.6722	0	3.16549	0	2.37292	0	0	0	0	0	0
XI-GGCGACTTCTTGAGGT-8	0	1.50958	0	2.08563	0	1.20893	0	0	0	0	0	0
XI-GGCGACTTCTTGCCGT-8	0	1.64072	0	1.12475	0	2.60096	0	0	0	0	0	0
XI-GGCGTGTGTATAGGGC-8	0	1.2804	0	0	0	2.63837	0	0	0	3.47125	0	0
XI-GGCGTGTGTGACGGTA-8	0.636072	0.636072	1.84598	1.51649	0.636072	1.51649	0.636072	2.29157	0	1.29941	0	0.636072
XI-GGCTGGTTCGCCAGCA-8	0	2.36089	0	2.24075	0	1.2238	0	0	0	0	0	0
XI-GGGAATGGTAGAGGAA-8	0	1.87953	0	0	1.04737	2.1283	0	1.04737	1.54762	0	0	0
XI-GGGAATGGTTGCTCCT-8	0	0.94251	0	1.98316	0	1.74033	0	0	0	0	0	0
XI-GGGAATGTCGGTCTAA-8	0	1.39928	0	2.63707	1.57181	0	0	0.92669	1.57181	0	0	0.567055
XI-GGGAATGTCTTGACGA-8	0	0	0	1.02029	0	1.02029	0	0	0	0	0	0
XI-GGGACCTAGAATAGGG-8	1.51228	0	0	3.53364	1.78371	0.53498	0.53498	1.78371	0	0	0	1.51228
XI-GGGACCTCAGCTCCGA-8	0.856079	0	0	0.856079	0.856079	1.31045	0	0	0	0	0	0
XI-GGGACCTGTCAATGTC-8	0	1.80204	0	1.80204	0	1.99164	0	0	0.817797	0	0	0
XI-GGGAGATTCACAGTAC-8	0	1.75451	0	2.19363	1.84242	0	0.426039	0.953024	0	0	0	0.953024
XI-GGGATGAAGAAGCCCA-8	1.21382	0	0	2.86586	0	0	0	0	0	0	0	0
XI-GGGATGACATGACATC-8	0	2.42703	0	2.16836	0	2.16836	0	0.828838	0	0	0	0
XI-GGGATGATCCCTCAGT-8	1.11117	0	0	2.85089	2.58229	0	0.702579	1.11117	0	0	0	0
XI-GGGCACTAGATCCGAG-8	1.4871	0	0	0	1.71662	0	0.76147	1.71662	0	0	0	1.18871
XI-GGGCACTCACCCAGTG-8	0	2.65088	0	4.2658	0	1.16141	0	2.48258	0	0	0	0
XI-GGGCATCAGAAAGTGG-8	1.30448	1.52192	1.52192	3.22573	1.70043	1.98331	0	2.66923	0	0	0	0.639353
XI-GGGCATCCAAAGGAAG-8	2.26037	0	0	1.48945	0	1.48945	0	0.999649	0	0	0	0
XI-GGGCATCCAAGTACCT-8	0	0.778787	0	0.778787	0	1.51215	0	0	0	0	0	0
XI-GGGCATCTCGTCGTTC-8	0	1.93165	0	2.38276	0	0	0	0	0	0	0	0
XI-GGGTCTGAGGATGCGT-8	0	1.61056	0	1.94711	0	1.94711	0	0	1.09955	0	0	0
XI-GGTATTGCATTGGTAC-8	0	1.38021	0	1.69811	1.38021	1.93896	0	0	0	0	0	0
XI-GGTGAAGCACGAAACG-8	0	0.700068	0	1.62049	0	1.62049	0	0	1.10783	0	0	0
XI-GGTGAAGTCTCTTGAT-8	2.42	0	0	4.09291	0	2.42	0	2.16153	0	0	0	0
XI-GGTGTTACAGGGAGAG-8	0	1.96853	0	1.11625	0	1.11625	0	0	0	0	0	1.63057
XI-GTAACGTCAGACGCTC-8	0	3.37489	0	1.86053	0.734972	0	0	2.91054	0	0	0	0.734972
XI-GTAACTGGTCAGATAA-8	0	2.0399	0	2.20031	0	2.83648	0	0	0.849284	0	0	0
XI-GTAACTGTCTGTCCGT-8	0	2.807	0	4.06137	0	1.49466	0	2.06884	1.0039	0	0	0
XI-GTACTCCGTTAAGTAG-8	0	2.61763	0	4.0412	1.80522	0	0	2.41257	0	0	0	0
XI-GTACTCCTCGGGAGTA-8	0	1.23519	0	0	1.23519	2.11831	0	1.77122	1.77122	0	0	0
XI-GTACTTTAGAAACGCC-8	0	1.05634	0	1.05634	0	1.55849	0	0	0	0	0	0
XI-GTAGGCCCAGGTGCCT-8	0	1.06423	0	1.06423	1.06423	2.65958	0	0	0	0	0	0
XI-GTAGGCCTCACCCTCA-8	0	2.09934	0	2.09934	0	2.29767	0	0	0	0	0	0
XI-GTAGTCATCAGGTTCA-8	0	0	0	1.10742	0	1.95722	0	0	0.699762	0	0	1.3962
XI-GTATCTTAGTCAAGGC-8	1.49708	0	0	0	0	1.49708	2.69964	0	1.49708	0	0	1.00588
XI-GTATCTTGTAGAGGAA-8	0	1.44999	1.08446	2.17831	0.502358	1.71709	2.2496	2.10154	0	1.59243	0.502358	0
XI-GTATTCTAGTGAACAT-8	0	3.0946	0	2.7358	0	2.03553	2.7358	2.17085	0	0	0	1.169
XI-GTATTCTCACGGCGTT-8	1.87726	0	0	1.32649	0	0	0	1.32649	0	0	0	0
XI-GTATTCTTCCACTCCA-8	0	0	0	2.61239	0	2.24295	0	0	1.42501	0	0	0
XI-GTATTCTTCTTGAGAC-8	0	1.0327	0	3.83333	1.0327	2.3069	0	2.47249	0	0	0	1.0327
XI-GTATTCTTCTTGTATC-8	1.70483	0	1.17872	3.61102	1.70483	1.70483	1.17872	2.50562	0	0	0	0
XI-GTCAAGTAGTGGTAGC-8	1.20295	0	0	0	0	0	1.20295	0	0	0	0	0
XI-GTCACAACATCACAAC-8	1.3384	0	0	0	2.24483	0	0	0	0	0	0	0
XI-GTCACAAGTTGGACCC-8	0	1.37966	0	3.21037	0.910984	1.37966	0	0	0.910984	0	0	0
XI-GTCACAATCCGCAAGC-8	1.17935	0	0	2.04856	1.70557	0	1.17935	0	0	0	0	0
XI-GTCACGGAGGGTGTGT-8	0	1.90254	0	2.51816	2.25699	0	1.34845	2.51816	0	0	0	1.34845
XI-GTCACGGGTCTCCATC-8	0	2.10734	0	2.10734	0	1.94904	0	0	0	0	0	0
XI-GTCCTCACACTCGACG-8	0	0.770712	0	2.53473	0.770712	2.21147	0	0	0.770712	0	0	0
XI-GTCCTCAGTAGGGACT-8	0	1.28228	0	3.55143	1.82611	1.28228	0	2.1764	0	0	0	0
XI-GTCCTCAGTCCAACTA-8	0	2.96679	0	3.28078	0.705005	0.705005	0	1.96615	0	0	0	1.62834
XI-GTCGTAATCACAGGCC-8	0	2.45236	0	0	1.8418	0	0	0	0	0	0	0
XI-GTCTCGTGTCTAGAGG-8	0	0	0	2.06019	0	2.22104	0	0	0	0	0	0
XI-GTCTCGTTCATCTGTT-8	0.724618	0	0	3.31776	0.724618	0.724618	0	1.43314	0	0	0	0.724618
XI-GTCTTCGAGTCATGCT-8	0	1.88634	0	0	0	2.37877	0	0	1.33437	0	0	0
XI-GTCTTCGCACTCGACG-8	1.74911	0	0	1.21632	1.74911	0	0	1.74911	0	0	0	0
XI-GTCTTCGCATTAGCCA-8	0.868052	0.868052	0.525399	1.87626	1.12278	1.63837	0	1.32562	0	0	0	1.32562
XI-GTCTTCGTCTCGATGA-8	0	1.85988	0	0	0	0	1.03235	1.03235	1.85988	0	0	1.85988
XI-GTGAAGGAGGCCCTCA-8	0	2.1151	0	2.57647	0	0	0	0	1.2326	0	0	0
XI-GTGAAGGCACCAACCG-8	0	2.10331	0	2.26508	0	0	0	0	0	0	0	0
XI-GTGAAGGGTATCGCAT-8	2.04056	0	0	2.49801	1.69805	1.17299	1.69805	2.66652	0	0	0	1.69805
XI-GTGAAGGGTGCTCTTC-8	1.16489	0	0	1.68846	1.16489	2.03034	1.16489	2.48722	0	0	0	1.16489
XI-GTGAAGGTCGAACGGA-8	1.02749	0	0	1.8535	1.8535	0	1.8535	0	0	0	0	1.02749
XI-GTGCAGCCAAGTCTGT-8	1.13769	0	0	1.13769	1.65615	0	0	2.61865	0	0	0	1.65615
XI-GTGCAGCGTCAGCTAT-8	1.63405	0	0	1.11916	1.63405	0	0	3.58515	0	0	0	1.11916
XI-GTGCAGCTCTGCTTGC-8	1.07505	0	0	4.16967	1.91551	1.58109	1.58109	1.07505	0	0	0	0
XI-GTGCATAAGGGCTTCC-8	1.63771	0	0	0	1.12222	1.63771	0	0	0	0	0	0
XI-GTGCATAGTGTGACGA-8	1.89663	0	0	0	1.23174	0	0	0	0	0	0	0.962458
XI-GTGCATAGTTCGCTAA-8	0	2.42024	0	3.28171	0.824643	2.0022	0	1.57758	0	0	0	0
XI-GTGCGGTCATTGGTAC-8	0	1.60731	0	2.4543	0.845777	2.03457	0	0	0	0	0	0
XI-GTGCGGTTCCACTCCA-8	0	0.965972	0	0	2.37621	0	0.965972	0.965972	0.965972	0	0	0
XI-GTGCTTCAGCCCAACC-8	0	1.20173	0	2.33247	0.771462	1.50158	0	1.20173	0	0	0	0
XI-GTGCTTCCAAACCCAT-8	1.53127	0	0	1.22848	1.22848	0.792097	0	0	0	0	0	0
XI-GTGCTTCCAGCCTTGG-8	0	1.32334	0	2.48689	0	2.36517	0	0	0	0	0	0
XI-GTGCTTCCATGCCCGA-8	0	2.12106	0	2.84188	0	1.37016	0	0	1.8145	0	0	0
XI-GTGTTAGCAAGGTTTC-8	0	1.42884	0	3.07408	0	1.60288	0	0	0.584148	0	0	0
XI-GTGTTAGCACTGTTAG-8	1.87468	0	0	3.84993	0	0	0	0	0	0	0	1.04366
XI-GTGTTAGCATTGTGCA-8	0	2.38195	0	2.79976	0	2.24307	0	0	0	0	0	0
XI-GTGTTAGGTCGAGATG-8	0	1.04761	0	1.54791	0	1.54791	0	0	0	0	0	0
XI-GTGTTAGTCAATAAGG-8	0	1.33654	0	2.08126	0	0	0	0	0	0	0	0
XI-GTTAAGCAGCATCATC-8	1.97492	0	0	3.52926	1.97492	1.63654	0	1.63654	0	0	0	1.97492
XI-GTTAAGCTCATCGATG-8	2.05063	0	0	3.64415	0.990728	0	0	1.80494	0	0	0	0
XI-GTTACAGAGGATTCGG-8	0	1.25312	0	2.69171	0	1.79218	0	0	0	0	0	0
XI-GTTACAGTCAGCTTAG-8	0	1.45532	0	2.38487	0	1.45532	0	0	0.739692	0	0	1.45532
XI-GTTCATTTCAATCTCT-8	0	1.10749	0	2.95703	1.10749	1.62008	0	0	0	0	0	0
XI-GTTCGGGCACCATGTA-8	1.42254	0	0	3.48051	0	0	0	1.42254	0	0	0	0.945388
XI-GTTCGGGCAGCTATTG-8	2.52781	0	0	0	1.1955	0	1.1955	1.1955	0	0	0	0
XI-GTTCGGGTCACGGTTA-8	1.42453	0	0	3.63281	0.718799	1.13267	0	0.718799	0	0	0	0
XI-GTTCGGGTCAGCCTAA-8	0	2.39653	0	2.91635	1.25169	1.97971	0	1.79051	0	0	0	0
XI-GTTCTCGAGATCACGG-8	0	1.36965	0	2.46453	0	1.77325	0	0	0	0.682084	0	0
XI-GTTCTCGAGCCAGTAG-8	0	2.75593	0	1.54414	2.1244	2.32335	1.04449	2.32335	0	0	0	0
XI-GTTCTCGTCAGCTCGG-8	2.00268	0	0	1.14304	0	0	0	2.25604	0	0	0	1.14304
XI-GTTTCTAAGGTCGGAT-8	0	2.31297	0	3.01292	0	1.90065	0	1.71419	1.18665	0	0	0
XI-GTTTCTACAACACGCC-8	1.80373	0	0.818929	3.0582	0.818929	0.818929	1.56949	2.51871	0	0	0	1.56949
XI-GTTTCTACAAGGTTCT-8	0	0	2.17117	0	1.07913	2.17117	0	2.17117	0	0	0	0
XI-GTTTCTATCTACCAGA-8	0	1.5788	0	2.16312	1.07314	2.67221	1.07314	1.5788	1.07314	0	0	0
XI-TAAACCGAGTTGAGTA-8	0	1.856	0	2.67382	2.20796	1.52578	0.641688	2.20796	0	0	0	0
XI-TAAACCGGTGTTGGGA-8	0	2.71955	0	3.54098	2.30453	2.30453	0	2.6308	0	0	0	0.827894
XI-TAAGAGACACGGTAAG-8	0	2.37991	0	3.17287	2.01968	1.15646	0	0.736841	0	0	0	1.15646
XI-TAAGAGAGTAGCAAAT-8	0	1.99532	0	2.69248	0.722268	1.65563	0	0	0	0	0	0
XI-TAAGAGAGTGTTTGGT-8	1.33488	0	0	4.37434	0	0	0	2.50129	0	0	0	1.33488
XI-TAAGCGTGTGACCAAG-8	0	1.35226	0	2.2616	0	1.90692	0	0	0	0	0	0
XI-TAAGTGCGTAAGGATT-8	0	0	1.63587	3.96413	1.12069	0	0	1.63587	0	0	0	1.12069
XI-TAAGTGCTCATGCATG-8	1.63787	1.12236	0	3.61797	0.711014	0	0.711014	1.82136	0	0	0	0.711014
XI-TACACGATCATAGCAC-8	0	1.986	0	0	1.986	0.944523	0	2.18131	1.42146	0	0	1.42146
XI-TACAGTGAGCATGGCA-8	0	2.73066	0	2.52368	1.90765	0	0	1.66826	0	0	0	0
XI-TACAGTGCATGTAAGA-8	0	0.873583	0	2.37661	0	1.88433	0	0	0	0	0	0.873583
XI-TACAGTGTCGCATGGC-8	0	1.53743	0	2.2212	0.648756	2.48139	0.648756	0	0	0	0	0
XI-TACCTATCAGCTCGAC-8	0	2.0857	0	2.508	0	1.65443	0	0	0	0	0	0
XI-TACCTATCATATGCTG-8	1.76071	0	0.58932	2.10716	0.957633	1.6122	1.43771	0.957633	0	0	0	1.22621
XI-TACCTATCATTCGACA-8	2.07247	0	0	1.1984	1.1984	1.1984	1.1984	2.07247	0	0	0	0
XI-TACCTTAAGACGCACA-8	1.09278	0	0	1.60243	0	0	0	0	0	0	0	0
XI-TACCTTAAGGTTACCT-8	2.66098	0	0	3.31856	1.60805	0.846309	0	2.90708	0	0	0	1.60805
XI-TACCTTACACTTCTGC-8	0	1.53023	0	0	1.03305	2.61501	0	1.03305	1.8608	0	0	0
XI-TACCTTACATAGGATA-8	0	1.4805	0	1.86132	1.74975	1.31267	0	1.11089	0	0	0	0.518213
XI-TACCTTAGTACCGTAT-8	0	0.855456	0	2.34824	0	1.85783	0	0.855456	0	0	0	0
XI-TACCTTAGTCAATGTC-8	0	1.18405	0	0.757898	0	2.60059	0	0	2.19014	0	0	0
XI-TACGGATAGGGTGTTG-8	0	1.81879	0	2.26253	1.49131	1.49131	0	1.00117	0	0	0	1.49131
XI-TACGGATAGGGTTTCT-8	1.27036	0	0	2.62544	1.27036	2.79562	0	1.81226	0	0	0	1.81226
XI-TACGGATGTTGTCTTT-8	1.26577	0	0	4.3152	1.26577	1.26577	0	2.15611	0	0	0	0
XI-TACGGATTCAAAGTAG-8	0	1.40268	0	2.69445	0.929419	2.46226	0	0	0	0	0	0
XI-TACGGGCAGATGTCGG-8	1.42573	1.65145	1.13374	1.42573	0.719609	0	0.719609	1.42573	0	0	0	0
XI-TACGGGCAGCTATGCT-8	0	1.74383	0	1.74383	0.580278	0.580278	0	0	0.580278	0	0	0.580278
XI-TACGGGCGTCCTGCTT-8	0	1.79496	0	2.40139	0.983231	1.79496	0	0	0	0	0	0
XI-TACGGTAGTAATTGGA-8	0	1.88338	0	2.49744	0	1.77134	0	2.23682	0	0	0	0
XI-TACGGTAGTCAGAATA-8	1.78989	0	0	1.25116	1.25116	0	1.25116	2.60061	0	0	0	1.25116
XI-TACTCATAGTAGCGGT-8	0	0	0	2.77988	1.06113	0	0	0	1.06113	0	0	0
XI-TACTCATAGTGCCAGA-8	1.70871	0	0	3.48593	1.18201	2.30694	0	1.18201	0	0	0	1.18201
XI-TACTCGCTCAGCCTAA-8	0	1.79772	0	3.26497	0	2.14638	0	0	0.814909	0	0	0.814909
XI-TACTTACAGCCTCGTG-8	0	1.49964	0	1.49964	0	1.82779	0	0	0	0	0	1.49964
XI-TACTTGTAGGTCATCT-8	0	0	3.28169	1.5977	0	0	0	2.93053	0	0	0	1.08884
XI-TACTTGTAGTCGATAA-8	0	2.26686	0	1.82284	1.00423	2.06929	0	2.26686	0	0	0	0
XI-TAGACCAAGATCCTGT-8	0	1.87718	0	2.75748	0	1.54544	0	0	0	0	0	0
XI-TAGACCACAAACAACA-8	0	1.66819	0	2.3481	0.620851	1.49111	0	0	0	0	0	0.620851
XI-TAGACCACATTCACTT-8	0.703403	0	0.703403	0	0	2.85243	0	2.79173	0	1.11226	0	0
XI-TAGCCGGGTCCCTACT-8	0	1.30298	1.85011	3.3722	0	1.85011	0	2.20174	0	0	0	0
XI-TAGCCGGTCTCTGCTG-8	0	1.68077	0	2.79079	0	2.27617	0	0	0	0	0	0
XI-TAGGCATTCTCTGTCG-8	0	0	0	2.08631	0	2.50865	0	0	1.34079	0	0	1.34079
XI-TAGTGGTAGCGTAGTG-8	0	1.27091	0	3.06865	0	1.27091	0	0	1.27091	0	0	0
XI-TAGTGGTTCGTAGATC-8	0	1.41482	0	2.33672	0	1.97845	0	0	0	0	0	0
XI-TATCAGGCAACAACCT-8	0	0.983965	0	0.983965	0	1.4702	0	0	1.4702	0	0	0
XI-TATCTCAAGAGCAATT-8	0	1.34627	0	2.03259	0.666643	2.14961	0	1.06311	0	0	0	0
XI-TATCTCACAGGAACGT-8	0	1.4654	0	2.03582	0	1.87928	0	0	0	0.746572	0	0
XI-TATGCCCAGCTAGCCC-8	0	1.9828	0	1.64391	0	1.64391	0	0	0	0	0	0
XI-TATGCCCGTACCGTAT-8	0	1.96369	0	1.72173	0	1.72173	0	0	0	0	0	0
XI-TATGCCCGTTCGGCAC-8	2.20317	0	0	0	0	1.30415	0	0	0	0	0	0
XI-TATTACCGTAAACCTC-8	0	1.36929	0	2.28214	0.681842	1.77285	0	0	0	0	0	0
XI-TCAACGATCTGTCTCG-8	1.25653	0	0	4.33593	1.25653	1.25653	2.60756	2.40268	0	0	0	1.25653
XI-TCAATCTGTGGCGAAT-8	0.67886	1.58648	2.45856	2.27672	1.07952	1.07952	0	2.86321	0	0	0	0
XI-TCACAAGCACGCGAAA-8	2.09111	0	0	4.27582	0	0	0	0	0	0	0	1.21332
XI-TCACGAAGTAGCTCCG-8	0	1.39681	0	2.78572	0.924713	1.95792	0	0	0	0	0	0
XI-TCACGAAGTCTCTCTG-8	0	1.87679	0	1.32608	2.49031	0	0	1.87679	0	0	0	2.22988
XI-TCACGAATCCCAACGG-8	0	3.2481	0	2.5052	0	1.17841	0	0	0	0	0	0
XI-TCAGATGAGTCAAGCG-8	0	1.85874	0	0	1.85874	0	0	2.47075	0	0	0	0
XI-TCAGATGGTACTCGCG-8	1.4539	0	0	0	0.838072	0.504377	1.72128	0.504377	2.25417	0	0	1.08784
XI-TCAGATGGTCTCTCTG-8	0.746222	0	0	1.16877	1.46489	1.16877	0	2.28972	0	0	0	0
XI-TCAGCAAAGGTGTTAA-8	1.27295	0	0	3.37707	0	1.27295	0	0	0	0	0	0
XI-TCAGCAACACATTTCT-8	1.03151	0.372477	1.18069	1.18069	1.78584	1.03151	1.03151	3.28562	0	0	0	1.03151
XI-TCAGCAACACCATCCT-8	0	1.07913	0	0	1.07913	3.01658	0	0	0	0	0	0
XI-TCAGCTCAGGACAGCT-8	0	2.3279	0	3.11787	0	1.72779	0	1.72779	0	0	0	0
XI-TCAGCTCCACGGACAA-8	2.17525	0	1.58968	1.28134	1.58968	1.28134	1.58968	3.02096	0	0	0	1.28134
XI-TCAGGATTCCATGCTC-8	0	2.07005	0	1.28009	1.28009	0	1.00478	0.62361	0	0	0	0.62361
XI-TCAGGTATCACATACG-8	0	1.26834	0	2.49084	0	1.4831	0	0	0	0	0	0
XI-TCAGGTATCGCCAAAT-8	0	0	1.32022	0	0	2.22275	0	1.32022	0	0	0	1.32022
XI-TCAGGTATCTCGGACG-8	1.1124	0	0	3.15522	0	1.62596	0	0	0	0	0	0
XI-TCATTACAGACCCACC-8	1.56504	1.06175	0	2.43387	2.58734	0	0.66563	2.51354	1.34473	0	0	1.06175
XI-TCATTTGAGAAGGGTA-8	0	2.20067	0	2.75516	0	1.61254	0	0	0	0	0	0
XI-TCATTTGGTCTAGTGT-8	0	2.01263	0	3.60159	0	2.84534	0	0	0	0	0	0
XI-TCCACACAGAACTCGG-8	1.52825	0	0	1.03142	1.85866	1.85866	1.03142	2.1066	0	0	0	1.03142
XI-TCCACACAGGCCGAAT-8	0	2.24408	0	1.6517	0.877668	0.877668	0	0	0	0	0	0
XI-TCCACACTCTGCAAGT-8	0	1.92146	0	2.64756	0	2.11488	0	0.899237	0	0	0	0
XI-TCCCGATCAATAGCGG-8	0	2.44223	0	1.83248	0	2.81828	0	1.01152	0	0	0	0
XI-TCCCGATCATTTGCTT-8	0	1.40511	0	3.50549	0	2.16217	0	0	0	0	0	0.931372
XI-TCGAGGCAGCGGCTTC-8	0	0	1.8483	0	0	1.30142	0	3.49936	0	2.45942	0	0
XI-TCGAGGCAGCTAGTCT-8	0	1.60488	0	2.46771	0	0.994934	0	0.449917	2.12661	0	0	0
XI-TCGAGGCAGGGAAACA-8	1.25797	0	0	0	2.14649	1.25797	0	1.25797	0	0	0	0
XI-TCGAGGCCAGAGCCAA-8	0	0	0	2.68139	0	1.80862	0	0	0.993504	0	0	0
XI-TCGCGAGCAGCCTTGG-8	0.80072	0	2.90032	0	1.23962	2.48859	0	2.83044	0	2.26072	0	0
XI-TCGCGAGTCGAACGGA-8	0	2.4225	0	1.90327	1.71671	1.90327	0	1.48719	2.06043	0	0	0
XI-TCGCGAGTCTTGAGAC-8	0	1.55137	0	3.24984	0	2.26956	0	0	0.806168	0	0	0
XI-TCGCGTTCAGAGCCAA-8	1.69787	0	0	2.04037	1.69787	0	0	1.69787	0	0	0	0
XI-TCGCGTTGTTATCACG-8	1.11446	0	1.4846	1.8658	0.860897	0.860897	1.11446	1.75414	0	0	0	0.860897
XI-TCGCGTTGTTTCCACC-8	0	1.18792	0	3.06908	0	1.71569	0	0	1.71569	0	0	0
XI-TCGGTAATCTTCCTTC-8	1.21058	0	1.51142	0	1.21058	2.63583	1.74237	3.98893	0	3.10004	0	0.778277
XI-TCGTACCGTCGAGTTT-8	0	1.44294	0	2.63422	0	1.76638	0	0	0	0	0	0
XI-TCGTACCGTGCCTGCA-8	0	2.32443	0	2.32443	0	2.32443	0	0	0	0	0	0
XI-TCGTACCTCGACAGCC-8	0.946159	1.98831	0	1.42349	0.946159	1.74526	0	0.946159	0	0	0	0
XI-TCTATTGCACAGCCCA-8	0.830989	1.44432	0.830989	1.58653	0.499438	0.830989	0	1.27848	0.499438	0	0	0.830989
XI-TCTATTGGTGGTACAG-8	0	1.51123	0	1.84031	0	1.01746	0	0	0	0	0	0
XI-TCTATTGTCTGAAAGA-8	1.69517	0	1.06681	2.41286	1.57115	0.491866	1.06681	2.41286	0	0	0	0
XI-TCTCATAAGAGCTGCA-8	0	1.7415	0	0	0	2.48327	0	0	1.7415	0	0	0
XI-TCTCATACATACGCTA-8	0	1.03785	0	1.03785	1.03785	2.62192	0	0	2.11537	0	0	0
XI-TCTCTAAAGACCCACC-8	0.881255	0.881255	1.99642	2.61924	1.78318	1.13812	0	2.76293	0	0	0	0.534716
XI-TCTCTAAAGATGCCTT-8	0	1.25446	0	1.56002	0.812252	1.79374	0	0	0	0	0	0
XI-TCTCTAAAGTATCTCG-8	2.07551	0	0	2.70386	1.20083	1.20083	0	0	0	0	0	0
XI-TCTCTAACACGTTGGC-8	2.06703	0	0	1.19405	1.72292	1.72292	0	1.19405	0	0	0	0
XI-TCTCTAACATCTACGA-8	0.558632	1.38457	0	2.61891	0.558632	1.17707	0	0.558632	0	0	0	0
XI-TCTCTAAGTACATGTC-8	0	1.29754	0	1.60752	1.29754	2.56274	0	0	0	0	0	0
XI-TCTGAGAAGCACCGTC-8	1.0375	0	0	3.67034	2.11488	0	0	1.86663	0	0	0	0
XI-TCTGAGAAGGTAGCCA-8	1.27406	0	0	3.80177	1.81656	0	2.94587	1.27406	1.27406	0	0	0
XI-TCTGAGATCTTATCTG-8	0.979062	0	0	0	0.979062	0.979062	3.25538	3.3175	0	0	0	1.7894
XI-TCTGGAAGTATCACCA-8	0	1.81634	0	2.16608	0.827386	2.42468	0	0	0	0	0	0.827386
XI-TCTGGAAGTGCAGGTA-8	0	0.939462	0	2.17396	0	1.73621	0	0	0	0	0	0
XI-TCTGGAATCCGTTGCT-8	0	1.08312	0	2.37671	0	2.54344	0	0	1.08312	0	0	0
XI-TCTTCGGAGCTGAACG-8	0.558632	1.70287	0	2.72243	1.55633	1.55633	1.55633	1.83065	0	0	0	1.17707
XI-TCTTCGGAGGCCATAG-8	0	1.71909	0	3.03708	0	1.39945	0	0	0	0	0	0
XI-TCTTCGGCATTGGCGC-8	0	1.43521	0	2.50158	0	2.19737	0	0	0	0	0	0
XI-TCTTTCCAGACTCGGA-8	0	1.98771	0	2.99054	0	1.79825	0	0.81526	0	0	0	0
XI-TGAAAGACATTGAGCT-8	1.46174	0	0	0	0	0.977095	0.977095	3.5777	0	0	0	2.22825
XI-TGACAACTCAGTCCCT-8	0	1.66391	0	1.14421	0	0	0	0	0	0	0	0
XI-TGACGGCGTTCAGACT-8	0	1.68852	0	3.50707	0	1.54249	0	2.28471	0	0	0	0
XI-TGACTAGCAGTACACT-8	0	1.03224	0	3.12184	1.52924	2.61384	0	1.52924	0	0	0	0
XI-TGACTAGGTCATCGGC-8	1.10803	0	0	0	1.95801	1.10803	0	2.84649	0	0	0	1.10803
XI-TGACTAGTCCTAGTGA-8	1.57751	0	1.85318	3.35581	1.57751	1.4047	0.570177	1.96692	0	0	0	0.570177
XI-TGACTTTAGAGTAATC-8	1.33521	1.33521	1.47269	1.96876	1.17577	2.17954	0.751568	2.54658	0	1.96876	0	0.985997
XI-TGACTTTGTCGGCTCA-8	0	2.68472	1.1316	0	0.717991	1.83283	0	1.42333	0	0	0	1.1316
XI-TGACTTTGTGCACTTA-8	0.339785	1.44389	0.339785	1.69582	0.794772	2.20749	0	1.95582	0	0	0	0
XI-TGACTTTTCATGTCTT-8	0	2.35994	0	3.99695	1.63123	1.86875	0	2.35994	0.862911	0	0	1.31911
XI-TGAGAGGAGACACGAC-8	0	0	1.53464	2.62023	1.03668	2.47814	0	3.4051	0	0	0	0
XI-TGAGAGGAGGTGCTTT-8	0	0	0	2.72592	0	2.0962	0	0	0	0	0	0
XI-TGAGCATAGTAGCGGT-8	1.4117	0	0	0	0.574214	0	0.93667	0	0	0	0	2.16989
XI-TGAGCATGTACATCCA-8	0.640158	0	0	2.20509	1.78041	0.370453	1.02732	1.42039	0	0	0	0.852358
XI-TGAGCATTCAAAGACA-8	0	2.66461	0	2.23553	0	1.46801	0	0	0	0	0	0
XI-TGAGCATTCCTTTCTC-8	2.31739	0	0	1.53894	1.53894	1.04022	0	1.87018	0	0	0	0
XI-TGAGGGAAGGGATACC-8	1.43281	0	0	3.7978	1.9989	1.14007	0	1.84332	0	0	0	1.65898
XI-TGAGGGACAATCACAC-8	0	1.44781	0	3.25601	0	1.67493	0	0	0.734576	0	0	0
XI-TGAGGGACACAGATTC-8	1.10492	0	0	4.15243	1.95401	1.10492	0	0	0	0	0	0
XI-TGAGGGACATCACGAT-8	1.57221	0	0	2.61917	1.8066	0.820848	0	0.820848	0	0	0	0.820848
XI-TGAGGGACATCGGACC-8	0	1.89842	0	1.89842	0	1.34487	0	0	0	0	0	1.34487
XI-TGAGGGAGTGTTTGTG-8	0	1.64577	0	0	0	2.75031	0	0	1.64577	0	0	0
XI-TGAGGGATCATAAAGG-8	0	1.9166	0	1.1997	0.769902	1.49932	0	0	0	0	0	0
XI-TGATTTCAGATGCCTT-8	0	2.11595	0	0	1.23329	0	0	0	0	0	0	0
XI-TGATTTCCATCGATGT-8	1.25098	0	0	2.60038	1.78968	0	1.25098	1.25098	0	0	0	1.25098
XI-TGCACCTCAATAGAGT-8	0	2.83699	0	3.12178	1.43814	0.58957	0	1.89047	0	0	0	0.58957
XI-TGCACCTGTCTGCCAG-8	0	2.61334	0	3.26915	0	2.47133	0	1.52882	0	0	0	0
XI-TGCACCTTCTGAGGGA-8	1.4179	0	0	3.52189	1.4179	1.73917	0	1.4179	0	0	0	0
XI-TGCCAAAAGACTTTCG-8	0	1.7494	0	3.49864	0	0.782892	0	0	0.782892	0	0	0.782892
XI-TGCCCATGTCACCTAA-8	0	1.2775	0	1.2775	0	1.82056	0	0	0	0	0	0
XI-TGCCCATTCTCTAGGA-8	0	2.10765	0	0.790646	0	1.52919	0	0	1.22661	0	0	0
XI-TGCCCTAAGCTGTCTA-8	0	1.36136	0	1.91736	0	3.0592	0	0	0	0	0	0
XI-TGCCCTAGTCTACCTC-8	1.27759	0	3.07749	2.42939	0	2.17065	0	2.17065	0	0	0	1.27759
XI-TGCGCAGAGTAGCCGA-8	0	1.4864	0	1.18808	0	1.18808	0	0	0.760984	0	0	0
XI-TGCGCAGCAAGGACTG-8	0	1.80299	0	2.22302	0	1.42728	0.490708	0.490708	0	0	0	0
XI-TGCGGGTCATTACGAC-8	1.14014	2.69644	0	2.25222	2.69644	1.65907	0	2.76572	0	0	0	1.14014
XI-TGCGGGTGTTCAGTAC-8	1.68095	0	0	3.30409	1.68095	0	0	2.79099	0	0	0	0
XI-TGGACGCGTAGTAGTA-8	0	1.27666	0	3.61591	0	1.81958	0	0	0	0	0	0
XI-TGGACGCTCATTTGGG-8	1.05512	0	0	2.88205	1.55701	0	0	2.1388	0	0	0	1.05512
XI-TGGCCAGAGGTGTGGT-8	0	1.50694	0	3.14623	0.77517	2.33869	0	0.77517	0.77517	0	0	0
XI-TGGCCAGGTTCAGGCC-8	1.88314	0	0	0	0	0	0	0	0	0	0	0
XI-TGGCGCAGTACGACCC-8	1.44084	0	0	3.28818	0	1.76411	0	2.63167	0	0	0	0.960163
XI-TGGCTGGTCAATAAGG-8	0	0.71133	0	1.63837	0	1.82188	0	0	0	0	0	0
XI-TGGGCGTAGTCAATAG-8	1.09041	0	0	2.55358	2.3867	1.09041	0	1.09041	0	0	0	1.09041
XI-TGGGCGTGTGTAAGTA-8	0	1.88055	0	1.88055	0	0	0	0	0	0	0	0
XI-TGGGCGTGTTCCACAA-8	0	2.49463	0	3.03746	0.950956	0.584499	0	0.584499	0.584499	0	0	0.950956
XI-TGGTTAGCACAGCGTC-8	0	1.85745	0	1.03049	0	1.03049	0	0	0	0	0	0
XI-TGGTTAGGTATAATGG-8	0	1.20627	0	2.17513	0.576802	1.86599	0.940269	0.576802	0.576802	0	0	1.73731
XI-TGGTTAGTCCACGACG-8	1.09318	0	0	3.35941	1.93891	1.09318	0	2.18997	0	0	0	1.60291
XI-TGGTTCCTCCACGCAG-8	1.17896	0	0	3.67038	1.17896	0.754003	0.754003	2.88382	0	0	0	0.754003
XI-TGGTTCCTCTGCGACG-8	0	1.78678	0	1.97585	0	1.97585	0	0	1.55342	0	0	0
XI-TGTCCCATCAGATAAG-8	0	2.87089	0	3.875	1.87961	1.87961	0	1.32852	0	0	0	0
XI-TGTCCCATCGCCTGTT-8	0	2.58777	0	1.62925	0	1.62925	1.62925	1.11515	0	0	1.11515	1.11515
XI-TGTGTTTGTAATCGTC-8	1.72141	0	0	3.26798	0	1.19277	0	2.06542	0	0	0	0
XI-TGTGTTTTCCTGTACC-8	0.954921	0	0	3.21795	1.75706	0	0	0.954921	0	0	0	0.954921
XI-TGTTCCGAGTAGGCCA-8	0	2.16712	0	1.46191	0.744186	2.28623	0	0	1.87543	0	0	0
XI-TTAACTCGTTACCAGT-8	0	1.4312	0	3.44186	0.952372	1.4312	0	0	0	0	0	0
XI-TTAGGACAGCTAGGCA-8	1.51913	0	0	1.02393	0	1.02393	0	0	0	0	0	0
XI-TTAGGACAGTTTGCGT-8	0.640031	0	1.52304	0	1.30552	0.640031	0	3.15331	0	4.32298	0	0
XI-TTAGGACCAAGACACG-8	0	1.70834	0	1.70834	1.18169	1.18169	0	1.18169	0	0	0	0
XI-TTAGGACGTCTCTCTG-8	0	1.79762	0	2.40428	1.25779	1.25779	0	1.25779	0	0	0	0
XI-TTAGGACGTTCAACCA-8	0	1.72248	0	2.6943	0	1.40256	0	0	0.929326	0	0	0.929326
XI-TTAGGACGTTCCCGAG-8	0	1.64864	0	2.50142	0	1.64864	0	0	0.875457	0	0	0
XI-TTAGGCATCCTTGCCA-8	2.05705	0	0	0	1.1861	1.71354	0	0	0	0	0	0
XI-TTAGTTCCAGGAATGC-8	1.84269	0	0	0	1.51344	1.51344	0	1.51344	0	0	0	0
XI-TTATGCTTCTATCGCC-8	0	0.897769	0	0	0	1.67941	0	0	0.897769	0	0	0
XI-TTCCCAGAGATATACG-8	0.99824	0	0	0	0	2.25837	0	0	2.25837	1.48772	0	0
XI-TTCGAAGGTAATCACC-8	1.46625	0	0	2.93257	0.747156	1.46625	0	2.03679	0	0	0	0
XI-TTCGAAGTCCTTTCGG-8	0	0	0	0	0	0	0	0	0	0	0	0
XI-TTCGGTCAGAGCTATA-8	2.57985	0	0	0	0	0	0	0	0	0	0	0
XI-TTCGGTCTCTACTCAT-8	0	0	1.43023	2.7284	0	2.19156	0	0	0	0	0	0.95159
XI-TTCTACAAGAAGGGTA-8	0	2.76063	0	2.91791	1.61722	1.30636	0	1.1051	0	0	0	0
XI-TTCTACATCGGTTAAC-8	2.18289	0	0	1.28757	0	1.83226	0	1.28757	0	0	0	0
XI-TTCTCAAAGATAGGAG-8	2.37791	0	0	3.80712	1.77345	1.23709	0	1.23709	0	0	0	0
XI-TTCTCAAAGCTCTCGG-8	0	0.98512	0.98512	2.3253	1.92767	1.79748	2.04285	2.54529	0	0.98512	0	1.47162
XI-TTCTCAACACATTCGA-8	0	3.56905	0	3.03035	0.97155	0	0.97155	2.52527	0	0	0	1.4549
XI-TTCTCCTAGTCCCACG-8	0	1.48834	0	1.90453	0.762323	2.19753	0	0	0.762323	0	0	0
XI-TTCTCCTCAAGCCGTC-8	0	2.82236	0	1.93603	0	0	0	0	0	0	0	0
XI-TTCTCCTCATGGTCTA-8	1.18982	1.18982	1.48834	1.18982	1.18982	2.60828	0	2.76394	0	0	0	0.762323
XI-TTCTCCTTCATGTCCC-8	0	0.810028	0	2.84628	0	2.13863	0	0	0.810028	0	0	0
XI-TTCTTAGAGGGCTTGA-8	0	2.26147	0	2.90112	0	2.40063	0	0.889072	0	0	0	0
XI-TTCTTAGCACATTCGA-8	0	2.58752	0	3.55984	2.35747	0	0	2.21897	0	0	0	0.86133
XI-TTGAACGAGTCAAGGC-8	0	0.93804	0	2.7077	1.73429	1.97684	0	0	0	0	0	0
XI-TTGAACGGTCACTGGC-8	1.03621	0	0	1.03621	1.03621	0	0	1.86494	0	0	0	1.03621
XI-TTGAACGTCATCGGAT-8	0	2.31698	0	0	0	0	0	0	0	0	0	0
XI-TTGACTTCACGGCGTT-8	0	0.703609	0	1.96378	1.11254	1.11254	0.703609	0.703609	0	0	0	0
XI-TTGACTTCATCCGTGG-8	0	1.8483	0	2.56766	0.848978	1.61179	0	0	0	0	0	0
XI-TTGACTTGTCCGTGAC-8	1.94368	0	0	1.22194	1.75571	0.787042	1.52402	0.787042	0	0	0	1.22194
XI-TTGCCGTAGGGATGGG-8	0	2.48685	0	3.13752	0	1.04283	0	1.04283	0	0	0	0
XI-TTGCGTCAGGGATGGG-8	1.08209	0	0	3.27188	1.08209	1.08209	0	1.08209	0	0	0	0
XI-TTGCGTCCATGCCACG-8	0	1.87212	0	1.87212	0	2.22496	0	1.87212	0	0	0	1.32203
XI-TTGGAACAGACGCTTT-8	0	1.75334	0	1.94123	0	1.94123	0	0	0.78548	0	0	0
XI-TTGGAACTCTCGCATC-8	0.9919	0	0	2.24937	2.24937	0	0	1.47995	0	0	0	0
XI-TTGGCAAAGACCTTTG-8	0	0	0	0	0	2.06462	0	0	0	0	0	1.19213
XI-TTGGCAAAGCAATATG-8	0	2.89974	0	2.12326	0	0	0	0	0	0	0	0
XI-TTGGCAAAGCACGCCT-8	1.27965	0	0	2.63741	0	0	0	2.80773	0	0	0	0
XI-TTGGCAAGTATAGGTA-8	0	2.37577	0	0	1.77149	0.965669	0	0	0	0	0	0.965669
XI-TTGGCAATCAGATAAG-8	0	0.811	0	2.14018	0	0.811	0	0	0.811	0	0	0
XI-TTTACTGAGAAGATTC-8	0	1.8372	0	3.3726	1.0151	1.50835	0	0	0	0	0	0
XI-TTTACTGCAAGAAGAG-8	0	1.56176	0	3.07821	1.89473	1.05904	0	2.88772	0	0	0	0
XI-TTTACTGTCTGGCGAC-8	0.688529	0	1.93798	0.688529	1.93798	1.60204	0	1.60204	0	0.688529	0	0.688529
XI-TTTATGCAGTGACATA-8	0	0	0.988498	3.548	0.988498	1.47577	2.04753	2.24453	0	0	0	0.988498
XI-TTTATGCAGTTGAGTA-8	0	1.71201	0	3.12643	0.646065	1.86379	0	0	1.31481	0	0	0
XI-TTTCCTCAGTGGCACA-8	1.16732	0	0	3.49935	1.16732	2.28782	1.16732	2.16869	0	0	0	0
XI-TTTCCTCCATTCTTAC-8	1.86254	0	0	0	1.15564	0	0	0.736217	0	0	0	0.736217
XI-TTTGCGCGTCCTGCTT-8	0	2.40474	0	1.79804	0	1.79804	0	0	0	0	0	0
XI-TTTGTCACAGCTCGCA-8	0	2.30986	0	2.68168	0	2.30986	0	0	0	0	0	0
XI-TTTGTCAGTCGTGGCT-8	0	1.70532	0	2.30322	1.38682	0	0	0	0	0	0	0
XI-AAACCTGAGTACGCGA-9	0	1.67775	0	3.44918	0	2.27285	0	0	0	0	0	0
XI-AAACCTGGTCGACTGC-9	1.32547	0	1.32547	0	0	2.69596	0	3.35479	0	0	0	0
XI-AAACCTGTCGGTGTTA-9	1.83646	0	0	1.83646	0	2.18733	1.2912	0	0	0	0	0
XI-AAACGGGAGATGAGAG-9	0	1.75284	0	0	0	1.2195	0	0	0	0	0	0
XI-AAACGGGAGGCAGGTT-9	1.25134	0	0	1.25134	1.55657	1.55657	0	0	0	0	0	0.809821
XI-AAACGGGCATGTCCTC-9	1.20737	0	1.73859	3.86898	0	0	0	1.20737	0	0	0	0
XI-AAACGGGGTGGTCTCG-9	0	2.51769	0	3.4223	0	1.18784	0	0	0	0	0	1.18784
XI-AAACGGGTCGTAGATC-9	0	0	0	3.16756	0	1.4469	0	1.4469	0	0	0	0
XI-AAAGATGGTTTGTGTG-9	0	2.07714	0	2.7056	1.73244	0	0	1.20213	0	0	0	0
XI-AAAGATGTCTAACGGT-9	0	1.71099	0	2.44931	1.39202	1.95245	0	0	0.920875	0	0	0
XI-AAAGATGTCTCTTGAT-9	0	0	0	3.61241	0	2.24956	0	1.65666	0	0	0	0
XI-AAAGCAATCCGTACAA-9	0.759166	0	1.48376	0.759166	0	2.19226	0	2.31174	0.759166	0	0	0
XI-AAAGCAATCTCAACTT-9	0	2.1446	0	3.37656	1.05941	1.05941	0	2.34404	0	0	0	0
XI-AACGTTGGTCCAGTGC-9	1.17191	0	0	1.69678	0	0	0	1.17191	0	0	0	0
XI-AACGTTGTCTTTCCTC-9	0	2.05175	0	2.21242	0	2.21242	0	0	1.31173	0	0	0
XI-AACTCAGGTATAATGG-9	2.67042	0	0	2.52774	2.16142	2.16142	0	2.67042	0	0	0	1.07188
XI-AACTCCCAGCTAAACA-9	0	0	0	1.43241	0	1.99844	0	0	0	0	0	0.953351
XI-AACTCCCTCAAACCGT-9	1.41825	1.41825	0.811799	2.06506	1.05707	0.811799	0.48611	1.25388	0	0	0	0
XI-AACTCTTGTGACCAAG-9	0.410665	1.95923	0	2.31656	0.700937	1.71746	0	1.95923	0.410665	0	0	0
XI-AACTGGTCAAGTTAAG-9	0	1.94061	0	1.75275	0	1.21942	0	0	0	0	0	0
XI-AACTGGTGTTCCATGA-9	0	3.31156	0	2.54519	0	1.37027	1.37027	2.12119	0	0	0	0
XI-AACTTTCCATGCCCGA-9	0.971754	1.45516	0	1.24238	0.971754	1.45516	0.599544	1.45516	0.971754	0	0	0
XI-AACTTTCGTGACCAAG-9	0	1.62498	0	1.11158	0.702888	2.21448	0	0	1.11158	0	0	0
XI-AAGCCGCCACCAGTTA-9	0	0	1.78802	1.46289	1.46289	0	2.22958	3.18754	0	0	0	1.78802
XI-AAGCCGCCATTTGCCC-9	0	1.65535	0	2.24811	0.880304	0	0	0	0	0	0	0
XI-AAGGAGCGTATATGAG-9	0	1.12756	0	0	0	2.74835	0	0	0	0	0	0
XI-AAGGAGCGTCTAGGTT-9	0	0	0	0	1.27703	1.27703	0	0	0	0	0	0
XI-AAGGAGCGTGTGCCTG-9	1.73917	1.20786	1.20786	1.73917	1.20786	0	0	1.73917	0	0	0	0
XI-AAGGAGCTCGCATGGC-9	0	0	0	2.35522	0	0.951688	0	0	0	0	0	0
XI-AAGGCAGAGAGCAATT-9	0	1.56489	0	1.56489	0	2.1476	0	0	0	0	0	0.431982
XI-AAGGTTCCAGATGAGC-9	0	0.735028	0	2.84973	0	1.67563	0	0	0	0	0	0
XI-AAGGTTCTCAACACAC-9	1.45164	0	1.45164	0	2.3805	2.3805	0	4.03587	0	0	0	0
XI-AAGTCTGCAATGGTCT-9	0	0	1.38761	0	0	1.70618	0.560367	2.14161	0	0	0	1.17987
XI-AATCGGTGTACCGAGA-9	0.973801	0	0	0	0.973801	1.78238	0	0	0	0	0	0
XI-AATCGGTGTTGTACAC-9	1.95688	0	0	2.78458	1.3959	1.3959	0	1.3959	0	0	0	0
XI-AATCGGTTCTGGTGTA-9	0	1.88456	0	2.97612	0	1.05123	0	0	0	0	0	0
XI-ACACCAAGTATAGTAG-9	0	0	0	2.05536	1.4827	2.55854	0	0	0	0	0	0
XI-ACACCCTCACTAAGTC-9	0.485292	1.5577	0	2.33889	0.810618	1.05569	0	0	0	0	0	0.810618
XI-ACACCCTTCTGTACGA-9	0	1.69098	0	2.03303	0	1.16702	0	0	0	0	0	0
XI-ACACCGGCACAGATTC-9	0	0	0	2.34421	0	1.89537	0	0	0	0	0	0
XI-ACACTGACAGCGAACA-9	1.1033	0	0	3.37408	0	0	0	0	0	0	0	0
XI-ACACTGATCTGGGCCA-9	1.46148	0	0	0	0	2.39216	0	0	0	0	0	0
XI-ACAGCCGCAGGAATCG-9	0	2.05764	0	2.51601	0.759831	1.48472	0	0.759831	0.759831	0	0	0
XI-ACAGCTAAGTTTCCTT-9	0	1.48156	0	1.48156	0	1.48156	0	0	0	0	0	0
XI-ACAGCTACACCTTGTC-9	1.05904	0	0	1.56176	0	0	0	0	0	0	0	1.05904
XI-ACAGCTAGTTCGGCAC-9	0	1.40465	0	2.69688	0.930999	1.40465	0	0	0	0	0	0
XI-ACAGCTAGTTTGTTTC-9	0	1.90026	0	0.75965	0	2.05734	0	0	0	0	0	0
XI-ACAGCTATCTCTGCTG-9	1.4534	0	0	2.64692	2.02224	0	0	3.30399	0	0	0	1.4534
XI-ACATACGCACATCCGG-9	1.22253	2.17319	0.787499	3.03328	1.22253	1.7564	0.469345	2.23914	0	0	0	0.787499
XI-ACATACGGTATCGCAT-9	0.757778	0.757778	0.757778	2.68118	0	2.75594	0	0	0	0	0	0.757778
XI-ACATGGTAGCTAGCCC-9	0	0.966678	0	2.51805	0	1.44889	0	1.44889	0	0	0	0
XI-ACCAGTACATGTAGTC-9	0	2.1349	0	2.68578	1.24858	2.39257	0	0	0	0	0	0
XI-ACCAGTATCCAAATGC-9	0	1.49118	0	2.61168	0	2.06492	0	0	0	0	0	0.76428
XI-ACCCACTAGAAAGTGG-9	0	1.4073	0	1.78101	0	1.54796	0	0	0	0	0	0.48056
XI-ACCCACTGTATAGGGC-9	1.19102	0	0	3.34938	1.19102	0	0	1.19102	0	0	0	0
XI-ACCCACTTCCAGGGCT-9	0	0.911517	0	0	0	1.38032	0	0	1.69823	0	0	0.911517
XI-ACCCACTTCGTTTATC-9	0	0	0	2.98569	0	2.25607	0	0	0	0	0	0
XI-ACCGTAACAATGGACG-9	0	2.72787	0	2.58456	0	1.11281	0	0	0	0	0	0
XI-ACCGTAACATATGGTC-9	1.09728	0	0	3.29391	0	2.56311	0	0	0	0	0	1.60784
XI-ACCGTAAGTTAAGTAG-9	0	0	1.08963	2.18523	0	1.59865	0	1.08963	0	0	0	0
XI-ACCGTAATCTGCTTGC-9	0	0	0	0	1.10499	2.0878	0	0	0	0	0	0
XI-ACGAGCCAGTTGTCGT-9	1.19357	0	0	0	1.19357	0	0	0	0	0	0	0
XI-ACGAGCCCATCACGTA-9	0	0	1.90133	0	1.34739	1.34739	0	1.90133	0	0	0	0
XI-ACGAGGAGTGTGAAAT-9	1.41588	0	0	3.37009	0	0	0	0	0	0	0	0
XI-ACGAGGATCATTCACT-9	1.37108	1.37108	0.683028	2.23311	0	1.85462	1.0851	1.9285	0	0	0	0
XI-ACGATACAGTGTTTGC-9	0	1.25491	0	3.04738	1.25491	2.40063	0	1.25491	0	0	0	0
XI-ACGATGTAGGATTCGG-9	0	1.42886	0	2.61708	0	1.99441	0	0	0	0	0	0
XI-ACGCAGCGTACCGTTA-9	0	0	0	2.99	1.42254	2.34592	0	2.81769	0	0	0	0
XI-ACGCCGAAGCGGATCA-9	0	0	0.579137	2.81481	0.579137	1.98458	0.943515	0.943515	0	0	0	0.943515
XI-ACGGAGATCCAAGCCG-9	0	2.8456	0	3.75842	0.854835	0	0	2.92116	0	0	0	0.854835
XI-ACGGCCAAGCCTATGT-9	1.48576	0.397654	0	2.89544	1.23595	0.397654	0	2.11926	0	0	0	0.902186
XI-ACGGCCAAGTGAAGTT-9	0	2.23374	0	2.39805	0.980933	2.66274	0	1.46647	0.980933	0	0	0
XI-ACGGCCATCACGCGGT-9	0	0	2.24886	4.48408	1.34173	0	0	1.89481	0	0	0	1.34173
XI-ACGGCCATCGCGCCAA-9	0	1.54327	0	2.12342	0	0	0	0	0	0	0	0
XI-ACGGGTCAGCCCAGCT-9	0	0	0	1.38323	0	2.67034	0	0	0.913838	0	0	0
XI-ACGGGTCAGTGCGTGA-9	0	1.49748	0	2.57615	0	1.82546	0	0	0	0	0	0
XI-ACGTCAAAGAGACTTA-9	1.87781	0	0	0	1.54602	0	3.14228	2.86889	0	0	0	1.04605
XI-ACGTCAAAGATGTAAC-9	0	2.20379	0	3.15981	0	0.960064	0	0	0	0	0	1.44072
XI-ACGTCAATCAGCGACC-9	0	2.70532	0	1.83013	0	0	0	0	0	0	0	0
XI-ACGTCAATCCTTGCCA-9	0	2.11895	0	1.77183	0	0	0	0	0	0	0	0
XI-ACTATCTGTGCACCAC-9	1.21682	0	0	2.35192	0	0	0	0	0	0	0	1.21682
XI-ACTATCTGTTTAGCTG-9	0	1.52995	0	0	1.03282	1.03282	0	0	0	0	0	0
XI-ACTGAACCAACACCCG-9	0	0	0	2.94297	0	0.915362	0	2.44093	0	0	0	1.38513
XI-ACTGAACTCCGCTGTT-9	2.23982	0	0	1.33426	1.33426	1.33426	0	1.88622	0	0	0	2.23982
XI-ACTGAACTCTCGATGA-9	1.09662	0	0	1.60704	0	1.09662	0	0	0	0	0	0
XI-ACTGAACTCTGTTGAG-9	0	1.38401	0	2.85933	0	1.70226	0	0	0	0	0	0
XI-ACTGAGTCAACTGCGC-9	1.82837	0	0	1.00841	0	1.50018	1.50018	2.27277	0	0	0	1.00841
XI-ACTGAGTCACCAGTTA-9	0	1.44665	0	2.63873	0	2.14951	0	0	0	0	0	0
XI-ACTGATGAGGCGCTCT-9	0	1.50446	0	2.07987	0	1.28821	0	0	0.628836	0	0	0.628836
XI-ACTGCTCCAAGGTTCT-9	1.2761	0	0	2.42751	0	0	0	0	0	0	0	1.81894
XI-ACTGCTCCATCGATGT-9	2.15769	0	0	0	1.26705	0	0	0	0	0	0	0
XI-ACTGTCCAGTGGTAAT-9	1.78678	0	0	0	0	1.24849	0	0	0	0	0	0
XI-ACTGTCCGTCGATTGT-9	0	1.43107	0	3.53874	0	0.952274	0	1.7535	0	0	0	0
XI-ACTTACTCACGACTCG-9	1.20051	0	0	3.27865	0	0	0	0	0	0	0	1.20051
XI-ACTTACTGTCTAGCGC-9	1.73917	0	0	1.20786	1.20786	1.73917	1.73917	0	0	0	0	0
XI-ACTTACTGTTCCATGA-9	0	1.24128	0	3.33435	0	0	0	0	0	0	0	1.24128
XI-ACTTGTTAGTGGCACA-9	1.32771	0	0	3.35773	0	1.87867	0	0	0	0	0	0
XI-ACTTTCATCTGTCTAT-9	0	1.69469	0	1.17015	0.747273	0.747273	0	0	0	0	0	0
XI-AGAATAGAGCTCAACT-9	1.65838	0	0	1.13956	1.65838	0	0	0	0	0	0	0
XI-AGAATAGCACCTTGTC-9	1.29005	0	2.44511	2.73963	0.84005	1.83513	0	2.8967	0	0	0	1.83513
XI-AGACGTTGTAAGAGGA-9	1.50821	0	0	0	0	2.28204	0	0	0	0	0	0
XI-AGACGTTGTGACCAAG-9	0.696312	3.05054	0	1.95133	1.39104	1.10283	0	2.20284	0	0	0	0
XI-AGACGTTTCGTCCAGG-9	0	1.81033	0	2.55948	0	2.41814	0	0	1.48349	0	0	0.994791
XI-AGAGCTTAGGTCGGAT-9	0	1.745	0	1.21282	0	1.745	0	0	0	0	0	0
XI-AGAGTGGTCCATGAGT-9	0	0.985962	0	2.67022	0	2.54653	0	0	0	0	0	0
XI-AGAGTGGTCGCGTAGC-9	0	1.88884	0	2.70999	0	1.33654	0	0	0	0	0	0
XI-AGATCTGAGGTGATAT-9	0.80713	0	0	3.70689	1.55274	1.78605	0	1.24787	0	0	0	0
XI-AGATCTGAGTGTACGG-9	0	1.80025	0	1.98978	0	1.98978	0	0	1.26004	0	0	0
XI-AGATTGCAGACTCGGA-9	0	1.97577	0	2.17079	0	2.17079	0	0	0	0	0	0
XI-AGATTGCAGTCTTGCA-9	1.06015	0	0	3.55427	1.06015	1.06015	0	0	0	0	0	0
XI-AGATTGCGTCTCCATC-9	0	1.68225	0	2.27781	0	1.36569	0	0.899842	0	0	0	0
XI-AGATTGCTCCAACCAA-9	1.28871	0	0	3.93054	0	1.28871	0	1.28871	0	0	0	0
XI-AGCAGCCCAAACAACA-9	0	0	0	1.32496	0	1.63765	0	0	0.867531	0	0	0.867531
XI-AGCAGCCTCTAACCGA-9	0	1.04545	0	1.87702	0	2.49056	0	0	1.5453	0	0	1.04545
XI-AGCATACGTAGCTGCC-9	0	2.08873	0	3.49152	0	1.8415	0	0	1.01836	0	0	0
XI-AGCATACTCATAGCAC-9	0	2.67571	0	3.59723	0	0.989664	0	3.27166	0	0	0	0
XI-AGCATACTCCACTCCA-9	0	1.84864	0	3.64957	0	2.20019	0	0.849207	0	0	0	0
XI-AGCCTAAAGCCAGTAG-9	1.05965	0	0	3.74899	1.5625	1.89554	0	1.89554	0	0	0	0
XI-AGCCTAAGTGGTACAG-9	0	2.61552	0.912721	2.3695	0.912721	2.29723	0	2.21931	0	0	0	0.912721
XI-AGCCTAATCAGTCCCT-9	0	2.60186	0	1.84883	0	1.02393	0	0	0	0	0	0
XI-AGCGGTCGTGGTGTAG-9	0	2.13918	0	2.77165	1.25205	0	0	0	0	0	0	0
XI-AGCGGTCTCGCTTAGA-9	0	2.13936	0	0	0.915811	1.94522	0	0	0	0	0	0
XI-AGCGTATAGTGCGATG-9	0	0.925908	0	2.87727	0	1.71784	0	1.71784	0	0	0	0
XI-AGCGTATTCTCTTATG-9	0	1.75998	0	1.43704	1.43704	2.83563	0	0	0	0	0	0
XI-AGCGTCGAGGGTTCCC-9	0	0	1.32385	1.32385	0	0	0	0	0	0	0	0
XI-AGCGTCGCACGAAATA-9	0	0	1.46187	2.2284	0.977198	2.03183	0	1.78691	0	0	0	0
XI-AGCGTCGGTCCGAATT-9	0	0	2.29682	2.49965	1.17423	0	0	2.66819	0	0	0	0
XI-AGCTCCTCACCGAATT-9	1.41	0	0	0.935304	0	0.935304	0	0	0	0	0	0
XI-AGCTCCTGTATTACCG-9	0	0.853053	0	0.853053	1.3066	1.8543	0	0	1.3066	0	0	0
XI-AGCTCTCAGCATCATC-9	0	1.08728	0	3.27942	0	0	0	0	0	0	0	1.08728
XI-AGCTCTCGTCGAATCT-9	0	1.75379	0	2.03954	0	1.75379	0	0	0	0	0	0
XI-AGCTCTCGTCTTCTCG-9	0	0.924254	0	0	0	2.68648	0	0	1.71559	0	0	0
XI-AGCTTGAAGATGCCAG-9	1.57408	0	0	1.57408	0	0	0	0	0	0	0	0
XI-AGGGAGTGTTTGTTGG-9	0	1.82125	0	2.26515	0	1.82125	0	0	0	0	0	0
XI-AGGGATGAGGCATGTG-9	1.66704	0	0	0	0	0	1.14684	0	0	0	0	0
XI-AGGGATGGTCAGCTAT-9	1.21866	0	0	2.72759	0	0	0	0	0	0	0	0
XI-AGGGTGACATACCATG-9	0	2.8476	0	2.50975	0.880758	0.534365	0	1.78247	0.534365	0	0	0
XI-AGGTCATGTGTGTGCC-9	0	0	0	0.973186	0	0	0	0	0	0	0	0.973186
XI-AGGTCATTCGACCAGC-9	0	1.60529	0	1.09516	2.39318	2.82833	0	0	0	0	0	0
XI-AGGTCCGTCACCTCGT-9	0	0	0	2.19749	0	1.38652	0	1.09881	0	0	0	0
XI-AGTAGTCTCTGCGGCA-9	0	1.46813	0	2.66476	0	2.54113	0	0	0	0	0	0
XI-AGTCTTTGTATGAAAC-9	0	1.67528	0	3.12243	0.734802	1.44814	0	0	1.15378	0	0	0
XI-AGTCTTTGTGATGCCC-9	1.03399	0	0	2.11009	0	0	0	0	0	0	0	0
XI-AGTGAGGAGATGGCGT-9	1.7415	0	0	2.08677	0	1.20984	0	0	0	0	0	1.20984
XI-AGTGAGGCATCTGGTA-9	1.27862	0	0	2.30965	0	0.831099	0	0.831099	0	0	0	0.831099
XI-AGTGAGGGTAAACCTC-9	0.655763	2.56848	1.54893	2.32885	1.04845	1.04845	1.32968	2.76164	0	0	0	1.04845
XI-AGTGGGAGTCCCTTGT-9	1.09635	0	0	3.49322	1.09635	0	1.60672	0	0	0	0	0
XI-AGTGGGAGTCTCATCC-9	0	0	0	3.25044	0	0	0	2.76512	0	0	0	0
XI-ATAACGCGTTCGCGAC-9	0	2.86016	0	3.83464	1.11777	2.42393	0	1.63239	0	0	0	1.11777
XI-ATAGACCAGGATGGTC-9	0	2.29649	0	2.29649	0	2.29649	0	0	0.91223	0	0	0
XI-ATCACGACACGTTGGC-9	1.40832	0	0	3.14594	0.804526	0.481078	1.24452	0.481078	0	0	0	0
XI-ATCATCTAGACCACGA-9	0	2.17166	0	2.22905	1.12257	2.11078	0	1.27841	0	0	0	0.937882
XI-ATCATGGCAACACCCG-9	0.75074	0.75074	0	0.75074	0.75074	0.75074	0.75074	2.29743	0	2.66881	0	2.17815
XI-ATCATGGGTGCACTTA-9	0.743752	1.58173	0	3.1146	0.743752	2.22771	0	0.976716	0	0	0	0
XI-ATCATGGGTTGGACCC-9	0	0	0	1.77285	0	1.44889	0	0	1.44889	0	0	0
XI-ATCATGGTCGGCCGAT-9	0	1.83535	0	2.18616	0	2.18616	0	0	0	0	0	0
XI-ATCCGAAAGCCCAATT-9	1.1363	1.50969	0	2.88601	1.9941	0	0	1.34032	0.533606	0	0	0.879684
XI-ATCCGAACAGACAAGC-9	0	1.37577	0	0.907884	0.907884	1.93388	0	0	0	0	0	0.907884
XI-ATCCGAATCTTCATGT-9	0	1.78895	0	0.80906	0	0.80906	0	0	0.80906	0	0	0.80906
XI-ATCGAGTGTCGCGGTT-9	0	0	0	2.56754	0	1.76018	0	0	0	0	0	0
XI-ATCGAGTGTCTGATTG-9	0	2.27559	0	1.68023	0	0	0	0	0	0	0	0
XI-ATCTACTCAACTGCTA-9	0	1.79699	0	2.1456	0	2.1456	0	2.4036	0	0	0	0
XI-ATCTACTGTAGGACAC-9	1.34929	0	0	0	0	0	0	0	0	0	0	0
XI-ATCTACTGTCCTGCTT-9	0	2.23018	0	2.9582	0.97844	0.97844	0	2.23018	0	0	0	0
XI-ATCTGCCGTAGTAGTA-9	0	0	0	1.92595	0	1.08312	0	0	0	0	0	0
XI-ATCTGCCGTCTAGGTT-9	1.32156	1.32156	1.87158	2.22439	1.71957	2.12003	0	2.62683	1.04128	0	0	0.65046
XI-ATGCGATTCATATCGG-9	0	0	0	2.97504	1.47707	2.88483	0	2.24604	0	0	0	0
XI-ATGCGATTCATGTGGT-9	2.23359	0	0	3.75342	0	1.64223	0	0	0	0	0	0
XI-ATGGGAGCAGCGAACA-9	0	1.65136	0	1.65136	0	1.99076	0	0	0	0	0	1.99076
XI-ATTACTCAGAGGACGG-9	1.68953	0	0	2.28584	0	1.1658	0	0	0	0	0	0
XI-ATTACTCAGGATATAC-9	0	1.61093	0	0.848366	0	1.30064	0	0	1.30064	0	0	0
XI-ATTACTCTCGAGCCCA-9	0	1.53004	0	2.47276	0.791239	2.10861	0	0	0.791239	0	0	0
XI-ATTATCCAGTCGAGTG-9	0	2.21724	0	1.77651	0	1.77651	0	0	0	0	0	0
XI-ATTCTACAGGGCATGT-9	1.71428	0	0.759952	2.68499	1.90074	1.18673	0	2.05784	0	0	0	0
XI-ATTGGACCAAGGTTTC-9	1.29638	0	0	4.54288	0	1.84247	0	1.29638	0	0	0	1.29638
XI-ATTGGACTCGTCTGAA-9	1.00654	0	0	1.49789	2.07247	2.07247	0	2.70062	0	0	0	0
XI-ATTGGTGGTCGCATCG-9	0	1.1216	0	2.67093	0	1.1216	0	0	0	0	0	0
XI-ATTTCTGAGAAGGGTA-9	0	1.8012	0	2.70179	0	1.99076	0	0	0	0	0	0
XI-CAACCAACAAACTGCT-9	1.92121	0	0	0.899064	2.27663	0	2.53832	0	0	0	0	0
XI-CAACCTCCACTTAAGC-9	0	1.51788	0	3.3844	1.51788	1.51788	0	0	1.84748	0	0	1.0229
XI-CAACTAGAGGGTGTTG-9	0	0	0	1.94793	1.70667	2.77479	0	0	0	0	0	0
XI-CAAGATCCAGCCAATT-9	0	0	0	3.24168	0	0	0	0	0	0	0	0
XI-CAAGGCCAGTGCGTGA-9	2.07633	0	0	0	1.73167	0.771274	2.4391	1.73167	0	0	0	1.91877
XI-CAAGGCCGTAGATTAG-9	0	1.63401	0	2.38863	0.601513	1.78327	0	0	0.601513	0	0	0.601513
XI-CAAGGCCTCGTTACAG-9	0.766185	1.19486	0	3.39412	0	0	0.766185	2.06803	0	0	0	0.766185
XI-CAAGTTGAGTGGCACA-9	1.21465	0	0	2.34913	1.21465	1.21465	0	1.74715	0	0	0	1.21465
XI-CAAGTTGGTACGCTGC-9	0	0.859128	0	1.31431	0.859128	1.62596	0	0	2.4756	0	0	0
XI-CACAAACCAGACACTT-9	0.936434	0	0	2.70523	0	1.97456	0	0	0	0	0	0
XI-CACAAACGTGTGGTTT-9	2.02953	0	0	2.02953	1.78471	0.975548	0	0	0	0	0	0.975548
XI-CACACAAAGAAACCAT-9	0	0.686514	0	1.93451	0	2.3858	0	2.0678	0	0	0	0
XI-CACACCTCAGGACGTA-9	1.06398	0	0	2.51668	1.06398	0	0	0	0	0	0	0
XI-CACACCTTCATCTGCC-9	2.29515	0	0	3.68082	2.29515	0	0	3.08315	0	0	0	0.911339
XI-CACACTCCAGGCAGTA-9	0.73076	0.961259	0.73076	2.59388	1.14845	1.56199	0	2.41843	0.73076	0	0	0.430697
XI-CACAGGCGTGTTTGGT-9	0	1.00742	0	1.49896	0	1.49896	0	0	0	0	0	0
XI-CACAGTAAGAGCAATT-9	0.840949	1.83646	0	2.0272	0.840949	0	0	0	0	0	0	0
XI-CACAGTAAGATCCTGT-9	0.576358	0.576358	0.939652	1.20556	0.576358	1.58877	0	2.08143	0	0	0	0.939652
XI-CACAGTAGTTGTACAC-9	0	0.871151	0	1.32954	1.32954	0.871151	0	0	0	0	0	0.871151
XI-CACATAGAGGATATAC-9	0.64667	0	0	2.95405	1.03615	1.31574	0	1.71305	0	0	0	0
XI-CACATAGGTTAAGAAC-9	0	1.74227	0	2.54755	0.778214	1.51133	0	0	0	0	0	0
XI-CACATAGGTTTGACAC-9	0	1.6734	0	1.3576	0	2.4073	0	1.3576	0.893398	0	0	0
XI-CACATAGTCGAATCCA-9	0	3.35661	0	2.21317	1.77271	0.966577	0	1.44877	0	0	0	0.966577
XI-CACATTTAGCCCAATT-9	0	2.25865	0	1.90412	1.66489	2.39777	0	0	0	0	0	0
XI-CACATTTCAATCGGTT-9	1.94883	0	0	2.30565	1.94883	1.38885	0	0	0	0	0	0
XI-CACATTTTCATGTCCC-9	1.21816	0	0	3.46425	0	0	0	0	0	0	0	1.21816
XI-CACATTTTCGGTTAAC-9	0	1.69002	0	2.032	0	2.48897	0	0	0.551926	0	0	0
XI-CACATTTTCGTTTGCC-9	0	1.33057	0	3.01956	0	1.33057	0	1.88196	0	0	0	0
XI-CACCACTAGCGCCTTG-9	0	1.84325	0	2.03422	0	2.45394	0	0	0	0	0	0
XI-CACCACTTCAATACCG-9	0	0.820184	0	0.820184	0.353216	1.80561	0.613713	0.820184	0	0	0	0.353216
XI-CACCACTTCGGTCTAA-9	0	1.60896	0	2.83265	0	2.39735	0	1.09821	0	0	0	0
XI-CACCAGGCACATTTCT-9	1.48323	0	0	3.30033	0.994576	1.48323	0	1.34529	0	0	0	0
XI-CACTCCATCGTAGGTT-9	0	2.471	0	2.84789	1.03166	0	0	0	0	0	0	0
XI-CAGAATCAGCCACCTG-9	1.84046	0	0	3.21275	0	1.29465	0	0	0	0	0	0
XI-CAGAATCAGGTGCTAG-9	0	1.64369	0	1.64369	0.528096	1.64369	0	0.871879	0	0	0	0
XI-CAGAATCCACACGCTG-9	0	2.8743	0	0	0	2.23608	0	0	0	0	0	0
XI-CAGAATCGTGCCTGGT-9	1.98406	0	0	2.43831	0	0	0	0	0	0	0	0
XI-CAGAATCTCACCTTAT-9	0	0	0	1.31881	0	2.48123	0	0	0.862674	0	0	0
XI-CAGAGAGCACTTCGAA-9	1.91749	0	0	0	1.36147	0	0	3.40184	0	0	0	0
XI-CAGAGAGCATGCCTAA-9	1.68451	0	0	2.65109	0	0	1.16156	1.16156	0	0	0	0
XI-CAGATCAGTCGACTAT-9	1.01219	0	0	2.70891	1.5048	0	0	0	0	0	0	1.5048
XI-CAGATCATCGTCCGTT-9	0	1.69698	0	1.90673	1.26614	2.29404	0	0.492731	0.492731	0	0	0
XI-CAGCATAAGCCATCGC-9	1.27406	0	0	0	0	2.42492	0	0	0	0	0	0
XI-CAGCATAAGCGATTCT-9	3.22215	0	0	4.60854	0	1.38885	0	1.94883	0	0	0	0
XI-CAGCATATCACCATAG-9	0	1.66495	0	2.46074	0	2.25872	0	0	1.14508	0	0	1.14508
XI-CAGCATATCTTCCTTC-9	0	0	1.45415	0	0	1.45415	1.45415	3.61333	0	0	0	0
XI-CAGCCGAAGACGACGT-9	0	0	0	1.99858	0	0.953449	0	0	1.43253	0	0	0.953449
XI-CAGCGACTCCGCGGTA-9	0	1.52712	0	2.30381	1.03049	2.61133	0	0	0	0	0	0
XI-CAGCTAACATGCCTAA-9	0	1.62421	0	2.7688	0	1.31272	0	0	0	0	0	0.857874
XI-CAGCTGGTCTTAACCT-9	1.3494	0	0	0	0	2.25814	0	0.886883	0	0	0	0
XI-CAGGTGCAGATATGCA-9	1.58171	0	0	2.36632	1.91617	1.07556	1.07556	1.91617	0	0	0	1.07556
XI-CAGTAACTCTACTTAC-9	0	2.15661	0	2.15661	0	0.927567	0	0	1.72009	0	0	0
XI-CATATGGAGCAGCCTC-9	0	1.71878	0	2.06262	0	2.06262	0	0	0	0	0	0
XI-CATATGGCAATGTTGC-9	1.40627	0	0	2.58948	0	1.40627	0	2.32651	0	0	0	0
XI-CATATGGCAGGATTGG-9	0.951395	2.35479	0	0.951395	0	0.951395	0	0	0	0	0	0
XI-CATATTCGTGTGGCTC-9	0	1.84213	0	2.03307	0.844791	2.33141	0	0	0.844791	0	0	0
XI-CATCGAAAGCCCAGCT-9	1.01915	0	1.01915	0	1.01915	0	2.2879	1.01915	0	0	0	1.01915
XI-CATCGAACACCATGTA-9	0.44215	2.23439	0	1.96242	0.44215	0.747683	0	1.7925	0	0	0	0
XI-CATCGAATCCTCAATT-9	0	2.6427	0	0.896135	0	1.67716	0	0	0	0	0	0
XI-CATCGGGAGGTCGGAT-9	0	1.35931	0	0	0	2.27012	0	0	2.27012	0	0	0
XI-CATCGGGGTACCGTAT-9	0	1.8098	0	2.15916	0	2.29668	0	0	2.15916	0	0	0
XI-CATGACAAGTCGTTTG-9	1.14669	0	0	3.73308	1.14669	2.00731	0	0	0	0	0	0
XI-CATGACATCCTGTAGA-9	0	1.84616	0	2.75191	0	0.847526	0	0	0.847526	0	0	0
XI-CATGACATCTTTAGTC-9	1.74715	0	0	1.21465	0	0	0	0	0	0	0	1.21465
XI-CATGCCTCAAGTCATC-9	0	1.86429	0	0.737296	0	2.02044	0	0	0	0	0	0
XI-CATGCCTGTAAGGGCT-9	0	1.60644	0	3.07833	0	1.43223	0	0	0	0	0	0.953204
XI-CATGGCGAGGTGGGTT-9	0	2.02801	0	1.29186	0	1.60127	0	0	0.841474	0	0	0
XI-CATGGCGGTGAACCTT-9	0	1.90472	0	2.19773	1.48852	2.19773	0	0	0	0	0	0.762445
XI-CATGGCGTCAAACCGT-9	0	2.21375	0	0.966981	0	2.01756	0	0	1.44927	0	0	0
XI-CATTATCTCATTGCCC-9	2.20868	0	0	2.67458	1.85669	1.30867	1.30867	3.11839	0	0	0	0
XI-CATTCGCTCTCGCATC-9	0	1.8917	0	1.65307	0	1.8917	0	0	0.878654	0	0	0
XI-CCAATCCAGGATGGAA-9	1.10176	1.61321	0	2.08356	0.695505	1.10176	0	0	0	0	0	0
XI-CCACGGACATGTTGAC-9	0	0	1.45465	2.02366	0	0	0	0	0	0	0	1.45465
XI-CCACTACCATACGCCG-9	1.13985	2.89095	0	2.69604	0	1.13985	0.724235	1.99863	0	0	0	0
XI-CCACTACGTAGCTTGT-9	0	2.21724	0	2.75541	0.969412	2.21724	0	0	0	0	0	0
XI-CCAGCGAAGACGCTTT-9	0	1.6429	0	2.0732	0	2.60346	0	0	0.871313	0	0	1.32975
XI-CCAGCGAGTCAGATAA-9	0	0	0	2.79996	0.933895	1.40825	0	0.933895	0	0	0	0
XI-CCAGCGATCATCACCC-9	0	0.867932	0	3.14034	0	1.87609	0	0	0	0	0	0
XI-CCATGTCAGCGATAGC-9	1.66028	0	0	2.00028	1.14115	1.14115	0	2.00028	0	0	0	0
XI-CCATGTCAGTTTGCGT-9	0	1.75898	0	1.61053	0	2.2836	0	0	0.588392	0	0	0
XI-CCATGTCGTCTCTCGT-9	0	1.97767	0	2.50197	0	2.2738	0	0	0	0	0	0
XI-CCATGTCTCCTCATTA-9	0	1.73782	1.20671	2.08286	0.775296	1.20671	0	2.08286	0	0	0	0.775296
XI-CCCAGTTGTCCTAGCG-9	1.13711	0	0	2.99871	0	1.13711	0	0	0	0	0	0
XI-CCCAGTTTCAGGCGAA-9	0	1.41944	0	1.41944	0	2.60559	0	0	0	0	0	0
XI-CCCTCCTTCTAGCACA-9	0	1.47621	0	2.72002	1.10717	2.20862	0	0	0	0	0	0
XI-CCGGGATAGAAACCAT-9	1.11432	0	0	2.72998	0	0	0	1.11432	0	0	0	1.11432
XI-CCGGGATAGCCAGAAC-9	2.05191	0	0	0	1.70871	1.70871	1.18201	2.67865	0	0	0	2.05191
XI-CCGGTAGAGGGCATGT-9	0	2.0446	0	2.40596	0	2.67084	0	0	0	0	0	0.986384
XI-CCGGTAGCACGAAACG-9	1.55193	1.33248	0	3.51319	1.55193	0	1.05092	1.33248	2.13312	0	0	1.33248
XI-CCGTACTCAGATGAGC-9	0	2.13676	0	2.84429	0	1.78864	0	0	0	0	0	0
XI-CCGTACTGTAGGACAC-9	1.02778	0.370675	1.30624	2.20572	1.02778	0.85277	0.85277	2.57377	0	0	0	0.640497
XI-CCGTACTGTCTCGTTC-9	0	1.63322	0	2.69018	0	2.0627	0	0.864339	0	0	0	0
XI-CCGTACTTCACCGGGT-9	1.01678	0	0	2.28457	0	1.83942	0	0	0	0	0	0
XI-CCGTGGAGTCAATACC-9	2.38169	0	0	1.24005	1.77692	0	0	0	0	0	0	0
XI-CCGTTCACATTCTTAC-9	2.15274	0	0	2.93135	1.26304	2.15274	0	0	0	0	0	0
XI-CCTAAAGCACAAGTAA-9	0	2.04282	0	2.57125	0.851203	2.04282	0	0	0.851203	0	0	0
XI-CCTACACGTCCAACTA-9	0	1.53317	0	2.88777	0	1.53317	0	0.793421	0	0	0	0
XI-CCTACACGTGATGATA-9	0.618078	0.618078	0	3.02884	0.618078	1.48646	0	2.74349	0.618078	0	0	0.997213
XI-CCTACACGTGTAATGA-9	0	0.778532	0	0	0	2.34432	0	0	1.51178	0	0	0.778532
XI-CCTACACTCCTCAACC-9	0.976372	0	0	2.95506	0	1.78581	0	0	0	0	0	0
XI-CCTACACTCTCGCTTG-9	0.463038	0.463038	1.51146	2.28578	0.463038	1.92992	1.21062	1.51146	0	0.463038	0	0
XI-CCTACCAAGGGCACTA-9	0	1.57605	0	1.9101	0	0	0	0	0	0	0	1.07087
XI-CCTACCAAGTCCCACG-9	0	1.74049	0	1.05781	0	0.662702	0	0	0	0	0	0
XI-CCTACCAAGTGGTCCC-9	1.34781	0	0	2.25623	1.34781	1.34781	0	0	0	0	0	0
XI-CCTACCACAATAGCAA-9	1.19905	0	0	2.07328	0	2.07328	0	0	0	0	0	1.19905
XI-CCTACCATCCAGAAGG-9	0.696262	1.10276	1.39096	1.79694	1.10276	1.10276	1.61442	1.61442	0	0	0	1.39096
XI-CCTAGCTTCCAGATCA-9	0	0.793819	0.793819	2.47708	0.473693	1.03594	0	2.11275	0	0	0	0
XI-CCTATTAAGAAAGTGG-9	0	1.83801	0	0	0	0	0	0	0	0	0	0
XI-CCTCAGTAGCAGGCTA-9	0.810028	1.55686	0	2.91623	0.810028	1.55686	0	0.810028	0	0	0	0
XI-CCTCAGTGTGCGCTTG-9	0	1.46123	0	2.65641	0	1.78623	0	0.976682	0	0	0	0
XI-CCTCAGTTCCCATTTA-9	2.24295	0	0	1.1331	1.99003	0	0	2.61239	0	0	0	1.1331
XI-CCTCAGTTCCTAGGGC-9	0	1.54189	0	2.96358	1.04265	2.12189	0	0	0	0	0	0
XI-CCTCTGACATTAGCCA-9	1.84763	0	0	3.49858	0	1.84763	0	0	0	0	0	0
XI-CCTTACGCATAGTAAG-9	1.32995	0	0	0	0	1.32995	0	0	0	0	0	1.32995
XI-CCTTACGGTAGGCTGA-9	0	2.31987	0	2.31987	0	2.44104	0	0	0	0	0	0
XI-CCTTACGTCCTTCAAT-9	0	0	0	1.19534	0	2.06864	0	0	0	0	0	1.19534
XI-CCTTACGTCTCCTATA-9	0	1.27647	0	2.16928	0	1.27647	0	0	0	0	0	0
XI-CCTTACGTCTCTGAGA-9	0	2.37769	0	3.02334	0	2.8507	0	0	0	0	0	0.966981
XI-CCTTCCCCATCCCATC-9	0	1.2819	0	2.17594	0	1.5903	0	0	0.833667	0	0	0.833667
XI-CCTTCGAGTATCACCA-9	1.97939	0	0	1.12475	0	1.12475	0	0	0	0	0	1.12475
XI-CCTTCGAGTTGTGGAG-9	0	0	0	2.58256	0	1.23727	0	1.23727	0	0	0	0
XI-CGAACATGTCACTTCC-9	1.31741	0	0	3.43628	0	2.85661	0	0	0	0	0	0
XI-CGAACATTCATGTCTT-9	2.4052	0	0	2.61013	0	0	0	2.14716	0	0	0	0
XI-CGAACATTCCGTTGCT-9	0	0.638635	0	2.29646	0	1.85056	0.638635	0	0	0	0	0
XI-CGAACATTCCTGCAGG-9	0	1.58973	0	2.54218	1.08222	1.58973	0	0	0	0	0	0
XI-CGAATGTCAATCCGAT-9	0	1.09795	0	3.80569	1.09795	1.60864	0	1.09795	0	0	0	0
XI-CGAATGTTCATGTCTT-9	0	0.908679	0	1.93502	0	2.12885	0	0	0	0	0	0
XI-CGACCTTCAGCTTAAC-9	2.13501	0	0	0	1.78698	0	0	2.39268	0	0	0	0
XI-CGACCTTGTGTCGCTG-9	0	2.36632	0	1.91617	0	1.07556	0	0	0	0	0	0
XI-CGACTTCCATCACGTA-9	0	1.73891	0	1.98168	1.73891	0.94146	0	0	0	0	0	1.73891
XI-CGACTTCTCACTATTC-9	0	2.26572	0	1.35567	0	0	0	0	0	0	0	0
XI-CGACTTCTCGTTGACA-9	0	1.73539	0	1.73539	0	1.33571	0	0	0	0	0	0
XI-CGACTTCTCGTTGCCT-9	0.796819	0	0	2.66745	1.53803	1.23458	0	0	0	0	0	0.796819
XI-CGACTTCTCTCGTATT-9	2.16108	0	0	3.81027	1.07163	1.57697	0	2.16108	0	0	0	0
XI-CGACTTCTCTCTGCTG-9	0	1.94745	0	2.19883	0	2.19883	0	1.09981	0	0	0	0
XI-CGAGAAGCAGACAGGT-9	1.79447	0	0	1.79447	0	1.79447	0	0	0	0	0	0
XI-CGAGAAGGTCGCGTGT-9	0	0	0	2.28452	0	0	0	0	0	0	0	0
XI-CGAGCACTCCTAAGTG-9	0	1.39597	0	2.90254	1.61976	1.39597	0	0	0	0	0	0
XI-CGAGCACTCTTCATGT-9	0	1.29677	0	2.19415	0	0.845322	0	0	0	0	0	0
XI-CGATCGGTCGAGAACG-9	0	2.17869	0	2.68858	0	1.37068	0	0	0	0	0	0
XI-CGATGGCCAAGCCGTC-9	0	2.08317	0	1.01431	1.01431	1.01431	0	0	0	0	0	0
XI-CGATGGCCAATGTAAG-9	0	1.74734	0	2.72248	0	1.99049	0	0	0.947704	0	0	0
XI-CGATGGCCAGATGGCA-9	1.31134	0	0.85678	0	1.62269	2.76702	0.85678	1.85977	0	0	0	0.85678
XI-CGATGGCTCCCGACTT-9	1.18673	0	0	2.31307	0	0	0	1.18673	0	0	0	0
XI-CGATTGACATGTAGTC-9	1.88575	0	0	4.29982	2.50001	0	1.33385	3.15124	0	0	0	1.33385
XI-CGATTGAGTTGTCGCG-9	1.35567	0	0	0	1.35567	0	0	0	1.91083	0	0	1.35567
XI-CGCCAAGAGTTATCGC-9	0	1.90189	0	1.90189	0.667705	2.03448	0	1.74899	1.06454	0	0	0.667705
XI-CGCGGTAAGAGCCCAA-9	0	0	0	3.1966	0	2.45605	0	0	0	0	0	0
XI-CGCGGTAAGGCATGTG-9	0	1.63123	0	1.63123	0	1.86875	0	0	0.862911	0	0	0
XI-CGCGGTAGTGATGATA-9	0	0	1.41659	0	0	1.98046	0	2.98256	0	0	0	2.33883
XI-CGCGGTATCCACTCCA-9	1.25027	0	2.39472	2.13698	1.25027	0	1.25027	2.91447	0	0	0	1.25027
XI-CGCGTTTGTGAGTATA-9	1.31921	0	0	1.31921	1.31921	0	0	0	0	0	0	0
XI-CGCTATCCAGCCTTGG-9	1.22627	0	0	0.790382	1.76078	0	0	1.22627	0	0	0	0
XI-CGCTATCTCACCGTAA-9	0	2.20198	0	2.20198	1.85033	0	0	0	0	0	0	0
XI-CGCTATCTCCCGGATG-9	0	2.02011	0	3.17334	0	1.45151	0	0	0	0	0	0.968803
XI-CGCTTCAAGCGTGAGT-9	0	2.34098	0	2.64957	1.0572	0	0	1.0572	0	0	0	0
XI-CGCTTCACACCAGCAC-9	1.96964	0	0	0.932959	0.932959	0	1.72741	0	0	0	0	0
XI-CGCTTCACATATGAGA-9	1.45377	0	0	0	1.77814	0.970632	1.77814	2.02267	0	0	0	0
XI-CGCTTCAGTGTAAGTA-9	1.03422	0	0	1.03422	0	2.74105	0	0	0	0	0	0
XI-CGGACACAGTGTACTC-9	0	0.925815	0	3.44931	0	1.71771	0	0	0	0	0	0
XI-CGGACACCAACTGCTA-9	0	2.27657	0	2.27657	0	1.1587	0	0	0	0	0	0
XI-CGGACGTAGATCCCAT-9	1.0212	0	0	2.83254	0	0	1.51579	1.51579	0	0	0	1.0212
XI-CGGACGTAGCAGGTCA-9	0	2.11118	0	1.91786	0	1.67799	0	0	0	0	0	0
XI-CGGACGTCACGGCTAC-9	0	1.73634	0	1.41529	0	0.939557	0	0	0	0	0	0
XI-CGGACGTCATTGAGCT-9	0	1.88031	0	1.6946	0	2.29141	0	0	0.747214	0	0	0
XI-CGGACGTGTGGGTATG-9	0	0.813858	0	2.14471	0	1.5623	0	0	0	0	0	0
XI-CGGACGTTCATCATTC-9	0.9867	0	0	2.88053	0	0	0	0	0	0	0	0.9867
XI-CGGACGTTCTGCGACG-9	0	1.26231	0	2.41003	0	2.15184	0	0	0	0	0	0
XI-CGGACTGCATGGTCTA-9	2.00787	0	0	0	0	1.66739	0	0	0	0	0	0
XI-CGGACTGTCGCGGATC-9	0.842338	1.93846	0	2.32752	1.45966	1.09282	0	0.507357	0	0	0	0.507357
XI-CGGAGCTCAAGCTGAG-9	0	1.70262	0	0	0	2.13778	0	0.914734	0.914734	0	0	0
XI-CGGAGCTCAGCGATCC-9	0	2.52593	0	2.52593	0.891102	1.35471	0	0	0	0	0	0
XI-CGGAGCTGTGTTGGGA-9	0	0	0	2.06643	0	1.00215	0	0	0	0	0	0
XI-CGGAGTCGTACTTCTT-9	0	2.30227	0	2.94411	0	1.17841	0	1.17841	0	0	0	0
XI-CGGTTAACACGTGAGA-9	0	1.00281	0	2.99499	1.00281	2.06733	0	0	1.00281	0	0	0
XI-CGGTTAACAGAGTGTG-9	0	3.05002	0	2.40314	0	1.79657	0	2.778	0	0	0	0
XI-CGTAGGCTCTGTACGA-9	1.27091	0	0	0	1.8129	0	0	0	0	0	0	1.8129
XI-CGTCACTGTATCACCA-9	0.657775	0	1.33276	3.14982	1.05117	1.05117	0	2.64098	0	0	0	1.88448
XI-CGTCAGGAGCGTAGTG-9	1.30592	0	1.30592	1.30592	0	1.30592	0	1.8535	0	0	0	0
XI-CGTGAGCCAAGGGTCA-9	0	1.65119	0	1.13353	1.65119	1.65119	1.13353	2.24351	0	0	0	0
XI-CGTGTAACATGCCTAA-9	1.27369	1.27369	0	3.28616	0.827241	1.27369	0	0	0	0	0	0
XI-CGTGTCTAGGAATTAC-9	1.02252	0	1.51741	0	0.465871	1.37801	0.782441	1.84698	0	1.02252	0	1.21598
XI-CGTTAGAAGTCGATAA-9	0	1.47063	0	3.04983	0	1.69915	0	0	0.75015	0	0	0.75015
XI-CTAACTTCACACCGCA-9	0	2.31987	0	0	1.19197	2.31987	0	0	0	0	0	0
XI-CTAACTTTCAAGGTAA-9	1.49051	0	0	1.49051	0	2.2616	0	0	0	0	0	0
XI-CTAACTTTCACCGGGT-9	0	2.09911	0	2.32281	0	1.96518	0	1.40318	0	0	0	0
XI-CTAACTTTCGGGAGTA-9	0	0	0	0	0	0	0	0	0	0	0	0
XI-CTAAGACAGTCCATAC-9	1.00941	1.00941	0	2.27418	0	1.00941	0	0	0	0	0	0
XI-CTAAGACTCGTATCAG-9	0	1.82012	1.56064	1.65481	0.879918	1.34062	0.662929	1.05812	1.05812	0	0	1.20931
XI-CTACACCTCTATCCTA-9	0	1.82186	0	2.30965	1.27862	2.30965	0	1.27862	0	0	0	0.831099
XI-CTACATTTCCCTCTTT-9	0	2.62601	0	0.956398	0	0	0	0	0	0	0	0.956398
XI-CTACCCAGTTCCGTCT-9	0	1.1586	0	2.27644	0	1.92102	0	0	1.1586	0	0	0
XI-CTACCCAGTTCGCTAA-9	0	1.7357	0	2.08061	0	0	0	0	0	0	0	0
XI-CTACGTCCAGTCTTCC-9	0	1.18657	0	1.18657	1.18657	1.7141	0	0	0	0	0	0
XI-CTAGAGTTCTGTCAAG-9	0	1.19735	0	0.768101	0	0.768101	0	0	0.768101	0	0	0
XI-CTAGCCTAGTGACTCT-9	0	1.6627	0	2.4582	0	0.726764	0	0	0.726764	0	0	0
XI-CTAGTGAGTCCGTCAG-9	1.53693	0	0	2.85798	0	1.03856	0	0	0	0	0	0
XI-CTCAGAAAGAGGTAGA-9	1.2272	1.03274	1.38994	2.1084	0.791107	1.52986	1.38994	1.95007	0	0	0	0.791107
XI-CTCAGAAAGCCAGGAT-9	1.05548	0	0	2.13929	1.05548	1.55745	1.89011	2.33861	0	0	0	0
XI-CTCAGAAAGTGTACGG-9	0	2.83744	0	3.75624	0.958277	0	0	1.76158	0	0	0	0.958277
XI-CTCAGAACAATAGCGG-9	1.08196	0	0	2.80962	0	1.58942	0	1.08196	0	0	0	0
XI-CTCAGAACACATTAGC-9	0.775138	0.775138	0	2.15302	0.460866	1.62887	2.5423	1.9249	0	0	0	1.0139
XI-CTCATTACACAGATTC-9	0	1.26304	0	1.56949	0	0.818929	0	0	1.56949	0	0	0
XI-CTCCTAGCAGTTCCCT-9	0	2.46902	0	2.26682	1.15126	2.0131	0	0	0	0	0	0
XI-CTCCTAGCATAAAGGT-9	0	1.48148	0	2.18964	0	2.05398	0	0	0.757597	0	0	1.18365
XI-CTCCTAGTCGTAGGAG-9	1.37943	0	0	3.0823	0	1.37943	0	1.93807	0	0	0	1.37943
XI-CTCGAAATCATCACCC-9	0	0.564393	0	1.56693	0	2.05738	0	0	1.56693	0	0	0
XI-CTCGAAATCGGCCGAT-9	0	1.8082	1.57372	2.29496	0	0.821918	0	0.821918	0	0	0	0
XI-CTCGAGGAGGATCGCA-9	0	0.811	0	2.60281	0	1.79186	0	0	0	0	0	0
XI-CTCGAGGAGGCGATAC-9	0	1.57796	0	2.04496	0.673588	2.2671	0	0	0.673588	0	0	0
XI-CTCGAGGGTAAACACA-9	1.51027	0	2.08641	0	0	1.01667	0	1.51027	0	0	0	1.01667
XI-CTCGTACCACCGATAT-9	0	0.678142	0	1.92005	1.92005	1.92005	0	1.58532	0	0	0	0.678142
XI-CTCGTACCATACTCTT-9	0	0.906914	0	0	0	2.7579	0	0	0	0	0	0
XI-CTCTAATAGAGTGAGA-9	0	0.806168	0	2.49764	0	1.78461	0	0	1.55137	0	0	0
XI-CTCTACGCAATACGCT-9	0	2.27369	0	1.24991	0.808714	1.78843	0	0	0	0	0	0
XI-CTCTACGCAGGAACGT-9	1.81247	0	0	3.458	0	1.27054	0	3.60764	0	0	0	1.81247
XI-CTCTGGTTCAGCTGGC-9	0	1.60243	0	2.74334	0.842301	2.02927	0	0	0.842301	0	0	0
XI-CTGAAACCAAGGACAC-9	0	1.1062	0	2.31282	1.1062	0	0	0.698845	0	1.80124	0	0.698845
XI-CTGAAACGTACGAAAT-9	0	1.89505	0	1.89505	0	1.34194	0	0	1.34194	0	0	0
XI-CTGAAGTAGCTCCCAG-9	0	1.31861	0	3.5222	0	0	0	0	0	0	0	0
XI-CTGAAGTAGGCTAGCA-9	0	2.71155	0	2.46892	0	2.14789	0	0	0.732831	0	0	0
XI-CTGAAGTTCAAGGTAA-9	0	0.406033	0.406033	1.09975	0.693998	2.01638	1.25398	1.38757	0	0	0	0.693998
XI-CTGAAGTTCTTTAGTC-9	0	2.21389	0	2.9409	0	2.0177	0	0.967082	0	0	0	0.967082
XI-CTGATAGGTCATGCAT-9	0.765939	0	0	1.49359	1.19454	0.765939	0	0	0	0	0	0
XI-CTGATAGGTTAAAGAC-9	0	1.51462	0	2.09129	0.634945	1.02023	0	0	0.634945	0	0	0
XI-CTGATAGGTTCCACTC-9	2.78956	0	0	2.47737	2.275	0	1.6797	3.58106	0	0	0	0
XI-CTGATAGTCAGATAAG-9	1.68095	0	0	1.15855	0	2.02233	0	0	0	0	0	0
XI-CTGATCCTCAACGGCC-9	1.42817	0	0	2.99706	0.949934	0.949934	0	0	0	0	0	0
XI-CTGCCTAGTCACAAGG-9	0.773217	1.73464	0	1.73464	0	0.773217	0	0	0	0	0	0
XI-CTGCCTATCTACGAGT-9	0	1.45427	0	0.97104	0.97104	2.02324	0	0	0	0	0	0.97104
XI-CTGCGGACACTTCGAA-9	1.00985	0	1.00985	3.20113	1.83028	0.627328	2.07704	2.43984	0	0	0	1.00985
XI-CTGCTGTGTGAAAGAG-9	0	1.3384	0	1.3384	0	1.3384	0	0	0	0	0	1.3384
XI-CTGCTGTGTGATGATA-9	0.723168	1.8413	0	2.85904	0.723168	1.13844	0.425579	1.92209	0.425579	0	0.952209	0.425579
XI-CTGTGCTAGTTGTAGA-9	0	1.60561	1.09542	2.50791	0	2.19297	1.09542	1.60561	0	1.73066	0	0.844564
XI-CTGTGCTCAGATGAGC-9	0	0	0	1.49896	0	1.49896	0	0	0	0.769653	0	0
XI-CTGTGCTGTTCGTGAT-9	0	1.63313	0	2.86103	0.708022	2.10533	0	0	0	0	0	1.1184
XI-CTGTTTACAGGGTATG-9	0	1.00952	0	1.82984	0	2.705	0	0	0	0	0	1.00952
XI-CTTAACTGTAGGCTGA-9	0.759226	0	1.18578	1.48384	0.449999	1.89958	0	0.759226	0	0	0	0.449999
XI-CTTAACTTCAGATAAG-9	0.938418	2.25734	0	2.70828	0	1.58716	0	2.25734	0	0	0	1.41388
XI-CTTACCGAGTTCCACA-9	0	1.45608	0	2.02528	0	2.1604	0	0	1.16088	0	0	0
XI-CTTAGGATCAAGCCTA-9	1.18787	0	0.375705	1.79445	0	0.862067	0.648168	1.43321	0.648168	0	0	0.648168
XI-CTTAGGATCGACCAGC-9	0	2.16244	0	2.5288	0	2.04521	0	0	1.35702	0.673729	0	1.07264
XI-GAAACTCTCGTAGGTT-9	0	1.08157	0	0	1.08157	2.37459	0	0	0	0	0	0
XI-GAAATGAGTCTCAACA-9	0	2.13416	0	1.14057	0	0	0	0	1.65959	0	0	1.14057
XI-GAAATGAGTTGTGGCC-9	0	1.8621	0	1.31335	1.03404	0.645116	1.31335	1.53144	0	0	0	0
XI-GAAATGATCCAAATGC-9	1.22457	0	0	0	1.22457	2.10512	0	0	0	0	0	1.22457
XI-GAACATCAGCATCATC-9	1.45608	0	0	4.04156	0.740208	1.68371	0	1.45608	0	0	0	0
XI-GAACATCCACCTTGTC-9	0	2.17214	0	2.88202	0.831245	0.831245	0	0	0.831245	0.831245	0	0
XI-GAACATCGTATAGGGC-9	0	0	0	2.71411	0	1.73995	0	1.20852	0	0	0	0
XI-GAACATCGTGGCAAAC-9	1.94087	0	0	4.59935	0	0	0	1.38189	0	0	0	0
XI-GAACCTATCTTTCCTC-9	0	2.18897	0	2.44825	0	2.44825	1.29254	1.83801	0	0	0	0
XI-GAACGGAAGGTAAACT-9	0	0	1.80919	1.80919	0	1.48244	0	2.25226	0	0	0	0
XI-GAACGGAGTATTCGTG-9	0.686759	0	1.09009	3.38881	0	1.3767	0	2.9323	0	0	0	0
XI-GAACGGATCGCCCTTA-9	0	1.04104	0	0	1.87127	2.62649	0	0	1.04104	0	0	0
XI-GAAGCAGCAGCGAACA-9	2.11831	0	0	0	0	0	0	1.23519	0	0	0	0
XI-GAAGCAGGTAGCTGCC-9	0	0	0	1.67687	0	0	0	0	0	0	0	0
XI-GAATAAGTCCAAATGC-9	0	2.09573	0	1.84823	1.02348	0	0	0	0	0	0	1.02348
XI-GAATGAAAGCAAATCA-9	0	2.47577	0	3.7468	2.27343	1.15631	0	0	0	0	0	0
XI-GAATGAAGTAAACACA-9	0	1.61613	0	2.11147	0	2.28989	0.591509	0	1.22968	0	0	0
XI-GAATGAATCAACACTG-9	1.9894	0	0	1.42445	0	1.9894	0	0	0	0	0	0
XI-GACACGCAGTTCGCAT-9	0	1.24382	0	3.14499	1.54825	1.9702	0.80398	0.80398	0.80398	0	0	1.54825
XI-GACACGCTCGTAGGAG-9	0	2.03758	0	2.03758	0	1.61008	0	0	0.847755	0	0	0.847755
XI-GACAGAGAGCCCAACC-9	0	0	0	2.06222	0.999107	1.48879	0	0	0	0	0	0
XI-GACAGAGCAACACCTA-9	0	1.55377	0	3.22844	0	1.05244	0	0	0	0	0	0
XI-GACAGAGCATGGGAAC-9	0	1.97446	0	3.03729	0	2.39099	0	0.806717	0	0	0	0
XI-GACAGAGGTCTAGCGC-9	1.15482	0	0	2.64196	0	1.15482	0	0	0	0	0	1.15482
XI-GACAGAGTCCTTCAAT-9	0	1.25887	0	2.28493	0	1.98836	0	0	0	0	0	0
XI-GACCAATAGAGGACGG-9	0	1.7686	0	0	1.7686	0	0	1.7686	0	0	0	0
XI-GACCAATAGGCAGGTT-9	0.57759	1.41754	0	3.2883	0.941365	2.17673	0	2.41257	0	0	0	0
XI-GACCTGGAGACGCTTT-9	0	1.88399	0	2.49811	0	2.04066	0	0	0.749502	0	0	0
XI-GACGCGTAGAGTAATC-9	0	1.36147	0	2.11079	0	1.36147	0	0	0.896479	0	0	0.896479
XI-GACGCGTCAATAACGA-9	0.73227	0	0	2.26575	0	2.01207	0	0	0	1.15044	0	0.73227
XI-GACGCGTTCACCCTCA-9	1.70852	0	0	3.2233	1.70852	2.30674	2.30674	1.38975	0	0	0	0
XI-GACGGCTGTCAAACTC-9	1.71112	0	2.05447	1.71112	1.18405	0	0	1.18405	0	0	0	2.05447
XI-GACGTGCAGACGCAAC-9	0.754958	0	0	2.75097	0	2.50758	1.18021	0	0.754958	0	0	0
XI-GACGTGCGTCTCCATC-9	1.41329	0	0	1.41329	0	1.41329	0	0	0	0	0	0
XI-GACTACACAATGGATA-9	0	3.16055	0	3.05989	1.18122	0	0	0	0	0	0	0
XI-GACTACACACAAGTAA-9	0	1.08003	0	3.26888	0	2.37247	0	0	0	0	0	0
XI-GACTACACACGGACAA-9	0	2.30083	0	3.37521	0.825579	1.5789	0	0	0	0	0	0
XI-GACTACATCCCAAGAT-9	0	2.7539	0	2.12248	0	2.42415	0	0	0	0	0	0
XI-GACTGCGCAGTGGAGT-9	2.24604	0	0	0.989558	2.55181	0.989558	0	3.59706	0	0	0	1.80338
XI-GAGCAGATCGGTGTCG-9	0	2.14148	0	1.70606	0	2.14148	0	0	0	0	0	0.917252
XI-GAGCAGATCTGTTTGT-9	0	2.84611	0	3.56865	0	1.62041	0	3.23203	0	0	0	0
XI-GAGGTGAGTTCCGGCA-9	0	1.43875	0	3.0865	0	1.43875	0	0	0	0	0	1.43875
XI-GAGGTGAGTTCGTTGA-9	0.990728	0	0	3.64415	0.990728	1.47851	0	0	0	0	0	0
XI-GAGGTGATCGCCATAA-9	1.1186	0	0	3.16406	0	1.1186	0	0	0	0	0	0
XI-GAGTCCGAGGGATACC-9	0	0	0	2.74372	0.750859	0.750859	0	0.750859	0	0	0	0.750859
XI-GAGTCCGAGGGTGTGT-9	0	1.44405	0	2.01165	0.962758	0.962758	0	0	0	0	0	0.962758
XI-GAGTCCGAGTGAACGC-9	0	1.37049	0	2.70485	0	2.28359	0	0.550617	0	0	0	0
XI-GAGTCCGGTAATAGCA-9	0	0	2.72759	0	0	1.75186	0	2.35429	0	0	0	1.21866
XI-GATCAGTTCCACGACG-9	0	2.16996	0	2.63404	0.829858	2.01022	0	0	0.829858	0	0	0
XI-GATCAGTTCCGGCACA-9	0	0	0	2.37156	0.870344	1.32852	0	0	1.64156	0	0	0
XI-GATCGATCACTCGACG-9	0	0	0	3.70831	0	2.54171	0	0	0	0	0	1.20605
XI-GATCGATCACTTACGA-9	0	2.60933	0	1.52543	0	1.02911	0	0	0	0	0	1.02911
XI-GATCGATTCCGGCACA-9	0	0.8982	0	2.53698	0	2.27533	0	0	0.8982	0	0	0
XI-GATCGATTCTTGGGTA-9	0	0	0	4.14369	0	0	0	1.78554	0	0	0	0
XI-GATCGCGCATCACCCT-9	0	1.86264	0	2.15373	0	0	0	0	0	0	0	0
XI-GATCGCGTCTATCCTA-9	0	0.924254	0	1.71559	0	1.95727	0	0	0	0	0	0
XI-GATCGTAAGACATAAC-9	0	1.62738	0	1.31561	0	1.86471	0	0	0	0	0	0
XI-GATCGTACAAATTGCC-9	0	1.77244	0	1.77244	0	2.3768	0	1.23623	0	0	0	0
XI-GATCGTACAAGTCATC-9	1.41274	0.710856	0	1.41274	1.41274	0	0	2.11023	0	0	0	1.63762
XI-GATCGTACACAGGAGT-9	0	2.02295	0	2.38333	0.970836	0.970836	0	0	0	0	0	0
XI-GATCGTACACCTGGTG-9	0	1.77082	0	2.749	0	2.37503	0	0	1.23484	0	0	0.79702
XI-GATCGTACATTTGCCC-9	1.08261	0	0	2.54272	0	0	0	0	0	0	0	0
XI-GATCGTAGTGAAAGAG-9	0	0	1.92113	1.92113	1.58632	1.58632	2.17151	3.01695	0	0	0	1.58632
XI-GATCGTATCTTAGAGC-9	0	0	1.23571	3.32679	2.37614	0	2.58052	1.23571	0	0	0	2.11895
XI-GATCTAGCAACTTGAC-9	0	2.00493	0	2.5598	0	2.22586	0	0	0	0	0	0
XI-GATCTAGTCACGATGT-9	1.77386	0.398344	0	2.84193	1.48738	0.903436	1.23744	0.398344	0	0	0	0.682447
XI-GATGAAAAGCCAGAAC-9	0	1.44195	0	1.44195	1.44195	1.44195	0	0	0	0	0	0
XI-GATGAAATCTCGAGTA-9	0	1.67071	0	3.11705	0	1.91022	0	0	0	0	0	0
XI-GATGCTAAGATATGGT-9	0.678095	0.678095	0	2.86175	0.678095	2.17031	0	0.678095	0	0	0	0
XI-GATGCTACATGGAATA-9	1.61297	0	0	3.30008	0	1.61297	0	0	0	0	0	0
XI-GATGCTAGTACCCAAT-9	0.502952	1.82918	0.502952	3.3931	0	2.43865	0	2.01968	0	0	0	0
XI-GATGCTAGTCTGGAGA-9	1.27202	0	0	1.57941	1.57941	0.82594	0	0	0	0	0	0.82594
XI-GATTCAGAGTTGTAGA-9	0.922059	0	1.3935	2.31123	0	0.922059	1.71261	3.39366	0	0	0	0.922059
XI-GATTCAGGTGGTACAG-9	0	0	1.81821	0	1.49078	1.49078	0	3.28856	0	0	0	1.49078
XI-GCAAACTAGTTAGCGG-9	0	1.54254	0	3.41483	1.87406	2.62956	0	0	0	0	0	0
XI-GCAATCATCTACTATC-9	2.11981	0	0	4.37175	1.77264	2.11981	0	2.37702	0	0	0	2.58143
XI-GCACATACACGAAATA-9	0	2.53548	0	0	1.20132	1.73148	0	1.20132	0	0	0	0
XI-GCAGCCATCTAGAGTC-9	0	1.58865	0	2.01426	0	2.1741	0	0.832491	0.832491	0	0	0
XI-GCAGTTACAGCCTTGG-9	1.27871	0	0	0	0	0	0	0	0	0	0	0
XI-GCAGTTAGTTCCACAA-9	0	3.01874	0	2.82887	1.84194	0	0	1.51275	0	0	0	0
XI-GCATGATGTCCAGTTA-9	1.15422	0	0	2.47298	0	0	0	0	0	0	0	0
XI-GCATGATGTGCGAAAC-9	0	0.954135	0	3.44464	0.954135	2.49938	0	0	0.954135	0	0	0
XI-GCATGCGCATCCCATC-9	1.35845	0	0	4.6265	1.35845	0	2.26908	3.29626	0	0	0	1.91403
XI-GCATGCGGTAGGCATG-9	1.43314	0	0	3.27845	0	1.43314	0	2.35854	0	0	0	0
XI-GCATGCGGTGTTTGGT-9	1.25689	0	2.60803	0	0	0	0	4.40014	0	0	0	0
XI-GCCAAATCAAGAAGAG-9	0	1.624	0	2.6795	0.857718	2.6795	0	0	0	0	0	0
XI-GCCAAATGTCGCATAT-9	0	1.74286	0	0.778596	0.778596	0	0	0	0	0	0	0
XI-GCCTCTATCAGCTTAG-9	1.80635	0	0	1.80635	0	0.991793	0	0	0	0	0	0
XI-GCGCAACCAGGACCCT-9	0	1.34424	0	1.8977	0	0	0	0	0	0	0	0
XI-GCGCCAACAGACGCAA-9	1.23936	0	0	2.58527	0	2.12348	0	0	0	0	0	0
XI-GCGCCAAGTTGCGTTA-9	0	1.6832	0	2.64959	0	1.92333	0	0.900535	0	0	0	0
XI-GCGCGATGTATGGTTC-9	1.7415	0	0	1.7415	0	0	0	0	0	0	0	0
XI-GCGCGATGTTGGTTTG-9	0	0	0	2.39578	0	1.46454	0	0	0	0	0	0
XI-GCTCCTACACCACCAG-9	2.0177	0	0	2.64206	1.44939	1.15489	0	0.73565	0	0	0	0
XI-GCTCCTACATGCTAGT-9	0	2.18979	0	2.44909	0	2.02961	0	0	0	0	0	0.842526
XI-GCTCTGTCAACACGCC-9	0	1.49528	0	2.96818	0	2.43202	0	0	0	0	0	0
XI-GCTGCGAAGCGTTGCC-9	0	1.8341	0	1.50548	0	1.50548	0	0	0	0	0	1.01275
XI-GCTGCGAGTCCTGCTT-9	0	2.29522	0	2.58581	0	1.8839	0	0.749444	0	0	0	0
XI-GCTGCGATCCCGACTT-9	1.04069	0	0	3.28228	0	1.53952	0	0	0	0	0	1.04069
XI-GCTGCTTGTTGGGACA-9	0	1.15055	0	1.88946	0.359061	2.0122	0.622708	1.15055	1.00355	0	0	0.359061
XI-GCTTCCACAGCTGTGC-9	1.30893	1.03015	0	3.26655	1.03015	1.30893	1.03015	2.10485	0	0	0	1.03015
XI-GCTTCCAGTGTGTGCC-9	1.23848	0	0	2.1224	1.23848	1.23848	0	0	0	0	0	0
XI-GCTTGAAAGATGGCGT-9	1.65255	0	0	2.44675	0	1.65255	0	1.65255	0	0	0	0
XI-GCTTGAAAGTGAACGC-9	0	2.39926	0	2.774	0	2.14139	0	1.79301	0	0	0	0
XI-GCTTGAAGTAGAGGAA-9	0	2.32202	0	1.04354	0	1.04354	0	1.04354	0	0	0	1.04354
XI-GCTTGAAGTCTTCTCG-9	0	1.68121	0	2.56673	0	1.45373	0	0	0	0	0	0.738606
XI-GCTTGAATCAAAGTAG-9	1.26852	0	1.81012	3.27925	1.57555	1.81012	0	3.22994	0	0	0	0
XI-GGAAAGCGTGGCGAAT-9	0	1.30946	0	0	0	0	0	0	1.30946	0	0	0
XI-GGAACTTAGTGGCACA-9	0	2.19651	1.7572	3.00492	0	0.955019	0	1.43448	0	0	0	0
XI-GGAACTTTCAGCTCGG-9	2.03226	0	0	2.03226	0	0	1.46225	0	0	0	0	0
XI-GGAATAACAAGCCTAT-9	0	1.44914	0	1.15467	1.15467	1.44914	0	0	0	0	0	0
XI-GGAATAACACGTGAGA-9	2.09997	0	0	3.93498	0	0	1.02657	1.02657	0	0	0	1.85229
XI-GGAATAACATGTTGAC-9	0	0	2.56366	0	0	1.38525	2.56366	1.38525	0	0	0	0
XI-GGAATAAGTCTGGTCG-9	1.18028	0	0	2.67634	0	0	0	0	0	0	0	0
XI-GGAATAAGTTCAGTAC-9	1.52938	0	0	2.30641	1.03235	1.03235	0	0	0	0	0	0
XI-GGACAAGGTCGGCATC-9	0	0.932118	0	3.11611	0	2.5892	0	0	0.932118	0	0	0
XI-GGACAAGTCCTACAGA-9	1.20311	0	0	1.73359	1.20311	1.20311	0	0	0	0	0	1.20311
XI-GGACATTAGAATAGGG-9	0	2.16756	0	1.27508	0	2.16756	0	0	0.828329	0	0	0
XI-GGACATTAGTAGGTGC-9	1.56579	0	0	2.1486	1.56579	1.89907	0	0	0	0	0	0
XI-GGACATTGTCCAGTAT-9	0	1.96959	0	1.96959	0	0	0	0	0	0	0	0
XI-GGACATTTCAACACGT-9	0	0	1.40738	2.24965	0.571718	1.19813	0	2.07214	0	0	0	0
XI-GGACGTCAGCTAGTTC-9	1.64198	0	0	2.67673	0	1.41683	0	1.41683	0	0	0	0
XI-GGATGTTAGGCGACAT-9	0	1.69872	0	2.29595	0	2.13356	0	0	0	0	0	0.911874
XI-GGATGTTGTGGTAACG-9	0.556494	1.69878	0.911918	2.89727	0.556494	2.21812	0	2.21812	0	0	0	0.911918
XI-GGATGTTGTGGTCCGT-9	0	2.44367	0	3.15038	0	2.02446	0	0.839153	0	0	0	1.28891
XI-GGATTACAGTACGATA-9	0	0.789462	0	0	0.789462	1.94749	0	0	1.22508	0	0	0
XI-GGATTACCATGACATC-9	0	2.55672	0	0	1.21749	0	0	0	0	0	0	0
XI-GGCAATTAGCGTAGTG-9	0	0	0	0	0	1.97885	1.41518	1.41518	0	0	0	1.41518
XI-GGCAATTAGTTGAGTA-9	0	2.07156	0	2.53068	0	1.19767	0	0	0	0	0	0
XI-GGCAATTGTTACCGAT-9	0	0.899323	0	2.53872	0	0.899323	0	0	0	0	0	0
XI-GGCCGATGTGCTCTTC-9	0	1.59238	0	0.835142	0	1.28379	0	0	0	0	0	0.835142
XI-GGCCGATTCCAGTATG-9	0	0.703248	0	1.96316	0	1.96316	0	0.703248	0	0	0	0
XI-GGCGACTCAGGAACGT-9	0	0	0	0.966476	0	0.966476	0	0	0	0	0	0
XI-GGCGACTGTTCAGGCC-9	0	1.32082	0	2.93663	0	2.36206	0	0	0	0	0	0
XI-GGCGACTGTTTGTTTC-9	0	2.19595	0	2.50012	0	2.19595	0	0	0	0	0	0
XI-GGCGTGTCACCAGCAC-9	2.13195	0	0	0	1.24619	0	2.76396	2.90906	0	0	0	2.13195
XI-GGCGTGTTCAAGCCTA-9	0	2.64641	0	0	0	0	0	0	0	0	0	0
XI-GGCTCGACACAAGACG-9	0.806031	0	0	3.0939	0	0	0	1.24646	0	0	0	0
XI-GGCTGGTTCCGTAGTA-9	0	2.20556	0	1.61695	0	2.46531	0	0	0.852667	0.852667	0	0
XI-GGGAATGAGCAATATG-9	0	0.859992	0	1.62716	0	1.62716	0	0	0.859992	0.859992	0	0
XI-GGGAGATTCCTTGGTC-9	0	1.38177	0	0	0	1.69982	0	0	1.69982	0	0	0
XI-GGGATGAGTTCCGGCA-9	0.83566	1.45064	1.28445	2.7324	0	1.08502	0	1.59311	0	0	0	0.502693
XI-GGGCACTAGGTCATCT-9	0	1.91235	0	1.49546	0	0.767235	0	0	0	0	0	0
XI-GGGCACTCAGCCAGAA-9	0.437297	1.16129	0.740523	1.95071	0	1.45654	0	0.972879	0.740523	0.740523	0	0.740523
XI-GGGCACTTCCTGCTTG-9	1.03986	0	0	0	0	0	0	1.53851	0	0	0	1.53851
XI-GGGCATCCACAGGAGT-9	0	1.85033	0	2.984	0	1.85033	0	0	0	0	0	1.30317
XI-GGGCATCGTCGCTTCT-9	0	0.941842	0	0.941842	0	0.941842	0	0	0	0	0	0
XI-GGGCATCTCTCCCTGA-9	0	1.29706	0	2.83033	0	0.845549	0	0	0.845549	0	0	0
XI-GGGTCTGGTTCGGCAC-9	0	0.515699	0	2.27957	0	1.74461	0	0	0.515699	0	0	0
XI-GGTATTGCAGGCAGTA-9	0	1.42254	0	1.98722	0	1.98722	0	0	0	0	0	0
XI-GGTATTGTCCGCTGTT-9	1.89987	0	0	3.16717	0	1.89987	0	2.25419	0	0	0	0
XI-GGTATTGTCGGATGGA-9	0	0	0	3.59008	1.41321	1.82162	0	1.63812	0.711172	0	0	1.12257
XI-GGTGAAGCAGGGAGAG-9	0	1.58663	0	1.92146	0	2.37194	0	0	0	0	0	0
XI-GGTGCGTCACGTGAGA-9	0	0	0	3.29989	0	1.36125	0	0	0	0	0	0
XI-GGTGCGTTCCGCGGTA-9	0.959368	0.959368	0	2.50718	0	2.0069	0	2.63048	0	0	0	0
XI-GGTGTTAAGCGTCTAT-9	0	2.3016	0	1.38547	1.38547	0	0	0	0	0	0	0
XI-GGTGTTAAGTGGGTTG-9	2.2186	0	0	3.96837	1.31681	0	0	0	0	0	0	0
XI-GTAACGTCATATGCTG-9	1.24956	0	0	3.42964	1.24956	1.24956	0	0	0	0	0	0
XI-GTAACGTCATGGGAAC-9	0	1.56709	0	1.56709	0	1.26086	0	0	0	0	0	0
XI-GTAACTGCAATGAATG-9	0	0	1.46531	1.46531	0	2.03572	0	3.19057	0	0	0	0
XI-GTACGTATCACTGGGC-9	1.80678	0	0	0	0.992114	0	0	0	0	0	0	0
XI-GTACTCCGTACGAAAT-9	0	2.15853	0	2.7922	0	0.671568	0	0	0	0	0	0
XI-GTACTTTCAGGGTTAG-9	0	2.16681	0	2.32985	0.934552	1.72957	0	0	0	0	0	0
XI-GTAGGCCAGATCGGGT-9	1.32223	0	0	2.2252	0	0	0	0	0	0	0	0
XI-GTAGGCCTCACCCGAG-9	0	1.78101	0	2.38616	0	1.78101	0	0	0.803775	0	0	0.803775
XI-GTAGGCCTCGCTGATA-9	0	1.29043	0	2.5537	0	1.5997	0	0	0.840349	0	0	0.840349
XI-GTAGTCAAGTAAGTAC-9	0	1.66454	0	2.25827	0	1.66454	0	0	0.886967	0	0	0
XI-GTAGTCATCGATGAGG-9	0	2.44743	0	2.24568	0	1.65315	0	0	0.720692	0	0	0.720692
XI-GTATCTTAGATCCGAG-9	0	1.78574	0	2.65587	1.46078	0.97632	0	2.22714	0	0	0	0.602859
XI-GTATTCTGTCAATGTC-9	1.67223	0	0	1.91181	1.67223	0	0	0	0	0	0	0
XI-GTCAAGTCACCAGATT-9	0	1.61409	0	1.10249	0	1.79661	0	0	0	0	0	0
XI-GTCAAGTTCTTAACCT-9	0	2.35764	0	2.23753	0	1.22127	0	0	0	0	0	0
XI-GTCACAAAGCGTTTAC-9	0	0.939462	0	0.939462	0	2.4774	0	0	0	0	0	0
XI-GTCACAAGTACAGCAG-9	0	1.91551	0	2.3287	0	1.49833	0	0	0	0	0	0
XI-GTCACAAGTCAAACTC-9	0	1.22431	0	1.52665	0	2.24139	0	0	0	0	0	0
XI-GTCACAATCTCGTATT-9	1.09888	0	0	1.94625	0	0	0	0	0	0	0	0
XI-GTCATTTCAATACGCT-9	0	2.0763	0	2.94103	0	0.691352	0	1.78877	1.09622	0	0	0.691352
XI-GTCATTTTCGGTCTAA-9	0	1.60062	1.09127	0.687643	1.09127	0	0	1.60062	0	0	0	0
XI-GTCCTCAGTGCACGAA-9	1.00357	0	0	1.82197	0	1.00357	0	0	0	0	0	0
XI-GTCGTAACAGTAACGG-9	1.188	0	1.188	3.06919	2.05943	2.05943	1.188	2.31471	0	0	0	1.188
XI-GTCGTAACATCGACGC-9	0	1.86379	0	3.20309	1.03533	1.03533	0	2.68241	0	0	0	1.03533
XI-GTCTCGTAGCCAGAAC-9	0.933755	0	0	2.25047	0.572121	0	0.572121	1.40808	0	0	0	0
XI-GTCTCGTAGTCGAGTG-9	0	1.48932	0	2.96088	0	1.71897	0	0	1.1907	0	0	0
XI-GTCTTCGCATGGTCTA-9	1.63222	0	0	1.9703	0	0	0	0	0	0	0	1.11763
XI-GTCTTCGTCACTTCAT-9	0	0	0	0.813368	0.813368	2.40188	0	0	0	0	0	0
XI-GTGAAGGCACGCTTTC-9	0	2.25776	0	2.54728	0	1.14435	0	0.727648	0	0	0	0.727648
XI-GTGAAGGCATCGATGT-9	0	1.66704	0	4.00197	0	2.63112	0	1.14684	0	0	0	0
XI-GTGAAGGGTCAGAAGC-9	0	2.44199	0	3.39665	1.28757	0	0	0	0	0	0	1.28757
XI-GTGAAGGTCAAACAAG-9	0	2.16764	0	2.93684	0	1.64218	0	0.784087	0	0	0	0.784087
XI-GTGAAGGTCTATGTGG-9	0	1.28115	0	1.95565	0	1.67422	0	1.28115	0.624294	0	0	1.00571
XI-GTGCATACAGGTCTCG-9	0	1.53698	0	2.95765	0.796083	2.25317	0	0	0	0	0	0
XI-GTGCATAGTCTTCGTC-9	0	0.762323	0	0.762323	0	2.06172	0	0	0.762323	0	0	0
XI-GTGCTTCGTAAATGAC-9	0.925264	0	0	1.9587	0	2.45597	0	0	0	0	0	0
XI-GTGTGCGTCCAAATGC-9	1.21415	0	0	2.34849	0	0	0	0	0	0	0	0
XI-GTGTTAGAGGCTAGCA-9	0	1.5715	0	1.5715	0.82035	1.80586	0	0	0	0	0	0
XI-GTGTTAGTCGGACAAG-9	0	1.13296	0	2.44444	0	2.24276	0	0	0	0	0	1.13296
XI-GTGTTAGTCGTTGACA-9	0.768783	0.768783	0	0	0	1.72785	0	1.72785	1.19824	0	0	1.49771
XI-GTGTTAGTCTAGAGTC-9	0	1.90432	0	1.35	0.669096	1.06641	0	0	0	0	0	1.35
XI-GTTAAGCAGGGATACC-9	0	0	0	3.05554	0	2.15028	0	0	0	0	0	1.26104
XI-GTTACAGAGATGTCGG-9	0	0	0	2.11344	0	1.03644	0	0	0	0	0	0
XI-GTTACAGGTAGAGTGC-9	0	1.01119	0	2.91716	1.50357	2.5834	0	0	1.83204	0	0	0
XI-GTTACAGGTCTGCCAG-9	0	2.04753	0	2.67398	0	2.24453	0	0	0	0	0	0
XI-GTTACAGTCACCTCGT-9	0	1.40095	0	1.72072	1.40095	0.928029	0	0	0	0	0	0
XI-GTTCATTCAAGTTGTC-9	1.13453	0	0	2.88355	0	1.13453	0	0	0	0	0	0
XI-GTTCATTCAGACAAAT-9	0	1.73499	0	2.25755	0	2.33581	0	0	0.938561	0	0	0
XI-GTTCGGGGTGCAACGA-9	1.3975	0	0	0	0	2.78657	0	2.31601	0	0	0	1.9587
XI-GTTCTCGAGTGGAGTC-9	0	1.80522	0	3.01106	0	2.09357	0	1.39842	1.10939	0	0	0.701244
XI-GTTCTCGTCATGCATG-9	2.30608	0	0	0	0	0	0	0	2.10755	0	0	1.03212
XI-TAAACCGGTTGCGTTA-9	0	1.04069	1.53952	4.17578	1.04069	1.8708	2.96071	2.75043	1.04069	0	0	2.31805
XI-TAAACCGTCACTTACT-9	0	1.95287	0	0	0	1.76458	0	0	1.76458	0	0	0
XI-TAAGCGTAGCTAGTCT-9	1.90692	0	0	2.90125	1.35226	0	1.90692	1.35226	0	0	0	2.2616
XI-TAAGTGCCATATGAGA-9	1.33334	1.64684	0.874153	1.33334	1.33334	0.874153	0.874153	2.23869	0	0	0	0
XI-TAAGTGCGTGCACTTA-9	0	0	0	2.53555	0	2.53555	0	1.07747	0	0	0	0
XI-TAAGTGCTCAACTCTT-9	0	1.30288	0	0.850127	0	1.84999	0	0	0.850127	0	0	0.850127
XI-TACACGAAGCTGTCTA-9	2.16221	0	0	2.16221	0	0	0	0	0	0	0	0
XI-TACACGACACCGAATT-9	0	1.78512	0	1.24708	0	1.24708	0	0	0	0	0	0
XI-TACAGTGTCCAGGGCT-9	0	1.02876	0	2.73312	0	2.84365	0	0	0	0	0	0
XI-TACAGTGTCCCGGATG-9	0	1.01853	0	2.7182	0	1.51254	0	0	0.633697	0	0	0
XI-TACCTATAGATCTGCT-9	0	1.24849	0	3.09663	1.24849	1.78678	0	0	0	0	0	0
XI-TACCTTAAGGCTAGCA-9	1.64729	0	0	2.23919	0	0	0	0	0	0	0	0
XI-TACCTTAAGGGTCTCC-9	0.795683	1.7688	0	1.95724	1.23312	1.7688	0	0	0	0	0	0
XI-TACCTTAAGTTGAGAT-9	0	1.77453	0	2.6096	0	2.24025	0	0.530418	0	0	0	0
XI-TACCTTATCAGATAAG-9	0.978785	0	1.58436	0.440665	0.978785	1.87754	0.978785	2.34311	0	1.32673	0	0.440665
XI-TACGGATAGAGTCGGT-9	1.04629	0	1.72591	3.14263	1.32723	1.32723	0	1.72591	0	0	0	0
XI-TACGGATTCACCCTCA-9	1.24435	1.88084	0	2.32874	0.804389	1.54884	0.480984	1.78193	0	0	0	0.804389
XI-TACGGGCAGTCCCACG-9	0	0.855223	0	2.04892	0	2.34787	0	0	0	0	0	0
XI-TACGGGCCACGAAATA-9	0	1.8053	0	2.21167	0.701296	1.62244	0	0	0	0	0	0
XI-TACGGGCGTTGATTCG-9	1.18075	0	0	1.18075	1.18075	0	0	0	0	0	0	0
XI-TACGGGCTCCTCAACC-9	1.10276	0	0	2.71386	1.61442	1.95124	0	0	0	0	0	1.10276
XI-TACGGTACAACCGCCA-9	0	2.45942	0	0	0	1.8483	0	0	0	0	0	0
XI-TACGGTAGTGTTTGTG-9	0	1.43838	0	1.76144	0	0	0	0	1.43838	0	0	0
XI-TACGGTATCTAGCACA-9	0	1.29715	0	2.45406	0	2.03434	0	0	0	0	0	0
XI-TACTCATAGGAGTTGC-9	0.836697	0	0	2.89112	0	0	0	0	0	0	0	1.28577
XI-TACTCATCAGCCAGAA-9	0	1.6183	1.30734	2.76189	0	0.853633	1.9554	0.515265	0	0	0	0.515265
XI-TACTCGCCATTAACCG-9	0	1.08299	0	2.37654	0	2.37654	0	0	1.08299	1.08299	0	0
XI-TACTTACAGACTAGGC-9	0	2.40318	0	3.30144	0	1.61409	0	0	0	0	0	0
XI-TACTTACAGTACGTTC-9	0.855379	1.85771	0	0.855379	1.62073	0.855379	2.04915	0.855379	0	0	0	1.62073
XI-TACTTACGTTCCGTCT-9	1.00418	0	0	1.00418	1.82277	1.82277	0	2.26678	0	0	0	1.2794
XI-TACTTGTAGGCCGAAT-9	0	1.40318	0	2.09911	0	1.62744	0	0	0	0	0	0
XI-TACTTGTCACGACGAA-9	1.13639	0	0	1.65461	0	0	0	0	0	0	0	0
XI-TACTTGTCAGGCTGAA-9	0	1.56999	0	2.41153	0	1.99393	0	0.819284	0	0	0	0
XI-TACTTGTGTCCATGAT-9	1.27815	1.27815	0	0.830733	0.830733	0.830733	0	2.88116	0	0.830733	0	0
XI-TAGACCAGTGAGTATA-9	0	3.36229	0	4.49569	0	0	0	2.78462	0	0	0	0
XI-TAGACCAGTGGCTCCA-9	0.966829	0	0.798495	1.23675	0.595973	1.62413	0.595973	2.72517	0	0	0	0.966829
XI-TAGAGCTAGGGCACTA-9	2.01874	0	0	2.27265	0	0	0	0	0	0	0	0
XI-TAGAGCTGTGTCGCTG-9	0.90665	0	2.42764	2.28809	0.90665	2.55008	1.37423	3.07566	0	0	0	0.90665
XI-TAGCCGGCACCAGGCT-9	0	1.66742	0	0.620414	0	1.81778	0	0	0.620414	0	0	0.620414
XI-TAGCCGGGTTAAGAAC-9	0	1.36602	0	2.41761	0	2.2782	0	1.36602	0	0	0	0
XI-TAGCCGGTCTTACCTA-9	0.45925	1.83194	1.50348	2.38959	0.772777	0.772777	1.20344	0.45925	0.45925	0	0	0.45925
XI-TAGGCATTCACGCGGT-9	1.41518	0	0	3.4711	0	0	0	0	0	0	0	1.41518
XI-TAGTGGTGTCATCCCT-9	0	2.8973	0	3.0604	0.727703	1.43769	0	0.727703	0	0	0	0
XI-TAGTGGTGTGTTAAGA-9	0	0.8982	0	1.36363	0.8982	1.68	0	0.8982	0	0	0	0.8982
XI-TAGTTGGTCGGAAACG-9	0	2.08656	0	2.34272	1.20967	2.08656	0	1.20967	0	0	0	0
XI-TAGTTGGTCTAGCACA-9	0.846385	1.60816	0	2.33393	1.09755	1.09755	0	0	0	0	0	0
XI-TATCAGGGTGCAACGA-9	0.65791	0	0.65791	2.64124	0	1.88472	1.55245	1.33296	0	0	0	0.65791
XI-TATGCCCCAGCCTATA-9	0	1.81749	0	3.2214	1.00019	1.49012	0	1.49012	0	0	0	1.00019
XI-TATGCCCTCCTAAGTG-9	0	1.35322	0	2.82044	0	2.26276	0	0	0	0	0	0
XI-TATGCCCTCGGAGCAA-9	1.73995	0	0	2.34124	0	0	0	0	0	0	0	1.20852
XI-TATTACCTCGCCAGCA-9	0	0.894166	0	2.6396	0	1.67446	0	0	0	0	0	0
XI-TCAACGAGTAAATGTG-9	0.95917	0	0	2.50689	0	0	0	0	0	0	0	0
XI-TCAACGAGTCCGTTAA-9	0	0	0	1.06299	0	1.06299	0	0	0	0	0	0
XI-TCAACGATCATGCAAC-9	0	2.08594	0	3.82131	0	3.09813	0	0	0	0	0	0
XI-TCAATCTAGCTGAACG-9	0	2.17815	0	3.24292	0	1.88598	0	1.70006	0	0	0	0
XI-TCAATCTTCCTTGGTC-9	0	0	0	2.76341	0	1.18943	0	0	0	0	0	0
XI-TCACAAGAGGAACTGC-9	1.22169	0	0	2.10154	0	0	0	0	0	0	0	0
XI-TCACAAGCACTATCTT-9	0	1.19687	0	1.91314	0.767729	2.43307	0	0	0	0	0	0
XI-TCACAAGTCTGTCCGT-9	0	0	0	3.45637	0	2.48198	0	0	0	0	0	0
XI-TCACGAAAGGCAAAGA-9	0.958426	1.43869	1.22712	1.89109	0.958426	1.43869	1.22712	1.76177	0	0	0	0.589892
XI-TCACGAAGTCGAAAGC-9	1.67771	0.676712	0	2.36781	0.394539	1.84383	0	1.91757	0	0	0	0.676712
XI-TCAGATGCAATGTTGC-9	0	0	0	2.83074	0.760741	0.760741	0	0	0	0	0	0
XI-TCAGCTCGTACGCTGC-9	1.45164	0	0	3.77302	0	1.45164	0	2.3805	0	0	0	1.45164
XI-TCAGCTCGTCAGAATA-9	1.04481	1.404	1.66771	1.404	0.801363	1.66771	1.404	2.32379	0.801363	0	0	1.404
XI-TCAGGATGTTACGGAG-9	0	0.837217	0	1.28643	0	1.28643	0	0	1.28643	0	0	0
XI-TCAGGATTCTAACCGA-9	0	2.05507	0	2.05507	0	2.21581	0	0	0	0	0	0
XI-TCAGGTAAGGGAACGG-9	1.83957	0	0	2.19061	0	0	0	0	0	0	0	1.29388
XI-TCAGGTACAGGGTATG-9	0	1.59912	0	3.48399	1.93485	0	1.09002	1.09002	0	0	0	0
XI-TCAGGTAGTGATAAAC-9	0.486206	1.05724	1.55958	2.91949	0.811938	1.68324	1.05724	2.64963	0	0	0	0.811938
XI-TCATTACAGATCGATA-9	0	2.3911	0	2.3911	0.976166	1.46059	0	0	0	0	0	0
XI-TCATTACAGGAGTAGA-9	2.16221	0	0	3.60789	0	0	0	0	0	0	0	0
XI-TCATTACTCACGCATA-9	1.49896	0	1.00742	3.90558	1.00742	2.07369	0	2.27137	0	0	0	1.49896
XI-TCATTTGAGGAGTACC-9	0	1.93123	0	1.93123	0	2.28716	0	0	0	0	0	0
XI-TCATTTGGTCAATACC-9	1.89626	0	0	2.25038	0	0	0	0	0	0	0	0
XI-TCATTTGTCTCACATT-9	1.97992	0	0	1.41612	0	1.97992	0	0	0	0	0	0
XI-TCCACACGTCATCGGC-9	0	1.96527	0	2.88348	0	2.32291	0	0	0	0	0	0.929883
XI-TCCACACTCTTGGGTA-9	0	1.74235	0	3.07857	0	1.74235	0	0	1.05928	0	0	0
XI-TCCCGATAGATCCCAT-9	0	0	0	1.05879	1.05879	0	0	0	0	0	0	0
XI-TCCCGATCAGAGCCAA-9	1.08312	0	0	1.08312	0	1.59082	0	1.08312	0	0	0	0
XI-TCGAGGCCATCGGGTC-9	0	2.35037	0	2.78397	1.56774	0.667289	0	2.51668	0	0	0	1.06398
XI-TCGCGAGGTCATATCG-9	1.4173	0	0	1.98127	0	0	0	0	0	0	0	0
XI-TCGCGAGTCGCACTCT-9	0	1.73416	0	2.70755	0	1.73416	0	0	0	0	0	1.2036
XI-TCGCGTTGTTTGCATG-9	0	1.92665	0	1.92665	1.50849	2.0844	0	0	0	0	0	0.776245
XI-TCGGGACAGGCCCTTG-9	0.688529	2.07135	0	2.76391	1.37936	0	0	0	1.09245	0	0	0.688529
XI-TCGGGACGTACCGAGA-9	1.19309	0	0	3.63115	0	1.19309	0	2.06582	0	0	0	0
XI-TCGGTAAAGTGAACAT-9	0	1.99011	0	1.56649	0.816808	0.816808	0	0	0	0	0	0
XI-TCGTACCAGTGTACCT-9	1.2222	0	0	3.00356	0	1.2222	0	1.75601	0	0	0	1.75601
XI-TCGTAGAAGTAAGTAC-9	0	2.5952	0	1.41094	1.41094	0	0	0	0	0	0	0
XI-TCTCATATCCACTGGG-9	0	1.59582	0	2.02207	0	2.02207	0	0	0	0	0	1.28691
XI-TCTCATATCCATGAGT-9	0	2.69086	0	3.20119	1.77643	1.08636	0	1.77643	0	0	0	1.08636
XI-TCTCTAACAGTTCATG-9	0.491077	1.56954	1.56954	0.818965	1.06548	0.491077	1.80379	1.56954	1.42801	0	0	1.56954
XI-TCTGAGAAGGTGCAAC-9	0	1.77712	0	2.38191	0	2.30326	0	0	0.598177	0	0	0
XI-TCTGAGAAGTGAACGC-9	0	1.93888	0	0.78399	0.78399	1.93888	0	0.78399	1.21799	0	0	0
XI-TCTGAGATCAACTCTT-9	0	3.53788	0	2.6852	0.92343	0.92343	0	1.39521	0	0	0	0.92343
XI-TCTGGAAAGTCTCAAC-9	0	1.97574	0	2.97736	0	1.97574	0	0	0	0	0	0
XI-TCTTCGGGTTCAGACT-9	0	0	0	0.817938	1.26176	2.28856	0.817938	0	1.26176	0	0	0
XI-TCTTCGGTCACCAGGC-9	0	1.46467	0	3.04246	0	2.23166	0	0	0	0	0	0
XI-TCTTTCCAGACTTGAA-9	0	1.53033	0	1.53033	0.791436	2.88435	0	0	0.791436	0	0	0.791436
XI-TCTTTCCAGTACACCT-9	0	1.01543	0	2.28267	0	1.68666	0.631422	0	0	0	0	0
XI-TCTTTCCGTGCGATAG-9	0	2.28982	0	1.37566	0	0	0	0	0	0	0	0
XI-TCTTTCCTCAATACCG-9	1.42445	0	0	1.42445	2.3482	2.61171	0	3.13936	0	0	0	0
XI-TGAAAGACACCCTATC-9	0	1.86678	0	3.12982	0	1.62936	0	0	0	0	0	0
XI-TGAAAGATCTGAGTGT-9	0	1.85259	0	2.04387	0	1.30513	0	0	0	0	0	0
XI-TGACAACCAAAGGCGT-9	1.12255	0	0.867851	2.30075	0.525257	1.12255	1.12255	1.76409	0	0	0	0.867851
XI-TGACAACGTAAAGGAG-9	1.91749	0	0	2.91298	1.36147	0	0	0	0	0	0	0
XI-TGACGGCCATCTCGCT-9	0	2.14939	0	3.05458	0	1.26031	0	2.78249	0	0	0	1.26031
XI-TGACGGCGTATAAACG-9	0.754481	0	1.47694	2.30379	1.17958	0.754481	0.754481	2.41041	0	0	0	0
XI-TGACGGCGTCCGTTAA-9	2.10596	0	0	2.56687	0	1.22525	0	0	0	0	0	0
XI-TGACGGCGTCTGCCAG-9	1.34929	2.51921	0	3.67727	1.34929	0	2.72612	2.39712	0	0	0	2.25802
XI-TGACTAGCAGTGGGAT-9	0	0	0	1.76277	0	0	0	1.76277	0	0	0	0
XI-TGACTAGGTACAGTGG-9	0.700273	0	1.1081	1.95809	1.62081	1.39696	0	2.90379	0	0	0	0.700273
XI-TGACTAGGTCGCATAT-9	1.20124	0	2.07602	3.13897	1.20124	2.21209	0	2.84895	0	0	0	0
XI-TGACTAGTCAACACTG-9	0	2.3902	0	0	0	1.24672	0	0	0	0	0	0
XI-TGACTTTTCACCCTCA-9	1.82458	0	0	2.80944	0.832932	0	0	2.31257	0	0	0	0
XI-TGACTTTTCTAGAGTC-9	0.987334	0	0	1.80042	0	0	0	0	0	0	0	0
XI-TGAGAGGAGCTAGTGG-9	1.31025	0	0	0	0	0	0	0	0	0	0	0
XI-TGAGCATCACCTCGTT-9	2.06783	0	0	2.06783	0	1.1947	0	0	0	0	0	1.1947
XI-TGAGGGACAATGACCT-9	0	2.12469	0	0	0	1.93097	0	1.6905	0	0	0	0.905859
XI-TGAGGGAGTTAAGAAC-9	1.23501	0	0	1.77102	0	1.23501	0	1.23501	0	0	0	1.23501
XI-TGATTTCAGATATGCA-9	0	2.4408	0	3.08942	0	2.30106	0	0	0	0	0	0
XI-TGCCAAAAGACCTAGG-9	0	0.879478	0	1.65421	0	0.879478	0	0	0	0	0	0
XI-TGCCAAACACTATCTT-9	0.722595	1.29457	0	3.05096	1.13769	1.75249	0	1.92114	0.425193	0	0	1.13769
XI-TGCCAAAGTATATGAG-9	0	1.06891	0	2.15742	0.568081	1.40106	0	0	0.764218	0	0	0
XI-TGCCAAAGTGTGCGTC-9	0	2.03149	0	3.13917	1.1658	1.68953	0	2.28584	0	0	0	1.1658
XI-TGCCAAATCAGAAATG-9	0	1.33913	0	2.96022	0	2.24571	0	0	0	0	0	0
XI-TGCCAAATCTGTCAAG-9	0	0	0	3.53173	2.19321	2.19321	0	0	0.844716	0	0	0.844716
XI-TGCCCATAGCGAAGGG-9	0	0	0	3.29895	0	1.44939	0	0	0	0	0	0
XI-TGCCCATCAGACAAAT-9	0	2.18383	0	2.64856	0	1.28833	0	0	0	0	0	0
XI-TGCCCTAAGCTAGTTC-9	1.04116	1.04116	0	3.88455	0	1.54009	0	0	0	0	0	0
XI-TGCGCAGGTGCAGACA-9	1.9401	0	0	1.9401	0	1.0941	0	0	0	0	0	0
XI-TGCGCAGGTTGCTCCT-9	0	1.29841	0	2.19616	0	1.84482	0	0	0.846613	0	0	0
XI-TGCGGGTGTTTGTTTC-9	0	0.650022	1.71882	2.22357	0	1.04069	0	1.53952	1.32089	0	0	0.650022
XI-TGCTACCTCTGGTTCC-9	0	1.33826	0	3.27001	0	1.89082	0	0	0	0	0	0
XI-TGCTGCTAGCCACTAT-9	1.28891	0	0	3.39842	0	1.28891	0	0	0	0	0	1.28891
XI-TGGCCAGAGGCTAGCA-9	2.30986	0	0	1.71137	1.39236	1.95284	0	1.39236	0	0	0	0
XI-TGGCGCAAGCCTTGAT-9	1.63131	1.96933	0	3.28433	1.40682	1.40682	1.11687	2.73352	0	0	0	1.40682
XI-TGGCGCACACTGTCGG-9	1.23432	0	0	3.32491	1.23432	1.23432	0	2.11724	0	0	0	0
XI-TGGCGCACATACTACG-9	0	0	0	3.46856	1.69405	2.29081	0	1.16961	0	0	0	1.16961
XI-TGGCGCACATCGGTTA-9	1.8032	0	1.8032	1.99284	0.818575	1.8032	1.26258	2.6154	0	0	0	1.56899
XI-TGGCTGGTCGCCAAAT-9	0.780257	0	1.93299	0	1.51427	2.0909	1.93299	2.22724	0	0	0	1.51427
XI-TGGCTGGTCTACTTAC-9	0	1.33923	0	1.73933	0	2.1412	1.05689	0	0	0	0	0.662019
XI-TGGGAAGCATGCATGT-9	0	1.63776	0	1.87562	0	1.32507	0	0	0	0	0	0
XI-TGGGAAGTCCATGCTC-9	0	1.98845	0	3.2044	0	1.74539	0	0.946255	0	0	0	0
XI-TGGGCGTAGACACTAA-9	0	1.01678	0	2.08656	0	1.51041	0	0	0	0	0	1.01678
XI-TGGGCGTAGGGAACGG-9	1.04229	1.04229	0	2.48609	0	1.3227	0	1.54146	0	0	0	0
XI-TGGGCGTCAGATGGGT-9	0.41415	2.16289	0	2.16289	0.931869	0.931869	1.81333	1.40573	0.41415	0	0	0.931869
XI-TGGGCGTTCGGTCTAA-9	0	0	1.32082	2.69006	0	0	0	2.22349	0	0	0	0
XI-TGGTTAGCACCAGATT-9	0.767173	2.32526	0	2.43212	1.72538	1.19614	0.767173	2.32526	0	0	0.767173	0
XI-TGGTTAGCAGGCAGTA-9	1.90594	0	0	1.35141	1.35141	1.35141	0	1.90594	0	0	0	0
XI-TGGTTAGGTGTTCGAT-9	0	2.17382	0	2.337	0	1.73608	0	0.939367	0	0	0	0.939367
XI-TGGTTAGTCGTACGGC-9	0.825651	0	0	3.7083	1.27165	0	0	2.52975	0	0	0	0
XI-TGGTTCCCACCACCAG-9	0	1.46293	0	2.03303	0	2.39386	0	0.744883	0	0	0	0
XI-TGGTTCCGTATAATGG-9	0	1.46206	0	2.81812	0.603609	2.13516	0	0	0	0	0	0.603609
XI-TGGTTCCGTTAGAACA-9	0	2.01742	0	0	1.44914	0	2.01742	2.01742	0	2.01742	0	2.01742
XI-TGTATTCCAGACGCCT-9	0.976578	0	0	0	0.976578	1.4611	0	0	0	1.4611	0	0.976578
XI-TGTCCCACATGCTGGC-9	0	0.895621	0	2.53297	0	0.895621	0	0	0	0	0	0.895621
XI-TGTGGTACACTACAGT-9	0	2.83231	0	3.15182	0	0	0	2.19637	0	0	0	0
XI-TGTGGTACAGGGTACA-9	1.11621	0.862397	1.11621	2.29227	1.31846	1.48661	0.862397	1.11621	0	0	0	0
XI-TGTGGTAGTCCGAACC-9	0	2.04709	0	0	0.753408	1.70419	0	0	1.17818	0	0	0
XI-TGTGTTTCACATGACT-9	1.10249	0	0	2.40318	0	0	0	0	0	0	0	1.10249
XI-TGTGTTTGTAGATTAG-9	0	1.77896	0	1.2418	0	2.38392	0	1.2418	0	0	0	0
XI-TGTGTTTTCATTGCGA-9	0	0.849131	0	1.612	0	1.30162	0	0	0	0	0	0.849131
XI-TGTTCCGTCGCCGTGA-9	0	1.20319	0	1.73368	0	0.772589	0	0	0.772589	0	0	0
XI-TTAACTCGTAGTACCT-9	0.529326	1.00959	0	2.16052	1.00959	1.7112	0	1.42071	0.529326	0	0	0.71622
XI-TTAGGCACATTCTTAC-9	0	1.63761	0	2.13501	0	2.13501	0	0.603534	0	0	0	0.603534
XI-TTAGTTCGTAAAGTCA-9	0	2.72341	0	1.82056	0.830222	1.58545	0	0	0	0	0	0
XI-TTAGTTCGTAGGGTAC-9	0	2.78142	0	2.85669	1.2595	1.56559	0	2.51418	1.2595	0	0	0.816174
XI-TTAGTTCGTATATGAG-9	0	2.19918	0	2.83529	1.6112	2.19918	0	0	0	0	0	1.10008
XI-TTATGCTGTGGTCCGT-9	0	1.41415	0	2.59913	0	1.97769	0	0	1.12341	0	0	0.711806
XI-TTCCCAGCACGGCTAC-9	0	0	0	2.06763	0	2.59756	0	0	0	0.867611	0	0
XI-TTCGAAGCACTAAGTC-9	1.34697	0	0	2.89451	2.25521	1.90084	0	2.51633	0	0	0	0
XI-TTCGAAGGTACCGTAT-9	0	0	1.99706	2.82841	0	2.61993	0	3.00083	0	0	0	1.4312
XI-TTCGGTCAGTAAGTAC-9	0.783796	0	0.783796	3.38623	0	0	0	1.93857	0	0	0	1.51936
XI-TTCGGTCTCCTGCTTG-9	1.52684	0	0	0	0	0	0	0	0	0	0	0
XI-TTCTACACAGCTATTG-9	2.28822	0	0	1.16762	0	2.28822	0	0	0	0	0	0
XI-TTCTACACAGCTGTAT-9	0	1.03399	0	2.8513	0	2.47431	0	0	2.30869	0	0	0
XI-TTCTCAAAGGAATGGA-9	1.80586	0	0	1.26486	0	1.26486	0	0	0	0	0	0
XI-TTCTCAAGTATATCCG-9	0	2.05693	0	2.61515	0	1.92387	0	1.08151	0	0	0	0
XI-TTCTCCTAGCGTGTCC-9	0	1.80969	0	2.15904	1.26815	2.41744	0	0	0	0	0	0
XI-TTCTCCTGTCTGATCA-9	0.6468	1.31594	0	2.47764	0	2.5512	0	0	0	0	0	0.6468
XI-TTCTCCTTCTTTACAC-9	0	0	0	2.77564	0.729924	1.44096	0	0	0	0	0	0
XI-TTCTTAGGTCTAAACC-9	0	1.76438	0	2.57222	0	2.36798	0	0	0	0	0	0
XI-TTGACTTAGACACGAC-9	0	0	0	2.59497	0	2.13271	0	0	0	0	0	0
XI-TTGCGTCTCTGTTTGT-9	1.07467	0	0	3.39903	0	2.3651	1.91501	1.58063	0	0	0	0
XI-TTGGAACAGTGTTGAA-9	0	2.50955	0	2.08718	1.34152	1.34152	0	1.34152	0	0	0	0
XI-TTGGCAAAGCTAAACA-9	1.5545	0	0	2.50129	0	0	0	0	0	0	0	0
XI-TTGGCAAGTCCTAGCG-9	1.20532	0	0	0.774223	0	0	2.08112	2.54074	0	0	0	0
XI-TTGTAGGGTGAAATCA-9	0	1.64757	0	1.98671	0	2.07826	0	0	0.530073	0	0	0
XI-TTTATGCAGCTGGAAC-9	0.677141	1.36219	0	2.60912	0.677141	1.76494	0.677141	1.91831	0.677141	0	0	0
XI-TTTATGCAGTCAATAG-9	1.21759	1.7506	0.668655	2.55685	0.886827	1.83	1.34933	2.59308	0	0	0	0.668655
XI-TTTATGCCACCGCTAG-9	1.22135	0	0	0	1.22135	1.75502	0	0	0	0	0	0
XI-TTTATGCCACTGTCGG-9	0	2.07582	0	2.70419	0	2.58017	0	0	0	0	0	0
XI-TTTATGCTCGCTTAGA-9	0	0.692598	0	1.09788	0.692598	1.60856	0	0	1.09788	0	0	0
XI-TTTGCGCAGCAGATCG-9	0.632268	1.6031	0	1.97034	0.365293	1.4077	0	0.842778	0	0.365293	0	0.842778
XI-TTTGGTTTCGGCGGTT-9	0	1.39304	0	2.23265	0.921695	1.95362	0	0.921695	0	0	0	0.921695
XI-TTTGTCACAGATTGCT-9	0	1.74373	0	0	0	1.93128	0	0	0	0	0	1.21174
XI-TTTGTCAGTTGTCGCG-9	0	0	0	0	0	0	0	0	0	0	0	0
XI-AAACGGGCATTGGTAC-10	0	2.36769	0	0.960163	0	2.63167	0	0	0	0	0	0
XI-AAACGGGTCAACCATG-10	0	2.44175	0	3.97904	0	0	0	1.28738	0	0	0	0
XI-AAAGATGTCCATGAGT-10	1.25959	0	0	3.65996	2.14849	2.78154	0	3.05362	0	0	0	1.25959
XI-AAAGCAATCTATCCTA-10	1.15244	0	0	1.15244	1.67369	0	1.67369	0	0	0	0	2.0146
XI-AAATGCCAGCCCAGCT-10	1.05438	0	2.98072	2.88099	1.88868	2.88099	0	2.77019	0	0	0	0
XI-AAATGCCAGTAACCCT-10	0	1.60529	0	3.45024	0	2.65776	0	0	0	0	0	0
XI-AAATGCCCATGAACCT-10	0	2.9697	0	2.63478	1.32784	1.04683	0.654562	1.7266	0	0	0	1.7266
XI-AACACGTAGCGTAGTG-10	0	1.65102	0	2.24332	0	2.7564	0	0	0	0	0	0
XI-AACACGTAGTGGGCTA-10	0.940127	0	0	0	0	1.97979	0	0.940127	0	0	0	0
XI-AACCGCGAGCGAGAAA-10	1.2516	0	0	3.43242	0	1.2516	1.2516	0	0	0	0	1.55686
XI-AACCGCGCACGAAAGC-10	0.619977	0	0	2.4986	1.27443	1.27443	0	0.619977	0	0	0	0.619977
XI-AACGTTGAGATGAGAG-10	0	1.44889	0	2.75129	0	2.75129	0	0	0	0	0	0
XI-AACGTTGAGATGTTAG-10	0.733872	1.15255	0.733872	2.14966	0.733872	1.56673	0.964965	1.56673	0	0	0	0
XI-AACTCAGCAGCCTGTG-10	0	1.50439	0	1.92215	0.773405	2.53934	0	0	0.773405	0	0	0
XI-AACTCAGCATACGCTA-10	1.16798	1.69212	0	3.59588	1.37473	1.16798	0	0.553021	0	0	0	1.37473
XI-AACTCTTAGCCTCGTG-10	0	1.5901	0	3.14087	1.82546	1.82546	2.17571	1.5901	0	0	0	1.5901
XI-AACTCTTCACCTATCC-10	1.05463	0	0	3.64853	1.05463	2.13814	0	0	0	0	0	0
XI-AACTCTTTCCACTGGG-10	1.21984	0	0	2.93915	0.785415	1.75324	0	1.52169	0	0	0	0.785415
XI-AACTTTCAGGATGTAT-10	0.913033	0	2.76749	0	1.7003	1.38222	0	3.08585	0	0	0	0
XI-AACTTTCGTAAGCACG-10	0	2.50005	0	2.59228	0.778023	1.51105	0	0.778023	0	0	0	0.778023
XI-AACTTTCTCAACACTG-10	0	0	0	0	1.07049	2.66845	0	0	0	0	0	1.07049
XI-AAGCCGCAGTGACATA-10	1.18689	0	0	0.760074	0.760074	1.48508	0	0.760074	0	0	0	0
XI-AAGCCGCGTGGTGTAG-10	2.28504	0	0	3.59194	1.68882	1.68882	0	1.16519	0	0	0	0
XI-AAGGAGCCACCTATCC-10	1.17038	0	0	2.49453	0	1.17038	0	1.17038	0	0	0	0
XI-AAGGAGCGTGCGATAG-10	0	2.13026	0	2.76216	0	1.54937	0	1.04881	0	0	0	0
XI-AAGGAGCTCTAACCGA-10	0	0	0	2.67602	1.47746	1.47746	0	1.47746	0	0	0	0
XI-AAGGAGCTCTGCTGTC-10	0	1.27202	0	1.66394	0.618433	2.1638	0	0	0	0	0	0
XI-AAGGCAGAGCTCCTTC-10	0	1.84913	0	1.02416	0	1.84913	0	0	1.02416	0	0	0
XI-AAGGCAGTCGGTCTAA-10	0	2.17479	0	3.54966	0	1.82458	0	0	0	0	0	0
XI-AAGGTTCCATACTACG-10	1.25384	0	0	2.774	0	0	1.25384	0	0	0	0	0
XI-AAGGTTCGTATCACCA-10	1.12983	0	0	2.44022	1.98587	1.12983	0	1.64678	0	0	0	1.12983
XI-AAGTCTGAGCTACCGC-10	0	0.827966	0	2.63092	0	2.30464	0	0	0	0	0	0.827966
XI-AAGTCTGAGGACTGGT-10	2.21994	0	0	1.62991	1.96783	1.62991	0	2.58853	0	0	0	0
XI-AATCCAGAGAGGTTAT-10	2.18698	0	0	3.70232	1.09094	0	0	0	0	0	0	1.60022
XI-ACACCAACATACTACG-10	0	1.81059	0	2.2173	0	0	0	0	0	0	0	0
XI-ACACCAAGTACAAGTA-10	0	3.04747	0	1.53636	0	0	0	2.11569	0	0	0	0
XI-ACACCCTGTTAAGACA-10	0	2.77988	0	0	0	2.99054	2.34643	2.77988	0	0	0	1.06113
XI-ACACCGGAGGATGGTC-10	0	2.03897	0	2.56717	0	2.03897	0	0	0	0	0	0
XI-ACACCGGAGTCATGCT-10	0	1.86126	0	1.0334	0	1.53066	0	0	0	0	0	0
XI-ACAGCCGAGGCTATCT-10	0	0.792031	0	3.0119	0.792031	0	0	0	0	0	0	0
XI-ACAGCTACAGCCTATA-10	2.1103	0	0	1.53156	0	0	0.792295	2.1103	0	0	0	0
XI-ACATACGAGGAGCGAG-10	0.791502	0	0	3.79417	1.95069	1.22771	0	2.81464	0	0	0	0.791502
XI-ACATACGGTCTAAACC-10	0	2.05447	0	2.79154	0	2.41628	0	0	0	0	0	0
XI-ACATACGGTGGTACAG-10	0	2.69003	0	3.03664	0.926552	1.96054	0	0	0	0	0	0
XI-ACATACGTCCATGCTC-10	0	1.68102	0	1.28719	0.628183	1.83182	1.01102	1.28719	0	0	0	0
XI-ACATGGTAGGATATAC-10	1.80289	0	1.26231	1.26231	1.26231	2.61505	0	3.05723	0	0	0	0
XI-ACCAGTATCGATCCCT-10	1.18815	0	0	1.18815	0	0	0	1.18815	0	0	0	0
XI-ACCCACTAGCCACCTG-10	0	1.63999	0	2.3698	0	2.60012	0	0	0.869217	0	0	0
XI-ACCGTAAAGTTCGCAT-10	0	1.6088	0	1.09808	0	1.09808	0	0	0	0	0	0
XI-ACCTTTAAGTCTCAAC-10	0	1.8198	0	1.63637	0	1.8198	0	0.710066	0.710066	0	0	0.710066
XI-ACCTTTAGTGCAACGA-10	0	1.69496	0	2.80714	0	1.17038	0	0	0	0	0	0
XI-ACGAGCCAGAGTGACC-10	0	2.5115	0	2.5115	0	2.08904	0	0	0	0	0	0.881877
XI-ACGAGCCTCTATCGCC-10	0	2.39336	0	2.25432	0	1.34623	0	0	0	0	0	0
XI-ACGAGGACAAGGACTG-10	1.73801	0	0	3.86829	1.20687	0	0	2.54279	0	0	0	0
XI-ACGATGTAGCACACAG-10	0	1.81798	0	1.11965	1.40993	1.81798	0	1.81798	0	0	0	1.11965
XI-ACGATGTGTGATGCCC-10	0	1.94814	0	3.29834	0	2.40026	0	0	0	0	0	0
XI-ACGATGTTCCGAGCCA-10	0	1.81764	0	1.27499	0	0	0	0	0	0	0	1.81764
XI-ACGCCAGAGCGATGAC-10	0	1.13797	0.722813	1.84072	1.84072	2.35537	0	2.35537	0	0	0	0.722813
XI-ACGCCAGAGGTACTCT-10	1.41683	0	0	3.3713	0	0.940793	0	2.33912	0	0	0	0
XI-ACGCCAGCATGCCTTC-10	0.96577	0	0	2.5167	0	0	0	0	0	0	0	0
XI-ACGCCAGTCAGTCAGT-10	1.78926	0	0	3.15413	1.78926	0	0	1.25062	0	0	0	0
XI-ACGCCGAAGAATCTCC-10	1.12686	0	0	3.17577	1.12686	0	0	1.12686	0	0	0	0
XI-ACGCCGAAGACTACAA-10	0	2.39011	0	0	0	1.09291	0	0	0	0	0	1.09291
XI-ACGCCGAAGTAGATGT-10	0	2.04446	0	2.57299	0	2.04446	0	0	0	0	0	0
XI-ACGCCGACACGGCCAT-10	0	1.89767	0	2.57647	0.593351	0	0.593351	0.593351	0	0	0	0.963208
XI-ACGCCGAGTGGGTATG-10	0	1.12763	0	3.08573	0.714991	1.82791	0	0	0	0	0	0
XI-ACGCCGATCAACCATG-10	0	1.67113	0	2.99573	0	1.0033	0	0	0.622528	0	0	0
XI-ACGGCCAAGAGTCGGT-10	0	0.982185	0	0.982185	0.982185	2.03877	0	0	0	0	0	0.982185
XI-ACGGCCACAACGATGG-10	0	0	0	1.96686	0	2.46464	0	0	0	0	0	0.930999
XI-ACGGCCACATCCGTGG-10	1.64105	0	0	3.2567	0	1.12503	0	0	0	0	0	1.64105
XI-ACGGCCATCATCATTC-10	1.77569	0	0	2.4878	0	2.38035	0.800247	2.75449	0	0	0	0
XI-ACGGCCATCTGACCTC-10	0	2.03415	0	2.65967	0	0	0	0	0	0	0	1.06429
XI-ACGGGCTAGAAGGTGA-10	0	1.53976	0	3.13465	0	2.11949	0	0	0	0	0	0
XI-ACGGGTCAGCGAAGGG-10	0	1.02611	0	3.2605	0	1.52178	0	2.29767	0	0	0	0
XI-ACGGGTCAGGCGTACA-10	0	2.27386	0	2.70451	0	1.28511	0	0	0	0	0	0.62684
XI-ACGTCAACAGCCAGAA-10	0	1.66939	0	2.36979	0.731039	1.44261	0	0	0	0	0	0
XI-ACGTCAATCTCCAGGG-10	0	2.348	0	2.76461	0	1.62062	1.30946	0.855301	1.62062	0	0	0
XI-ACTATCTGTTACGTCA-10	0	0.89915	0	0	0	2.27676	0	0	0	0	0	0
XI-ACTGAACAGACGACGT-10	0	1.17639	0	3.15387	0	1.47339	0	0	0.752042	0	0	0
XI-ACTGAACAGCGTGAAC-10	0	3.1699	0	2.35157	2.15196	0	1.90229	1.06485	1.06485	0	0	1.06485
XI-ACTGAACGTAAATGTG-10	0	1.40627	0	3.18243	1.40627	1.40627	0	0.932305	0	0	0	0
XI-ACTGAACGTCACCCAG-10	0	0	0	2.663	1.17038	1.69496	0	1.17038	0	0	0	0
XI-ACTGAGTCACGAGGTA-10	2.38795	0	1.52536	2.73354	2.30178	1.52536	1.02905	2.30178	0	0	0	1.02905
XI-ACTGAGTCAGTTTACG-10	2.34948	0	0	2.34948	2.18607	0	0	2.48991	0	0	0	0
XI-ACTGATGTCTGTCTAT-10	0	2.87571	0	1.88393	0	0	0	1.05074	0	0	0	0
XI-ACTGCTCAGTCTCCTC-10	0	1.79385	0	1.79385	0.982394	2.54128	0	0	0	0	0	0
XI-ACTGCTCCAAAGTGCG-10	1.97652	0	0	0	1.1225	0	2.86678	0	0	0	0	1.63804
XI-ACTGTCCAGCAGATCG-10	0.733787	1.8586	0	2.63873	0	2.37459	0	0	0	0	0	0
XI-ACTTACTAGGTGCTAG-10	0	2.57621	0	2.82642	0	2.02033	0	1.0539	0	0	0	0.6598
XI-ACTTACTAGTTGAGAT-10	1.15859	0.738463	0	2.15745	0.970429	0.970429	0.435903	1.15859	0	0.738463	0	0
XI-ACTTACTCAGATCCAT-10	1.66983	0	0	0	0	2.26411	0	0	0	0	0	1.14919
XI-ACTTACTGTAGATTAG-10	0	2.51895	0	1.0656	0	1.56969	0	0	0	0	0	0
XI-ACTTACTGTGTAACGG-10	0	0.738378	0	2.02224	0.738378	1.15848	0	0	0	0	0	0.738378
XI-ACTTACTGTTATCGGT-10	0	2.08533	0	1.50931	1.50931	1.50931	0	0	0	0	0	1.01588
XI-ACTTACTTCGAGGTAG-10	1.66913	0	0	3.78591	0	0	0	0	0	0	0	1.66913
XI-ACTTGTTTCGGCGCAT-10	0	1.90919	0	3.10675	0	2.12701	0	0	2.02402	0	0	0
XI-ACTTGTTTCGGTTCGG-10	0.797992	0	1.04085	3.54326	1.66274	0	0	1.53971	0	0	0	1.2361
XI-ACTTTCACATGCCTTC-10	0	1.29686	0	3.40903	1.84303	0	0	2.45369	0	0	0	0.845398
XI-AGAATAGAGAGCCCAA-10	0	2.24767	0	2.44945	1.13668	1.13668	0	3.48878	0	0	0	0
XI-AGAATAGCACGCATCG-10	0	1.51133	0	1.92977	0.778214	1.51133	0	0	0.778214	0	0	0.778214
XI-AGAATAGGTTTCCACC-10	1.41165	0	0	1.81989	0	1.12118	1.97483	1.41165	0	0	0	0.710119
XI-AGACGTTGTCTCACCT-10	0	2.00601	0	0	1.14567	2.25949	0	0	2.46153	0	0	0
XI-AGAGCGATCCAGAGGA-10	0	1.55142	0	3.06572	0.806202	2.05625	0	0	0	0	0	0
XI-AGAGCGATCCAGTATG-10	0	1.80649	0	2.97858	0	2.24937	0	0	0	0	0	0.9919
XI-AGAGCTTAGCTCCTCT-10	0.938608	0	0	0	2.70857	0	3.12632	2.47611	0	0	0	0
XI-AGAGCTTGTTCGAATC-10	0	0	0	2.44546	0	1.70754	0	0	0	0	0	0.918336
XI-AGAGCTTTCGTAGGAG-10	0	0	2.91719	0	1.58648	1.07952	0	3.33952	0	0	0	0
XI-AGAGCTTTCGTTTAGG-10	0	0.761896	0	3.21844	0.761896	1.71728	0	0	0	0	0	0
XI-AGAGTGGTCAGCTCTC-10	0	1.68041	0	1.68041	0	1.1581	0	0	0	0	0	0
XI-AGAGTGGTCGCCCTTA-10	0	1.84075	0	3.10032	0	1.51165	0	0	1.0178	0	0	0
XI-AGATCTGCAAGCCGTC-10	0	2.36908	0	2.88777	0	0	0	0	0	0	0	0
XI-AGATCTGCAGCCTTGG-10	2.24502	0	0	3.34751	1.65255	1.13467	0	2.24502	0	0	0	1.13467
XI-AGATCTGGTCCCTTGT-10	1.13153	0	0	1.13153	0	1.13153	0	0	0	0	0	0
XI-AGATTGCAGACTAAGT-10	0	1.53708	0	2.11649	0.475299	1.23372	0	0	1.03868	0	0	0.475299
XI-AGATTGCCAGGCAGTA-10	0	2.65132	0	3.79058	1.05842	1.05842	0	1.89393	1.05842	0	0	0
XI-AGATTGCCAGTGGGAT-10	2.44833	0	0	3.37362	1.50917	1.01577	0	1.50917	0	0	0	1.01577
XI-AGATTGCCATGCTAGT-10	0	2.89451	0	3.31638	1.56744	1.06374	0	1.90084	0	0	0	0
XI-AGATTGCCATGTAGTC-10	1.57362	0	0	2.52351	1.57362	0	1.90749	2.66614	0	0	0	1.06886
XI-AGATTGCGTCCCTTGT-10	0	2.13633	0	3.15294	0	2.13633	0	0	0.913748	0	0	0
XI-AGCAGCCCAGGTCGTC-10	1.14494	0	0	0	1.14494	0	1.14494	3.00965	0	0	0	1.14494
XI-AGCAGCCGTCCAGTTA-10	0	0.952861	0	0.952861	0.952861	0.952861	0	0	0	0	0	0
XI-AGCATACAGCGATATA-10	0	1.78691	0	2.65718	0	2.03183	0	0.977198	0	0	0	0
XI-AGCCTAAAGATGCCTT-10	1.54298	0	0	1.72243	1.32412	0	0	1.54298	0	0	0	1.04354
XI-AGCCTAAGTTACGGAG-10	0	1.30877	0	2.46864	0	0	0	0	0	0	0	0
XI-AGCGGTCTCGGCATCG-10	1.90895	0	0	3.09416	0	0	0	1.06999	0	0	0	0
XI-AGCTCCTAGCCCGAAA-10	1.39316	0	0	3.61981	0.921786	0	0	0.921786	0	0	0	1.39316
XI-AGCTCCTGTCCATCCT-10	0	1.5997	0	0.840349	0	2.18639	0	0	0.840349	0	0	0
XI-AGCTCTCAGCTGAAAT-10	0.689665	2.82665	0	3.03788	0.689665	0.689665	0	0.689665	0	0	0	0
XI-AGCTTGAAGGATATAC-10	0	2.38738	0	2.20692	0.641135	2.20692	0	0	0.641135	0	0	0.641135
XI-AGCTTGAAGGCAATTA-10	0	2.07259	0	2.07259	0	1.88043	0	0.870909	0	0	0	0
XI-AGCTTGAGTAAGTGTA-10	1.44255	0	1.04611	3.35684	0.869163	1.44255	0.379558	1.80468	0	0	0	0.379558
XI-AGCTTGAGTGACGCCT-10	0	1.64212	0	2.23347	0	1.64212	0	0	0	0	0	0.870748
XI-AGCTTGAGTTATGCGT-10	0	2.0075	0	1.66704	0	2.26102	0	0	0	0	0	0
XI-AGCTTGATCCACGCAG-10	0	2.13009	0	2.90707	0	1.78234	0	0.804662	0.804662	0	0	0
XI-AGGCCACTCAACGCTA-10	0	1.90902	0	1.72226	0	1.49243	0	0	1.19349	0	0	0
XI-AGGCCGTCATGGTTGT-10	0	0	0.684316	2.62259	1.59527	1.08682	0	2.18147	0	0	0	1.93072
XI-AGGGAGTCAATCAGAA-10	1.51829	0	0	0	0	1.51829	0	1.84793	0	0	0	0
XI-AGGGATGGTAGCGCAA-10	0	0	0	1.10559	1.61781	0	0	0	0	0	0	0
XI-AGGGATGGTTCGTTGA-10	0	0.870022	0	3.01639	0	2.07126	0	0	0	0	0	0
XI-AGGTCATCACAGTCGC-10	1.80612	1.80612	0	3.27465	0.820528	1.57176	0.492162	1.06731	0	0	0	0.492162
XI-AGGTCCGAGAGGGATA-10	0	1.92923	0	3.3974	0	1.14413	0	0	0.428485	0.428485	0	0
XI-AGTAGTCAGCGATTCT-10	0	2.612	0	1.65034	1.13281	1.13281	0	2.44425	0	0	0	0
XI-AGTCTTTTCTGTCCGT-10	0.671054	0	2.52377	0	0.671054	2.35735	0	3.32418	0	2.44402	0	1.06904
XI-AGTGAGGAGCAGGCTA-10	0	0	2.3585	1.75571	0	1.22194	0.787042	2.87675	0	0	0	0
XI-AGTGAGGCAGACAGGT-10	0	1.21133	0	1.21133	0	1.21133	0	0	0.778851	0	0	0
XI-AGTGAGGTCGGTGTTA-10	0	0.898891	0	1.3645	0	2.53805	0	0	0	0	0	0
XI-AGTGTCAAGATATGGT-10	0	1.56369	0	1.89682	0	1.06064	0	0	0	0	0	1.56369
XI-AGTGTCACATGATCCA-10	2.95454	0	0	2.57479	1.95505	0	0	2.718	0	0	0	1.10573
XI-AGTGTCAGTAATCACC-10	0	2.23136	0	2.60038	0	1.3273	0	0	1.64021	0	0	0
XI-ATAACGCCATTCCTGC-10	1.06234	1.34539	0	0.387493	0.387493	2.2533	1.06234	0.387493	1.82554	0	0	0.387493
XI-ATAAGAGAGACACGAC-10	0	1.16992	0	1.69441	0.554216	1.93508	0	0	0	0	0	0
XI-ATAAGAGAGCTTTGGT-10	0	1.76786	0	3.29253	0	2.01193	0	0	0.962958	0	0	0.962958
XI-ATAAGAGTCAGCTCTC-10	0	1.85566	0	3.17525	0.853982	1.61878	0	2.2076	0	0	0	0
XI-ATAGACCCAAACAACA-10	0	1.46369	0	1.69179	0	2.65939	0	0	1.46369	0	0	0.745406
XI-ATCATCTAGGGAACGG-10	1.26788	0	0	1.26788	0.822705	0	1.26788	0.822705	0	0	0	0.822705
XI-ATCATCTGTAGGGACT-10	0	0	0	1.75344	0	0	0	0	0	0	0	0
XI-ATCATGGTCGAATGCT-10	2.16631	0	0	3.46273	0	0	1.27406	2.94587	0	0	0	1.81656
XI-ATCATGGTCGGATGGA-10	0	0	0	2.47764	1.03633	2.11328	0	0	0	0	0	0
XI-ATCCACCCAAGGCTCC-10	0	2.2895	0	3.18063	1.02029	1.51468	0	1.51468	0	0	0	0
XI-ATCCGAACAGCTTCGG-10	0	3.05342	0	2.23136	0.782763	0	0	0	0	0	0	0.782763
XI-ATCCGAACATGGTTGT-10	0	2.19865	0	2.39935	0	1.61072	1.09968	1.94728	0	0	0	0
XI-ATCGAGTAGCGATATA-10	1.75581	0	0	1.22203	2.35861	2.35861	0	2.56266	0	0	0	0
XI-ATCGAGTTCACAAACC-10	0	2.91596	0	2.86489	1.0433	1.0433	0	1.72213	0	0	0	0
XI-ATCTACTTCAACACAC-10	2.5398	0	0	0	0.900015	0	0	2.8365	0	0	0	1.36591
XI-ATCTACTTCTTCTGGC-10	0	2.35209	0	3.56181	1.06523	2.78575	0	0	0	0	0	1.06523
XI-ATCTGCCAGCTGTTCA-10	0	2.4434	0	3.3855	0.916981	2.14108	0	0	0	0	0	0
XI-ATCTGCCTCCGCAGTG-10	0	0	0	1.64111	0	1.64111	0	0	0	0	0	0
XI-ATGAGGGTCCGCAGTG-10	1.91567	0	0	2.79996	1.35989	0.67562	1.07517	1.35989	0	0	0	0.67562
XI-ATGCGATAGTAGATGT-10	1.0753	0	0	2.85718	0	0	0	1.91584	0	0	0	0.675715
XI-ATGCGATCACTAAGTC-10	0	0	0	3.29679	0	0.928585	0	0	0	0	0	0
XI-ATGCGATCAGCCAATT-10	1.4549	0	0	0	0.97155	0.97155	0	0.97155	0	0	0	0
XI-ATGCGATCATGCAATC-10	0	0.863545	0	1.31992	0.863545	2.0615	0	0	2.22239	0	0	0
XI-ATGCGATTCTGGCGTG-10	0	1.76384	0	2.84002	0	2.20365	0	0	0	0	0	0.959964
XI-ATGGGAGCATTTGCTT-10	1.25074	0.604851	1.7894	2.8207	0.604851	1.7894	0	2.53637	0.604851	0	0	1.25074
XI-ATTACTCAGTGTACTC-10	1.55913	0	0	1.98208	1.55913	0	0	1.25366	0	0	0	0.811625
XI-ATTACTCAGTGTCCAT-10	2.0999	0	0	0	1.35226	0	0	0	1.66756	0	0	1.66756
XI-ATTACTCGTAAGGATT-10	1.76287	1.95111	2.10946	3.01144	0.791766	1.22806	0.791766	1.76287	0	0	0	0.791766
XI-ATTACTCGTCAGCTAT-10	0	0.992114	0	3.1381	0	1.48021	0	0	0	0	0	0.992114
XI-ATTACTCTCATCGATG-10	0.521002	1.75544	0	3.18826	0	1.11552	0.521002	1.48582	0	0	0	0
XI-ATTCTACAGATAGCAT-10	0	1.44964	0	2.58256	0	2.37813	0	0.596303	0	0	0	0
XI-ATTGGACAGAAGGGTA-10	0	2.82684	0	1.9401	1.0941	0	0	0	0	0	0	0
XI-ATTGGACGTCTAGGTT-10	0	2.67971	0	3.83448	1.70963	0	1.39077	1.70963	2.67971	0	0	0
XI-ATTTCTGAGCCAACAG-10	1.19905	0	0	3.50968	0	1.19905	0	0	0	0	0	0
XI-CAACCAATCGCACTCT-10	0	2.80214	0	0	0	1.97296	1.41	1.41	0	0	0.935304	0.935304
XI-CAACCAATCGGATGTT-10	0	1.54786	0	3.2925	0	2.90544	0	0	0.803707	0	0	0.803707
XI-CAACCTCAGTTCCACA-10	0	1.49269	0	1.19373	0.765323	1.19373	0	0.765323	0	0	0	0
XI-CAACCTCTCGTTTAGG-10	1.93261	0	0	1.16793	0.907002	1.16793	1.54591	1.54591	0	0	0	0.55299
XI-CAACTAGAGTGTACCT-10	0	2.53942	0	0	1.65718	1.13855	0.72325	0	2.53942	0	0	1.13855
XI-CAAGAAACATACTCTT-10	0	1.15378	0	1.67528	1.15378	1.15378	0	0	0	0	0	0
XI-CAAGAAATCGTTACGA-10	0	1.48113	0	2.55666	0.992862	1.48113	0	0	0	0	0	0
XI-CAAGATCAGATCACGG-10	0	1.87949	0	0	0.870264	1.87949	0	0	1.32842	2.23272	0	0.870264
XI-CAAGATCAGGTCATCT-10	0	2.18173	0	0.944811	0	0.944811	0	0	0	0	0	0
XI-CAAGATCCAGATGGCA-10	1.49118	0	0	0	1.00106	0	0	2.69255	0	0	0	0
XI-CAAGGCCAGCTTCGCG-10	2.36274	0	0	3.84364	0	0	0	1.22525	0	0	0	0
XI-CAAGGCCAGTGTACCT-10	1.10182	0	0	3.30047	1.10182	1.61329	0	0	0	0	0	0
XI-CAAGGCCTCCAAAGTC-10	1.28719	0	0	0	1.28719	2.96312	0	3.09017	0	0	0	0
XI-CAAGGCCTCCGAGCCA-10	0	1.60233	0	2.65432	0	2.44861	0	0	0	0	0	0.842225
XI-CAAGTTGTCGGAAACG-10	0	1.60149	0	1.83745	1.29206	1.60149	0	0	0	0	0	0
XI-CACACAAGTGCAGTAG-10	1.63504	0	0	0	1.11999	1.11999	0	0	0	0	0	1.11999
XI-CACACAAGTTATGTGC-10	0	2.04655	0	1.35817	1.07365	1.57941	0	0	0	0	0	0
XI-CACACCTCACTGTCGG-10	1.17748	0	2.30106	2.8168	1.70336	1.17748	0	3.54653	0	0	0	1.17748
[truncated: 14,804 more rows]

## Sheet: Figure 2f
Subtype	Percent
CD8_Tex	90.205
CD8_Tpex	4.40395
CD8_EffectorMemory	3.87244
CD8_EarlyActiv	0
CD8_NaiveLike	0.911162
CD4_NaiveLike	0
Tfh	0
Th1	0
Treg	0.607441

## Sheet: Figure 3a
Ekiz WT			Ekiz miR-155 KO
Subtype	Percent		Subtype	Percent
CD8_Tex	53.8835		CD8_Tex	5.28846
CD8_Tpex	3.76214		CD8_Tpex	3.125
CD8_EffectorMemory	13.9563		CD8_EffectorMemory	17.0673
CD8_EarlyActiv	2.91262		CD8_EarlyActiv	6.25
CD8_NaiveLike	11.0437		CD8_NaiveLike	52.1635
CD4_NaiveLike	0.121359		CD4_NaiveLike	1.20192
Tfh	0.242718		Tfh	0.480769
Th1	8.6165		Th1	10.5769
Treg	5.46117		Treg	3.84615

## Sheet: Figure 3b
Ekiz WT	Pdcd1	Tnfrsf9	Gzmb	Ifng	Tcf7	Ccr7		Ekiz miR-155 KO	Pdcd1	Tnfrsf9	Gzmb	Ifng	Tcf7	Ccr7
Q_Ekiz_AAACCTGGTGGCGAAT_1	1.61119	1.26724	2.62141	0	0.310738	0		Q_Ekiz_miR155_KO_AAAGATGCAGCGTTCG_1	0	1.25725	0	0	1.25725	0
Q_Ekiz_AAACGGGTCTGCTTGC_1	1.3778	0.687495	1.9362	1.3778	0	0		Q_Ekiz_miR155_KO_AAATGCCAGCTGATAA_1	0	0	1.94189	1.38278	0	0
Q_Ekiz_AAAGATGCAGACAAGC_1	0	0	0	1.20018	0	0		Q_Ekiz_miR155_KO_AACCGCGGTCGAGATG_1	0	0	0	0	0	2.25955
Q_Ekiz_AAAGCAAGTCTACCTC_1	2.42998	2.63536	3.26764	1.58607	0	1.58607		Q_Ekiz_miR155_KO_AACGTTGTCTAACCGA_1	2.04504	0	0	0	0	0
Q_Ekiz_AAAGTAGAGCCTCGTG_1	2.16676	0.619977	0.619977	1.27443	0	0		Q_Ekiz_miR155_KO_AACTCTTAGTGTCCCG_1	0	0	0	1.0615	0	1.0615
Q_Ekiz_AAAGTAGCATTATCTC_1	0	0	4.01988	1.18752	0	0		Q_Ekiz_miR155_KO_AACTCTTCAAAGAATC_1	0	0	1.14173	0	0	0
Q_Ekiz_AAAGTAGGTACATGTC_1	0.523233	1.6341	0	0	0	1.32173		Q_Ekiz_miR155_KO_AACTCTTCAGCGTCCA_1	2.27892	1.68326	1.68326	0	0	3.30683
Q_Ekiz_AAAGTAGTCGTTTATC_1	0.870586	1.80673	0.380332	2.18235	0	0.380332		Q_Ekiz_miR155_KO_AAGCCGCAGTCCGTAT_1	0	0	0	0	1.02428	0
Q_Ekiz_AAATGCCCACTTGGAT_1	2.36872	0	0	0.730425	0	0		Q_Ekiz_miR155_KO_AAGCCGCGTAATCGTC_1	0	0	1.42301	0	0	1.98777
Q_Ekiz_AACACGTAGCACAGGT_1	1.77395	0.874764	1.71281	0.874764	0	0		Q_Ekiz_miR155_KO_AAGGCAGCACGCTTTC_1	0	0	0	0	2.3672	1.58247
Q_Ekiz_AACACGTGTGAGGCTA_1	2.38219	0	1.6805	2.47827	0	0		Q_Ekiz_miR155_KO_AAGGCAGGTGTGACGA_1	0	3.10486	3.39327	3.42844	0	0
Q_Ekiz_AACCATGAGGGATGGG_1	1.32198	1.11944	1.87206	0	0	0		Q_Ekiz_miR155_KO_AAGGTTCCAGTTCATG_1	0	0	0	0	2.00231	0
Q_Ekiz_AACGTTGAGATAGCAT_1	0	0	0	0	0	0		Q_Ekiz_miR155_KO_AATCGGTAGGGCTCTC_1	2.04651	0	0	0	0	0
Q_Ekiz_AACTCAGAGATGGGTC_1	1.83195	0	0	0	0	0		Q_Ekiz_miR155_KO_ACATCAGTCTTACCTA_1	0	0	0	0	1.26376	1.80458
Q_Ekiz_AACTCCCGTATAAACG_1	2.3317	1.0505	4.58162	1.0505	0	0		Q_Ekiz_miR155_KO_ACATGGTGTCTTTCAT_1	1.27406	0	0	0	1.27406	1.27406
Q_Ekiz_AACTCTTTCCTCGCAT_1	0.61533	2.62133	2.93681	1.93901	0	0		Q_Ekiz_miR155_KO_ACCAGTAAGAGCTGCA_1	0	0	0	0	0	0
Q_Ekiz_AACTGGTAGGAATCGC_1	0	1.22525	0	0	0	0		Q_Ekiz_miR155_KO_ACCCACTGTAGAAAGG_1	0	0	0	0	0	2.04153
Q_Ekiz_AACTTTCCACCGTTGG_1	1.37596	1.08943	3.54194	1.93409	0.686269	0		Q_Ekiz_miR155_KO_ACCGTAAAGTGCGTGA_1	0	0	1.19197	0	1.72047	0
Q_Ekiz_AAGACCTCATCACGTA_1	1.66565	1.14567	3.38757	0.887766	0	0		Q_Ekiz_miR155_KO_ACCTTTATCTCTTGAT_1	0	0	0	0	0	1.91576
Q_Ekiz_AAGCCGCCACCGGAAA_1	1.1955	0.766679	2.84121	0	0	0		Q_Ekiz_miR155_KO_ACGAGCCGTAATCACC_1	0	1.31045	0	1.31045	0	0
Q_Ekiz_AAGCCGCGTCTCCACT_1	2.20903	0.879581	3.06542	0.879581	0	0		Q_Ekiz_miR155_KO_ACGATACGTACCAGTT_1	0	0	0	0	1.38727	1.38727
Q_Ekiz_AAGCCGCTCTGTCTCG_1	2.15931	0	0	0.929419	1.40268	1.96461		Q_Ekiz_miR155_KO_ACGATGTAGAACTCGG_1	1.27666	0	0	0	1.27666	0
Q_Ekiz_AAGGAGCGTGATGTCT_1	1.51688	1.88573	3.62691	1.39865	0	0		Q_Ekiz_miR155_KO_ACGATGTTCAGCTCTC_1	0	0	0	0	1.58509	1.58509
Q_Ekiz_AAGGCAGTCAGATAAG_1	1.61232	1.68258	3.5845	2.07116	0	0		Q_Ekiz_miR155_KO_ACGGAGAGTGAAGGCT_1	0	0	0	0	0	0
Q_Ekiz_AAGGTTCAGGCGACAT_1	0	2.05983	0.681987	0	0.681987	0		Q_Ekiz_miR155_KO_ACGGAGATCACATGCA_1	0	0	0	0	1.46429	0
Q_Ekiz_AAGTCTGGTTGATTCG_1	2.51443	1.34545	3.61654	1.14101	0	0		Q_Ekiz_miR155_KO_ACGGCCAAGCCACGCT_1	0	0	0	0.901577	1.36787	0
Q_Ekiz_AATCGGTGTGATGTCT_1	0	0	2.42694	1.63504	0	0		Q_Ekiz_miR155_KO_ACGGGCTAGTGTGAAT_1	1.26641	0.49288	0	0	0	0
Q_Ekiz_ACACCAAAGGAATGGA_1	0	0	1.25312	1.25312	0	0		Q_Ekiz_miR155_KO_ACGTCAAAGATGCCTT_1	0	0	0	0	1.35205	1.35205
Q_Ekiz_ACACCAAGTTTACTCT_1	1.24326	0.6001	0.6001	0	0.6001	1.63149		Q_Ekiz_miR155_KO_ACTGAACAGGATGGAA_1	0	0	0	0	1.65529	0
Q_Ekiz_ACACCGGCACGTGAGA_1	0.516298	1.30921	3.02522	1.47683	0	0		Q_Ekiz_miR155_KO_ACTGCTCCAGTAAGCG_1	1.40744	0	0	0	1.40744	0
Q_Ekiz_ACAGCCGTCAATAAGG_1	0.686759	0.686759	2.18584	0.686759	0	0		Q_Ekiz_miR155_KO_ACTGTCCGTAGCGCTC_1	0	0	0	0	2.00481	2.00481
Q_Ekiz_ACATACGGTCGCTTTC_1	1.32544	0.582032	4.08489	1.67582	0	0		Q_Ekiz_miR155_KO_ACTTGTTCAAGCTGGA_1	0	0	0	0	1.24672	0
Q_Ekiz_ACATCAGAGCGTGAGT_1	0.836846	1.45224	2.69092	2.38122	0	0		Q_Ekiz_miR155_KO_AGAATAGAGCCGCCTA_1	0	0	0	0	0	0
Q_Ekiz_ACATCAGTCTGTCAAG_1	0	0	0	0	2.08102	1.20523		Q_Ekiz_miR155_KO_AGAATAGTCGGTGTTA_1	0	0	0	0	3.13061	1.31801
Q_Ekiz_ACCAGTAGTCAAACTC_1	0	0	3.17099	1.71671	0	0		Q_Ekiz_miR155_KO_AGACGTTGTACCATCA_1	0	0	0	1.01735	1.5111	0
Q_Ekiz_ACCAGTATCTGGCGAC_1	1.87767	1.1239	2.06975	3.11177	0	0		Q_Ekiz_miR155_KO_AGATCTGAGCCTTGAT_1	0	0	0	0	0	1.10236
Q_Ekiz_ACCCACTGTTTGTGTG_1	1.80965	1.94014	2.76628	0.354659	0	0		Q_Ekiz_miR155_KO_AGATTGCTCCTGCCAT_1	0	0	0	1.47486	0	0
Q_Ekiz_ACCTTTAAGCCTTGAT_1	1.42242	2.81754	3.13679	0	0	0		Q_Ekiz_miR155_KO_AGCATACCATTCCTGC_1	0	0	0	0	0	1.14831
Q_Ekiz_ACCTTTAAGCTCTCGG_1	1.29148	1.83679	2.89857	1.29148	0	0		Q_Ekiz_miR155_KO_AGCCTAAAGGTAAACT_1	0	0	0	0	1.27054	1.27054
Q_Ekiz_ACCTTTAGTTTGGCGC_1	2.2442	1.33788	3.91585	1.33788	0	0		Q_Ekiz_miR155_KO_AGCGGTCCAACACGCC_1	0	1.74669	0.94722	0	0.94722	0
Q_Ekiz_ACCTTTATCTCGATGA_1	0	0	1.14392	0	0	0		Q_Ekiz_miR155_KO_AGCGGTCCAGCTGTAT_1	0	0	0	0	0	0
Q_Ekiz_ACGAGCCGTACGCACC_1	1.93194	1.03542	2.87923	1.03542	0	0		Q_Ekiz_miR155_KO_AGCTTGAAGAAGGTGA_1	0	0	0	0	0	0
Q_Ekiz_ACGAGGACATGGTTGT_1	1.31546	1.31546	1.31546	1.86453	0	0		Q_Ekiz_miR155_KO_AGCTTGAGTAAGTAGT_1	0	0	0	0	1.89554	0
Q_Ekiz_ACGATACCATAGTAAG_1	1.90659	1.35198	3.35674	1.06817	0	0		Q_Ekiz_miR155_KO_AGCTTGAGTAGCCTAT_1	0	0	1.745	1.42325	0	0
Q_Ekiz_ACGATACGTATAAACG_1	0	0	1.22423	0	0.955905	0		Q_Ekiz_miR155_KO_AGGGTGATCAGTTTGG_1	0	0	0	0	0	1.77305
Q_Ekiz_ACGATACTCGGACAAG_1	0	1.41809	0	0.714458	0	0		Q_Ekiz_miR155_KO_AGTAGTCGTCTAAAGA_1	1.93925	2.5955	3.25063	1.24722	0	0
Q_Ekiz_ACGATGTCACATCTTT_1	1.27221	0	0	0	1.81441	0		Q_Ekiz_miR155_KO_AGTGGGATCGGTTAAC_1	0	0	0	0	0	0
Q_Ekiz_ACGCAGCAGCGAAGGG_1	1.68179	2.20577	2.04525	1.21071	0	0		Q_Ekiz_miR155_KO_AGTGTCAAGAAGGACA_1	1.12334	2.74251	3.92795	0	0	0
Q_Ekiz_ACGCAGCCAAATCCGT_1	0	0	0	0	2.04309	0		Q_Ekiz_miR155_KO_ATAACGCGTCTGCAAT_1	0	0	0	0	0	1.30867
Q_Ekiz_ACGCCAGAGTTGAGAT_1	0	0	0	0	0	0		Q_Ekiz_miR155_KO_ATCATCTGTAAGAGGA_1	0	0	0	0	0.980725	0.980725
Q_Ekiz_ACGCCGACATGCATGT_1	2.22933	0.71133	1.63837	0	0	0		Q_Ekiz_miR155_KO_ATCATCTGTTGAGGTG_1	2.83926	0	0	0	0	3.89811
Q_Ekiz_ACGCCGAGTGAGTATA_1	0.87029	1.64148	2.94648	1.04737	0	0		Q_Ekiz_miR155_KO_ATCATCTTCGTGGGAA_1	0	0	0	0	1.44839	2.01657
Q_Ekiz_ACGGAGACAAACGCGA_1	0	2.79466	2.79466	2.62449	0	0		Q_Ekiz_miR155_KO_ATCCACCGTAAACCTC_1	2.26546	0	0	0	2.26546	0
Q_Ekiz_ACGGAGATCAACGAAA_1	1.89634	2.21677	2.21677	1.89634	0	0		Q_Ekiz_miR155_KO_ATCCACCGTCGTCTTC_1	1.67537	1.67537	0	3.29748	0	0
Q_Ekiz_ACGGCCAAGGCCCGTT_1	0.937992	0.937992	1.41335	0.937992	0	0		Q_Ekiz_miR155_KO_ATCGAGTCACAAGTAA_1	0	0	0	0	0	1.09489
Q_Ekiz_ACGGGCTGTGCTAGCC_1	1.90536	1.81639	2.37277	1.4891	0	0		Q_Ekiz_miR155_KO_ATCGAGTTCAGTTGAC_1	0	0	0.840799	0	0.840799	1.60033
Q_Ekiz_ACGGGCTGTTATGTGC_1	0.90709	3.14228	2.92987	0	0	0		Q_Ekiz_miR155_KO_ATCTGCCCAGACACTT_1	0	0	0	0	0	2.03572
Q_Ekiz_ACGGGCTTCCCAAGTA_1	0	0.600917	0.600917	0.600917	0	1.45749		Q_Ekiz_miR155_KO_ATCTGCCTCTTAACCT_1	0	1.3682	0	0	1.9252	0
Q_Ekiz_ACGGGTCGTAGGAGTC_1	2.47067	1.31038	2.54419	0.643183	0	0		Q_Ekiz_miR155_KO_ATGAGGGGTGTCTGAT_1	0	0	0	0	1.74286	2.34443
Q_Ekiz_ACGGGTCGTCACCCAG_1	0	0	0	0	1.27592	0		Q_Ekiz_miR155_KO_ATGCGATAGTAGGCCA_1	0	1.17361	0	0	0	0
Q_Ekiz_ACGGGTCTCGCAGGCT_1	2.08726	0.632785	2.3713	1.01729	0	0		Q_Ekiz_miR155_KO_ATGTGTGGTGATGATA_1	0	0	2.09277	2.72226	1.21465	0
Q_Ekiz_ACGTCAACACAGGCCT_1	1.6032	2.71963	3.25608	1.97919	0	0		Q_Ekiz_miR155_KO_ATGTGTGTCTAGAGTC_1	0	0	0	0	0	0
Q_Ekiz_ACTATCTAGCTAGGCA_1	0.969793	2.21779	3.5663	0.801126	0	0		Q_Ekiz_miR155_KO_ATTATCCTCGGCGCTA_1	0	0	0	0	1.31461	1.31461
Q_Ekiz_ACTATCTAGGAGTACC_1	1.59148	0.681963	2.71981	0.902854	0.398023	0		Q_Ekiz_miR155_KO_ATTATCCTCGGCTTGG_1	0	0	0	0	1.3561	0
Q_Ekiz_ACTATCTAGGCTACGA_1	0	0	0	0	0	0		Q_Ekiz_miR155_KO_ATTCTACTCGACAGCC_1	0	0	0	0	2.22717	1.87422
Q_Ekiz_ACTGAACGTGCGATAG_1	2.21502	1.11199	0	1.11199	1.11199	0		Q_Ekiz_miR155_KO_ATTGGTGAGGTGATTA_1	0	0	0	0	0	0
Q_Ekiz_ACTGATGTCTATCCTA_1	1.65348	2.48368	0	2.61559	0	0		Q_Ekiz_miR155_KO_ATTGGTGCAGGACCCT_1	0	0	0	0	0	0
Q_Ekiz_ACTGCTCCACGAAGCA_1	1.96007	1.04025	3.77731	1.39869	0	0		Q_Ekiz_miR155_KO_CAACCTCCAGCTCGCA_1	0	0	1.89146	0	1.33882	0
Q_Ekiz_ACTTACTCAGCTCGCA_1	1.19929	2.53281	1.49887	2.43624	0	0		Q_Ekiz_miR155_KO_CAACTAGTCTGCAAGT_1	0	0	0	0	1.87632	0
Q_Ekiz_ACTTGTTCACAAGACG_1	0	0	0	0	1.1795	0		Q_Ekiz_miR155_KO_CAAGATCAGCCAGTAG_1	0	0	0	0	1.98731	1.13096
Q_Ekiz_ACTTTCAAGTGAAGAG_1	2.22486	0	0	2.02838	0	0		Q_Ekiz_miR155_KO_CAAGATCTCCGATATG_1	0	0	0	0	1.71484	1.1872
Q_Ekiz_AGAATAGGTAGCCTAT_1	1.89666	2.779	2.85425	0.814734	0	0.488143		Q_Ekiz_miR155_KO_CAAGGCCAGCGAAGGG_1	0	0	0	0	0.922424	1.7131
Q_Ekiz_AGAATAGTCCGATATG_1	1.94584	1.52599	3.16961	2.10406	0	0		Q_Ekiz_miR155_KO_CAAGGCCTCTCGTATT_1	0	0	0	0	0	2.30728
Q_Ekiz_AGACGTTCACGGCCAT_1	1.09098	0	3.37895	0	0.506254	0		Q_Ekiz_miR155_KO_CACAAACCAATGAAAC_1	0	0	0	1.10344	1.10344	0
Q_Ekiz_AGACGTTGTAAGTGTA_1	0	0	2.94136	0	0	0		Q_Ekiz_miR155_KO_CACACAAAGAACTGTA_1	0	0	1.21249	0	0	0
Q_Ekiz_AGAGCGACACCCTATC_1	1.59413	0.943755	2.66317	0	0	0		Q_Ekiz_miR155_KO_CACACAAGTGCTGTAT_1	0	0	0	1.01746	2.28552	1.51123
Q_Ekiz_AGAGCTTTCTTCTGGC_1	1.51955	2.39757	2.25846	0.538848	0	0		Q_Ekiz_miR155_KO_CACACCTCATGCTGGC_1	1.19889	0	0	0	0	0
Q_Ekiz_AGATTGCCAGATCTGT_1	1.67681	0	0.895878	0	0	0		Q_Ekiz_miR155_KO_CACACCTGTGCCTGTG_1	0	0	0	0	1.43023	0
Q_Ekiz_AGCAGCCAGAAACCGC_1	2.35861	3.83918	3.60851	0	0	0		Q_Ekiz_miR155_KO_CACACTCGTACCCAAT_1	0	0	0	0	0	1.31183
Q_Ekiz_AGCATACTCTAGAGTC_1	2.32881	2.32881	4.51459	2.07308	0	0		Q_Ekiz_miR155_KO_CACAGTACATGACGGA_1	0	0	0.854757	0	0.854757	0
Q_Ekiz_AGCCTAAGTCCCTTGT_1	1.22102	1.43211	3.88799	0	0	0		Q_Ekiz_miR155_KO_CACAGTATCCTAGTGA_1	0	0	0	0	0	0
Q_Ekiz_AGCCTAATCGGGAGTA_1	1.59342	1.08528	2.43841	0.835882	0	0		Q_Ekiz_miR155_KO_CACATTTCATTTGCTT_1	0	0	0	0	2.2024	1.10249
Q_Ekiz_AGCGGTCTCTCTTATG_1	1.47278	2.40551	4.20628	1.47278	0	0		Q_Ekiz_miR155_KO_CACCTTGCAAGCCATT_1	0	0	0	0	1.35417	0
Q_Ekiz_AGCGTATCACTTAACG_1	1.71484	1.44789	3.76824	1.28186	0	0		Q_Ekiz_miR155_KO_CAGAATCAGACTTGAA_1	0	0	0	0	0	0
Q_Ekiz_AGCGTATGTGACGGTA_1	0	0	0	1.13182	0	0		Q_Ekiz_miR155_KO_CAGAGAGCAGGGCATA_1	1.66391	0.727537	1.66391	0	0	0
Q_Ekiz_AGCGTATTCAGCTCGG_1	1.57937	2.4223	2.71626	4.11654	0	0.356268		Q_Ekiz_miR155_KO_CAGAGAGGTTGGTGGA_1	0	0	0	0	1.70171	0
Q_Ekiz_AGCTCCTTCGCCAGCA_1	0	0	0	0	0	1.04641		Q_Ekiz_miR155_KO_CAGATCAGTCCTCTTG_1	0	0	0	0	1.0187	0
Q_Ekiz_AGCTTGAAGCGTCTAT_1	0.63432	0	3.75255	0	0	0		Q_Ekiz_miR155_KO_CAGCTGGCATTGCGGC_1	0	0	0	0	0	0
Q_Ekiz_AGCTTGAAGGAATTAC_1	2.27129	2.07361	3.1612	2.35717	0	0		Q_Ekiz_miR155_KO_CAGCTGGGTTTGTTGG_1	0	0	0	1.92345	1.36667	0
Q_Ekiz_AGCTTGAGTGAGTATA_1	0	0	0	0	0	0		Q_Ekiz_miR155_KO_CAGTCCTCACTGTGTA_1	0	0	0	0	1.86748	1.31801
Q_Ekiz_AGGCCACCACAGGTTT_1	1.9451	2.44148	4.4707	0	0	0		Q_Ekiz_miR155_KO_CATATGGTCCTCAATT_1	1.60054	2.18733	0	1.2912	0	0
Q_Ekiz_AGGCCACTCGCGTAGC_1	1.95193	0.792295	2.1103	0.792295	0	0		Q_Ekiz_miR155_KO_CATATGGTCGGCTTGG_1	1.64531	1.33195	0	2.15966	0	0
Q_Ekiz_AGGGAGTTCGGATGTT_1	1.86632	2.47897	2.97447	0	0	0		Q_Ekiz_miR155_KO_CATCCACTCCCAAGTA_1	0	0	0	0	2.37991	2.37991
Q_Ekiz_AGGGATGAGTTCGCAT_1	2.25991	0.999323	2.42468	0.999323	0	0		Q_Ekiz_miR155_KO_CATGCCTTCGGCTACG_1	0	0	0	0	1.45139	0
Q_Ekiz_AGGGATGCAATGTTGC_1	0.944427	1.0866	0.944427	0.331341	0	0		Q_Ekiz_miR155_KO_CATTATCCAAATACAG_1	0	0	0	1.9767	1.9767	0
Q_Ekiz_AGGGTGAAGGAGTAGA_1	1.10095	1.38893	0	0	0	0		Q_Ekiz_miR155_KO_CATTCGCGTAGAGCTG_1	0	0	0	0	1.31144	0
Q_Ekiz_AGGGTGAGTATTCGTG_1	2.11424	0	2.93405	0	0	0		Q_Ekiz_miR155_KO_CCACCTAAGTCGCCGT_1	0	0	0	0	0	0
Q_Ekiz_AGGGTGATCCCTTGTG_1	2.68939	2.31732	0.566659	0.566659	0	0		Q_Ekiz_miR155_KO_CCACCTAGTTAAGATG_1	0	0	0	0	1.73975	0
Q_Ekiz_AGGTCATCAGGGATTG_1	1.3402	1.20891	1.20891	0.385241	0	0		Q_Ekiz_miR155_KO_CCACTACAGCGCCTCA_1	0	0	0	0	0	0
Q_Ekiz_AGGTCATTCATCGATG_1	1.31216	0	3.77328	1.86072	0	0		Q_Ekiz_miR155_KO_CCATGTCTCAGTGTTG_1	0	0.884039	0	0	2.25381	0.884039
Q_Ekiz_AGGTCCGGTGTCTGAT_1	1.1975	0.870075	3.01648	0.654784	0	0		Q_Ekiz_miR155_KO_CCATTCGCATCGGTTA_1	0	0	1.71709	2.06082	0	0
Q_Ekiz_AGTAGTCAGAGGTTAT_1	1.11267	0	2.21593	0	0	0		Q_Ekiz_miR155_KO_CCCATACTCCTTCAAT_1	0	0	0	0	0	0
Q_Ekiz_AGTAGTCGTAGCGCTC_1	2.66259	0	1.84583	0	0	0		Q_Ekiz_miR155_KO_CCCATACTCTAAGCCA_1	1.90424	1.06635	0	0	0	0
Q_Ekiz_AGTAGTCGTCTGCCAG_1	1.70152	0.751687	4.56694	2.50191	0	0.751687		Q_Ekiz_miR155_KO_CCCTCCTCACCGAATT_1	2.3545	1.42974	0	0	0	0
Q_Ekiz_AGTAGTCGTTGTTTGG_1	1.20469	0.938892	2.709	1.41447	0	0		Q_Ekiz_miR155_KO_CCGTGGAAGTCGTACT_1	2.20198	0	0	0	0	1.30317
Q_Ekiz_AGTAGTCTCCGCAGTG_1	2.04037	1.52696	3.66615	0.933989	0	0		Q_Ekiz_miR155_KO_CCGTGGACACAAGACG_1	0	0	0	0	1.37611	0
Q_Ekiz_AGTCTTTAGATCTGAA_1	2.57885	0	2.76563	1.62149	0	0		Q_Ekiz_miR155_KO_CCGTTCAAGCGTTTAC_1	0	3.93334	3.72441	0	0	0
Q_Ekiz_AGTCTTTAGTAGATGT_1	1.47668	0	4.09637	1.47668	0	0		Q_Ekiz_miR155_KO_CCTAAAGCAAGGACAC_1	0	0	0	0	1.9335	1.37544
Q_Ekiz_AGTCTTTAGTGGTAAT_1	2.04931	2.19635	3.74219	2.12553	0	0		Q_Ekiz_miR155_KO_CCTAGCTGTAGGCATG_1	0	0	0	0	2.21763	2.85481
Q_Ekiz_AGTGAGGAGTCACGCC_1	1.87863	1.54678	3.64872	1.19701	0	0		Q_Ekiz_miR155_KO_CCTATTACAGAGTGTG_1	0	0	3.43437	0	0	0
Q_Ekiz_AGTGAGGCAAGTTAAG_1	2.05151	0	1.62291	0	0	0		Q_Ekiz_miR155_KO_CCTCAGTAGTGTTAGA_1	0	0	2.81812	0	1.01141	0
Q_Ekiz_AGTGAGGGTGGGTATG_1	0.90356	1.27247	3.28453	1.37036	0	0		Q_Ekiz_miR155_KO_CCTTCGACACTGTTAG_1	1.66582	0	0	0	2.25968	0
Q_Ekiz_AGTGAGGGTTACGGAG_1	0	0	2.36303	0	0	0		Q_Ekiz_miR155_KO_CCTTTCTCAACTTGAC_1	0	0	0	0	0	1.01353
Q_Ekiz_AGTGGGAAGCAACGGT_1	2.31863	0	3.03737	0.927013	0	0		Q_Ekiz_miR155_KO_CGAACATGTGGACGAT_1	2.16635	2.73583	0	0	0	0.415476
Q_Ekiz_AGTGGGAGTAGGGTAC_1	1.81062	2.05655	4.49587	0.995005	0	0.995005		Q_Ekiz_miR155_KO_CGACTTCCAAGTCATC_1	0	0	0	0	0	0
Q_Ekiz_AGTGTCACAGGCTGAA_1	1.8762	0.378932	1.04482	1.44103	0	0		Q_Ekiz_miR155_KO_CGAGCACTCTCTGTCG_1	0	0	0	0	2.42487	0
Q_Ekiz_AGTTGGTAGTGTCTCA_1	1.52995	1.89992	1.73195	1.97439	0	0		Q_Ekiz_miR155_KO_CGATCGGAGTCTCGGC_1	0	0	0	0	2.35249	0
Q_Ekiz_ATAACGCAGCTTATCG_1	1.85162	1.40331	2.32297	1.85162	0	0		Q_Ekiz_miR155_KO_CGATGGCGTCTGGAGA_1	1.17125	2.03836	0.555037	6.12541	0	0
Q_Ekiz_ATAACGCCATTGGGCC_1	1.92368	0.371357	1.78284	0	0	0		Q_Ekiz_miR155_KO_CGATGGCTCGGACAAG_1	2.75211	0.682277	0	0	0.682277	1.08409
Q_Ekiz_ATAAGAGGTCTGCCAG_1	1.71285	2.14881	3.05395	0.698109	0	0		Q_Ekiz_miR155_KO_CGATGTATCAGTGTTG_1	1.92552	1.79538	0	0	0.608112	0
Q_Ekiz_ATAGACCCAAGAAGAG_1	2.00875	0	2.96733	1.04521	0	0		Q_Ekiz_miR155_KO_CGCTATCTCAAAGACA_1	1.6479	3.05121	0	0	0	0
Q_Ekiz_ATAGACCGTGACTCAT_1	0	0	0.765139	1.49243	1.49243	0		Q_Ekiz_miR155_KO_CGCTGGACATGGGACA_1	0	0	0	0	1.95038	0
Q_Ekiz_ATCACGAAGCTGTTCA_1	2.13595	0	2.0013	1.43492	0	0		Q_Ekiz_miR155_KO_CGGACACAGCCACGTC_1	0	0	1.00423	0	1.82284	0
Q_Ekiz_ATCACGATCGCCATAA_1	1.89416	2.28989	3.94783	1.89416	0	0		Q_Ekiz_miR155_KO_CGGACTGGTATAATGG_1	0.333123	1.74813	2.86809	3.88842	0	0.333123
Q_Ekiz_ATCATCTTCATCTGCC_1	0	0	0	0	1.16367	0		Q_Ekiz_miR155_KO_CGGAGCTCACAACGCC_1	0	1.74364	0	1.21166	1.74364	0
Q_Ekiz_ATCATCTTCTAACTGG_1	0	0	1.1733	0	1.1733	0		Q_Ekiz_miR155_KO_CGGAGCTCACCAGTTA_1	0	0	0	0	1.472	0
Q_Ekiz_ATCATGGAGTCAAGGC_1	0	1.1984	0	0	0	0		Q_Ekiz_miR155_KO_CGGAGTCTCCATTCTA_1	0	0	0	0	2.13124	0
Q_Ekiz_ATCATGGAGTGCAAGC_1	0	0	0	1.13324	1.99022	0		Q_Ekiz_miR155_KO_CGGAGTCTCGGTTCGG_1	0	1.0546	0	0	0.317848	0.558664
Q_Ekiz_ATCATGGGTAGCGCAA_1	1.71845	2.84441	3.68182	2.35173	0	0.720746		Q_Ekiz_miR155_KO_CGTAGCGAGTACACCT_1	0	0	0	0	0	0
Q_Ekiz_ATCATGGTCGCGTAGC_1	1.95698	1.65909	3.53889	1.76855	0	0		Q_Ekiz_miR155_KO_CGTAGCGCAAGTACCT_1	0	0	0	0	2.40865	0
Q_Ekiz_ATCATGGTCTTGTACT_1	1.26389	0.613228	3.80693	0	0	0		Q_Ekiz_miR155_KO_CGTAGCGCATCTCGCT_1	0	0	0	1.38525	1.38525	0
Q_Ekiz_ATCCACCGTGTGCCTG_1	1.2195	2.55936	0	0	0	0		Q_Ekiz_miR155_KO_CGTAGCGCATTTCACT_1	0	0	0	0	1.27722	0
Q_Ekiz_ATCCGAAAGTGTTGAA_1	0.585538	1.88277	1.2202	1.09524	0	0		Q_Ekiz_miR155_KO_CGTCACTTCCAAAGTC_1	0	0	0	0	1.3546	0
Q_Ekiz_ATCGAGTAGTTTCCTT_1	2.51911	1.6848	2.36659	0.630352	0	0		Q_Ekiz_miR155_KO_CGTCAGGTCCAGTATG_1	0	0	0	0	1.23226	1.76779
Q_Ekiz_ATCGAGTTCTGAGGGA_1	1.49178	1.27641	4.39032	1.49178	0	0		Q_Ekiz_miR155_KO_CGTCCATAGTTCGATC_1	0	0	0	0	0	0
Q_Ekiz_ATCTACTAGAGCTGCA_1	2.35868	0	3.21657	0	0	0		Q_Ekiz_miR155_KO_CGTCTACAGACAAGCC_1	0	0	0	0	0	2.61846
Q_Ekiz_ATCTACTCAAAGAATC_1	0	0	1.05867	0	0	0		Q_Ekiz_miR155_KO_CGTCTACGTTCCACTC_1	0	0	3.83745	0	0	0
Q_Ekiz_ATCTACTTCACCATAG_1	1.38217	2.05663	3.48248	0	0	0		Q_Ekiz_miR155_KO_CGTGAGCTCATTGCGA_1	0	0	0	0	1.43802	2.00481
Q_Ekiz_ATCTGCCAGACCCACC_1	1.55225	0	2.20437	0	0	0		Q_Ekiz_miR155_KO_CGTGTAATCAACACAC_1	1.46148	4.15786	4.70327	0	0	0
Q_Ekiz_ATGAGGGAGACGCACA_1	1.6437	1.6437	3.23961	1.12724	0	0		Q_Ekiz_miR155_KO_CTAAGACAGTCAAGCG_1	0	0	0	0	1.68344	1.16065
Q_Ekiz_ATGAGGGCACCGAAAG_1	1.63035	0.648342	3.24392	0	0	0		Q_Ekiz_miR155_KO_CTAATGGGTAGAGGAA_1	0	0	3.3019	0	1.28549	0
Q_Ekiz_ATGGGAGCAACGATGG_1	1.3962	0.699762	1.80276	1.62	0	0		Q_Ekiz_miR155_KO_CTAATGGTCTGATACG_1	0	0	0	0	0	1.1098
Q_Ekiz_ATTACTCAGCCCAGCT_1	1.66391	1.66391	1.14421	0	0	0		Q_Ekiz_miR155_KO_CTACACCTCAAAGACA_1	1.14304	0	0	0	0	0
Q_Ekiz_ATTATCCGTCTCTCTG_1	0	0	0	0	1.76217	0		Q_Ekiz_miR155_KO_CTACATTCATCCGTGG_1	0	0	0	0	1.3658	0
Q_Ekiz_ATTATCCGTGGAAAGA_1	1.35489	1.83629	2.66881	0.391627	0	0		Q_Ekiz_miR155_KO_CTAGCCTCAATGGAGC_1	0	0	0	0	0	1.9227
Q_Ekiz_ATTCTACTCAAGATCC_1	0.99662	0	1.81276	1.48574	0	0		Q_Ekiz_miR155_KO_CTAGCCTCATCCCATC_1	0	0	0	0	1.25276	0
Q_Ekiz_ATTGGACGTCTAGGTT_1	1.53498	0.474288	3.04579	1.39484	0	0		Q_Ekiz_miR155_KO_CTCACACGTCGTTGTA_1	1.25009	0	0	0	0	0
Q_Ekiz_ATTGGACTCTCGGACG_1	1.27184	0	0	0	0	0		Q_Ekiz_miR155_KO_CTCAGAATCAGGCGAA_1	0	0	0	0	1.43851	0
Q_Ekiz_ATTTCTGCACTTAACG_1	1.54879	2.1296	1.54879	0	0	0		Q_Ekiz_miR155_KO_CTCATTACAAGTTCTG_1	1.18248	0	0	1.18248	0	0
Q_Ekiz_CAACCAACATGGATGG_1	2.35204	1.86137	1.31272	2.4736	0	0		Q_Ekiz_miR155_KO_CTCCTAGCAAGTCTGT_1	0	0	0	0	0	0
Q_Ekiz_CAACCAAGTCGCGAAA_1	2.06073	0	0	0.998024	1.48746	0		Q_Ekiz_miR155_KO_CTCCTAGTCCCAACGG_1	0	0	0	0	3.0508	0
Q_Ekiz_CAACTAGAGCAGATCG_1	0.754272	0.446627	2.41005	0.754272	0	0		Q_Ekiz_miR155_KO_CTCCTAGTCGGTCCGA_1	0	0	0	0	0	0
Q_Ekiz_CAACTAGAGCGAAGGG_1	1.80764	1.32016	4.16674	0.330744	0	0		Q_Ekiz_miR155_KO_CTCGAAAAGATGTAAC_1	0	0	0	0	0	0
Q_Ekiz_CAACTAGCAAGACACG_1	0.8399	0	2.18569	1.59907	0	0		Q_Ekiz_miR155_KO_CTCGAAATCTGCGACG_1	0	0	1.617	1.10492	0	0
Q_Ekiz_CAACTAGCACCCATGG_1	0.646368	1.86432	2.16597	0.646368	0	0		Q_Ekiz_miR155_KO_CTCGAGGTCTCTGAGA_1	0	0	0	0	1.19502	0
Q_Ekiz_CAAGAAAAGAGGTAGA_1	1.76872	1.8484	2.41708	0.899756	0	0		Q_Ekiz_miR155_KO_CTCGGGAAGGTGTTAA_1	0	0	1.06999	0	1.57499	0
Q_Ekiz_CAAGAAAGTATGCTTG_1	1.81153	2.58683	3.06709	0	0	0		Q_Ekiz_miR155_KO_CTCGGGATCAGGATCT_1	0	0	0.660658	0.660658	0	0
Q_Ekiz_CAAGATCCAGGATTGG_1	1.69997	1.4714	2.71912	0.316863	0.557115	0		Q_Ekiz_miR155_KO_CTCGTACTCACCCGAG_1	0	0	0	0	1.47226	0
Q_Ekiz_CAAGGCCCAATTGCTG_1	1.18154	0	0	0	0	0		Q_Ekiz_miR155_KO_CTCTAATGTTTACTCT_1	0	0	0	0	2.33027	2.33027
Q_Ekiz_CAAGTTGCAAGAGGCT_1	2.07979	0	1.73493	0	1.20425	0		Q_Ekiz_miR155_KO_CTGAAACTCGCCTGTT_1	0	0	0	0	0	0
Q_Ekiz_CAAGTTGGTCCGTCAG_1	0.715365	0	2.118	1.64475	0	0		Q_Ekiz_miR155_KO_CTGAAACTCTGCGACG_1	1.28303	0	0	0	0	0
Q_Ekiz_CAAGTTGGTCGAGATG_1	1.88305	0.748914	2.49708	1.1723	0	0		Q_Ekiz_miR155_KO_CTGAAGTTCATAAAGG_1	0	2.97254	3.71778	0	0	0
Q_Ekiz_CAAGTTGTCGTTTGCC_1	0	1.14014	0	0	1.65907	1.65907		Q_Ekiz_miR155_KO_CTGATAGCAACTGCGC_1	0	0	0	0	2.03529	0.979685
Q_Ekiz_CACAAACGTCGCATCG_1	1.99379	1.36805	2.6853	1.8512	0	0		Q_Ekiz_miR155_KO_CTGATCCCAAGCCCAC_1	0	0	0	0	1.99734	0
Q_Ekiz_CACAAACTCCATGAGT_1	1.52501	1.75675	4.26417	0.787727	0	0		Q_Ekiz_miR155_KO_CTGCGGACAGGGCATA_1	0	0	1.28096	0	1.28096	0
Q_Ekiz_CACACAACAACACCTA_1	2.29346	0	2.82366	0.688086	0	0		Q_Ekiz_miR155_KO_CTGCGGATCTAGCACA_1	0	0	0	0	1.27276	1.27276
Q_Ekiz_CACACAACAGGTCGTC_1	1.80547	0.701398	3.01135	0	0	0		Q_Ekiz_miR155_KO_CTGCTGTAGGGTATCG_1	0	0	0	0	1.86034	1.31183
Q_Ekiz_CACACAAGTCGAATCT_1	1.73768	1.83572	3.12078	1.73768	0	0		Q_Ekiz_miR155_KO_CTGCTGTGTAGGCTGA_1	0	0	0	0	0	0
Q_Ekiz_CACACAATCACCCGAG_1	1.88896	1.73643	2.08139	0.876766	0	0		Q_Ekiz_miR155_KO_CTGTTTAGTATAGGTA_1	0	0	0	0	1.33303	1.33303
Q_Ekiz_CACACCTGTATCAGTC_1	0.948139	0.582468	3.50881	0.948139	0	0		Q_Ekiz_miR155_KO_CTTAACTCAACCGCCA_1	1.21465	0	1.21465	1.21465	1.21465	1.21465
Q_Ekiz_CACAGGCAGAGCCCAA_1	1.80584	2.50039	4.22628	2.76734	0	0.291928		Q_Ekiz_miR155_KO_CTTCTCTAGGGTTTCT_1	0	0	0	0	1.28643	0
Q_Ekiz_CACAGGCAGTTGAGTA_1	2.23815	1.73224	2.13361	1.05129	0	0		Q_Ekiz_miR155_KO_CTTGGCTGTTTGCATG_1	0	0	2.97166	0	0	0
Q_Ekiz_CACAGTAAGGGCATGT_1	1.83304	0.916621	2.14055	0.916621	0	0		Q_Ekiz_miR155_KO_CTTTGCGCATCACAAC_1	0	0	0	0	0	0
Q_Ekiz_CACAGTACAAATCCGT_1	1.96672	1.40453	1.72463	1.40453	0	0		Q_Ekiz_miR155_KO_GAAACTCGTTAGATGA_1	0	0	0	0	0	0
Q_Ekiz_CACAGTAGTGCACGAA_1	0.936387	0	2.53612	0.574011	0	0		Q_Ekiz_miR155_KO_GAAACTCTCTCTTGAT_1	0	0	0	0	0	0
Q_Ekiz_CACATAGCAAAGCAAT_1	0.863704	1.32012	3.43986	1.86991	0	0		Q_Ekiz_miR155_KO_GAAATGAAGACGCAAC_1	0.786618	0	0	0	1.22139	0.786618
Q_Ekiz_CACATAGCATCGGAAG_1	0	0	0	0	1.24956	0		Q_Ekiz_miR155_KO_GAACATCAGGGCTCTC_1	0	0	1.64966	0	0	0
Q_Ekiz_CACATTTCATATGGTC_1	0	0	1.07352	0.67439	1.35802	0		Q_Ekiz_miR155_KO_GAACATCAGGTGCTTT_1	0	0	0	0	1.93476	3.07862
Q_Ekiz_CACCTTGCAAACCCAT_1	0	0	0	0	0	0		Q_Ekiz_miR155_KO_GAACCTAAGCTGAAAT_1	1.71897	3.7058	0.567088	0	0	0
Q_Ekiz_CACTCCAAGTATTGGA_1	0.908944	0	1.3771	0.687029	0	0		Q_Ekiz_miR155_KO_GAATGAACACGAAGCA_1	1.57522	0	0	1.35425	1.07018	0
Q_Ekiz_CACTCCAGTCTCTCGT_1	2.22851	1.21415	2.86631	1.21415	0	0		Q_Ekiz_miR155_KO_GAATGAAGTAGAGGAA_1	1.67787	0	1.36168	0	0	1.36168
Q_Ekiz_CACTCCATCGCTTAGA_1	2.11938	0.846727	1.46557	0.846727	0.510426	0		Q_Ekiz_miR155_KO_GAATGAAGTTAAAGTG_1	0	0	0	0	1.29349	0
Q_Ekiz_CAGAATCTCGTCTGAA_1	0.917703	1.10018	3.36957	1.61132	0	0		Q_Ekiz_miR155_KO_GACAGAGAGAATCTCC_1	0	0	0	0	0	1.71019
Q_Ekiz_CAGATCAAGACAGGCT_1	0.906914	0.906914	2.55049	0	0	0		Q_Ekiz_miR155_KO_GACCAATAGGTAGCTG_1	0	0	0	0	0	0
Q_Ekiz_CAGATCACAACGATGG_1	0.791568	0	0	0	1.76257	0		Q_Ekiz_miR155_KO_GACCAATTCCACTGGG_1	0	0	1.1997	0	2.07409	1.72957
Q_Ekiz_CAGCAGCGTTCCCTTG_1	1.34739	2.89504	0	0	0	0		Q_Ekiz_miR155_KO_GACTACAAGTTTGCGT_1	0	0	0	0	0	1.61862
Q_Ekiz_CAGCCGACATGAGCGA_1	1.97076	1.84887	2.38709	1.54877	0	0		Q_Ekiz_miR155_KO_GACTGCGTCGCCCTTA_1	0	0	0	0	2.39699	2.03601
Q_Ekiz_CAGCCGAGTGCCTGTG_1	2.28179	1.369	4.21132	1.08325	0	0		Q_Ekiz_miR155_KO_GAGGTGACAAGCGCTC_1	0	0	0	0	1.47642	2.4098
Q_Ekiz_CAGCTAAAGCGATTCT_1	0	0.993022	3.21049	1.26669	0	0		Q_Ekiz_miR155_KO_GATCGCGGTGATAAAC_1	0	0	0	0	1.44914	1.44914
Q_Ekiz_CAGCTAAGTTATGTGC_1	1.02336	0	1.84808	1.02336	0	0		Q_Ekiz_miR155_KO_GATTCAGAGCTGAAAT_1	1.65804	0	0	0	0	2.25108
Q_Ekiz_CAGGTGCAGTGTCCAT_1	1.19464	1.4036	3.45627	2.58621	0	0.569543		Q_Ekiz_miR155_KO_GATTCAGAGTGCCATT_1	0	0	0	0	0	0
Q_Ekiz_CAGTAACCACCAACCG_1	0	2.14849	3.16614	0	0	0		Q_Ekiz_miR155_KO_GATTCAGGTGTGGCTC_1	0	0	0	1.43071	0	0
Q_Ekiz_CAGTCCTAGACAAGCC_1	1.65683	0.473807	2.85444	1.53398	0	0		Q_Ekiz_miR155_KO_GCACATAGTTCAGCGC_1	0	0	0	0	1.27424	0
Q_Ekiz_CAGTCCTCAGGTGGAT_1	1.10803	0	2.41072	0	0	0		Q_Ekiz_miR155_KO_GCACTCTTCACCGTAA_1	0	1.04164	1.04164	0	0	3.92225
Q_Ekiz_CAGTCCTGTCTTGCGG_1	1.56827	0.734887	2.96781	1.31187	0	0.433484		Q_Ekiz_miR155_KO_GCAGTTACAGACGCCT_1	0	0	0	0	1.87065	1.04057
Q_Ekiz_CAGTCCTGTGACAAAT_1	2.08671	1.68073	2.87951	0.289764	0	0		Q_Ekiz_miR155_KO_GCAGTTACAGTAAGCG_1	0	0	0	0	1.41873	0
Q_Ekiz_CATATGGCAAGGTGTG_1	1.08623	0	1.08623	1.08623	0	0		Q_Ekiz_miR155_KO_GCAGTTAGTTAAGGGC_1	0	0	0	0	1.92946	1.92946
Q_Ekiz_CATATGGTCAATACCG_1	0	0	0.98512	0	1.47162	0		Q_Ekiz_miR155_KO_GCAGTTATCATGGTCA_1	0	0	0	0	1.29177	0
Q_Ekiz_CATCAGAAGTTAGGTA_1	1.35903	0	3.51989	1.07441	0	0		Q_Ekiz_miR155_KO_GCATGATCATTCCTGC_1	0.889874	1.35316	0	0	0	2.00911
Q_Ekiz_CATCCACGTCTTCAAG_1	1.94197	0.824092	3.10594	0.355296	0	0		Q_Ekiz_miR155_KO_GCCAAATCAACAACCT_1	0	0	0	0.979269	0	0
Q_Ekiz_CATCGAAAGCTGAACG_1	1.22465	0	0	0	2.10522	0		Q_Ekiz_miR155_KO_GCCTCTACAAGCCATT_1	1.31561	0.860149	0	0	0.646584	0.374665
Q_Ekiz_CATCGAAGTTCATGGT_1	0.991473	0	0	0	0	0		Q_Ekiz_miR155_KO_GCGCAACCATTTCACT_1	0	0	0	0	1.44839	0
Q_Ekiz_CATCGAATCTTTACGT_1	1.85869	1.85869	0.733844	0	0	0		Q_Ekiz_miR155_KO_GCGCCAACATTTGCCC_1	0	0	0	0	1.01814	0
Q_Ekiz_CATCGGGCAAATTGCC_1	2.93401	1.83036	2.23835	0	0	0		Q_Ekiz_miR155_KO_GCGCCAATCCGTACAA_1	0	0	0	0	0	1.46813
Q_Ekiz_CATGACAGTAGGACAC_1	1.09536	1.38263	4.29246	1.24927	0	0		Q_Ekiz_miR155_KO_GCGCCAATCCTACAGA_1	0	0	0	1.9904	0	0
Q_Ekiz_CATGACAGTTCAGTAC_1	0.637288	0	3.22152	0.637288	0	0		Q_Ekiz_miR155_KO_GCGGGTTTCCAAATGC_1	0	1.11791	0	0	1.11791	2.22288
Q_Ekiz_CATGCCTAGGACTGGT_1	0.913927	0	3.47742	0	0	0		Q_Ekiz_miR155_KO_GCTCCTACATCCGTGG_1	1.2835	0	1.2835	0.834921	1.2835	1.2835
Q_Ekiz_CATGCCTCACGACTCG_1	0.540369	1.5224	2.33373	0.88924	0	0		Q_Ekiz_miR155_KO_GCTTCCAGTCAATGTC_1	0	0	0	1.18373	0	1.18373
Q_Ekiz_CATGCCTCACGGCGTT_1	2.24577	0	1.13524	2.9961	0	0		Q_Ekiz_miR155_KO_GCTTGAAAGTCATGCT_1	0	0	2.69013	0	1.5941	1.08584
Q_Ekiz_CATGGCGAGTCCATAC_1	1.14195	1.14195	3.77638	2.0013	0	0		Q_Ekiz_miR155_KO_GGAAAGCAGAATAGGG_1	0	0	0	0	1.98235	2.81238
Q_Ekiz_CATGGCGCAAGCTGTT_1	0	0	0	0	0	0		Q_Ekiz_miR155_KO_GGAAAGCCATGCTAGT_1	0	0	3.23715	0	0	0
Q_Ekiz_CATGGCGTCGTCCGTT_1	0	0	0	0	1.24974	1.24974		Q_Ekiz_miR155_KO_GGAAAGCTCAGGCAAG_1	0	0	0	0	1.4544	1.4544
Q_Ekiz_CATTATCTCCGCGGTA_1	1.1911	1.1911	2.31873	0.452776	0	0		Q_Ekiz_miR155_KO_GGAACTTAGGGAAACA_1	0	0	0	0	0	0
Q_Ekiz_CATTCGCCAGGTCCAC_1	1.82415	2.63861	0	1.49627	0	0		Q_Ekiz_miR155_KO_GGAACTTGTCTCCATC_1	0	0	0	0	1.37566	0
Q_Ekiz_CATTCGCGTTCGTCTC_1	0	0	0	0	0	1.60896		Q_Ekiz_miR155_KO_GGACAAGAGACGCTTT_1	0	0	0	0	1.13812	0
Q_Ekiz_CCACCTATCTCGTTTA_1	0	0	0	0	0	0		Q_Ekiz_miR155_KO_GGACAAGCATCCCACT_1	0	0	0	0	2.37915	1.6483
Q_Ekiz_CCACGGACATACCATG_1	1.76018	0.789988	0	0.789988	0.789988	0		Q_Ekiz_miR155_KO_GGACAAGCATTTGCTT_1	0	0	0	0	0	1.19824
Q_Ekiz_CCACGGAGTACAAGTA_1	0	0	0	0	1.39236	0.921148		Q_Ekiz_miR155_KO_GGACAAGGTCGCGAAA_1	1.07081	0	0	0	0.672365	0
Q_Ekiz_CCACGGAGTTTAGCTG_1	2.11041	1.36114	3.12478	0.896221	0	0		Q_Ekiz_miR155_KO_GGACAGATCCCAAGAT_1	0	0	0	0	1.3943	0
Q_Ekiz_CCACGGATCGCATGGC_1	0.782312	2.86854	3.72187	4.75439	0	0		Q_Ekiz_miR155_KO_GGACGTCAGACTTGAA_1	0	0	0.879313	0	0.879313	0
Q_Ekiz_CCAGCGAGTTGAACTC_1	2.79688	1.57864	0	1.07302	1.07302	0		Q_Ekiz_miR155_KO_GGACGTCTCGCAAACT_1	0	0	1.2222	1.2222	0	0
Q_Ekiz_CCATGTCAGCCACTAT_1	1.22389	0	1.22389	1.22389	0	0		Q_Ekiz_miR155_KO_GGAGCAAAGACAATAC_1	0	0	0	0	0	0
Q_Ekiz_CCATGTCAGCGTTTAC_1	1.98869	1.25914	3.35851	0.815893	0	0		Q_Ekiz_miR155_KO_GGATGTTGTATATGAG_1	0	0	0	0	0	0
Q_Ekiz_CCATGTCAGGGTCGAT_1	1.76035	1.88962	1.68885	1.2259	0	0		Q_Ekiz_miR155_KO_GGGAATGAGCAATCTC_1	0	1.30887	0	0	1.30887	0
Q_Ekiz_CCATGTCTCGGAATCT_1	1.95282	0.622768	2.50414	0.622768	0	0		Q_Ekiz_miR155_KO_GGGACCTAGTCACGCC_1	2.23255	2.23255	0	0	0	0.605606
Q_Ekiz_CCATTCGCAATGCCAT_1	1.59582	0	2.92829	0	0	0		Q_Ekiz_miR155_KO_GGGATGATCTTCGGTC_1	2.29916	1.85309	0	0.640052	0	1.30556
Q_Ekiz_CCATTCGGTCGCTTTC_1	1.74704	0.719204	2.68692	0.422911	0	0		Q_Ekiz_miR155_KO_GGTATTGGTGCACCAC_1	0.823924	0	0	0	0.823924	0
Q_Ekiz_CCATTCGTCTATCCTA_1	0	0	0	0	2.2643	0		Q_Ekiz_miR155_KO_GGTATTGTCCTCGCAT_1	0	0.956497	2.73586	0	0.956497	0.956497
Q_Ekiz_CCATTCGTCTCGTATT_1	0.999107	1.7184	2.60881	0.762628	0	0		Q_Ekiz_miR155_KO_GTAACTGAGCCGATTT_1	0	0	0	1.74402	1.21199	0
Q_Ekiz_CCCAGTTAGCATCATC_1	2.6324	0.35784	1.74617	1.00098	0	0		Q_Ekiz_miR155_KO_GTACGTACATTGTGCA_1	0	0	0	1.46327	0	0
Q_Ekiz_CCCAGTTAGGATTCGG_1	3.10547	0.700733	2.95876	1.10871	0	0		Q_Ekiz_miR155_KO_GTACTCCCACGGTAAG_1	0	0	0	0	1.47642	0
Q_Ekiz_CCCAGTTCACCACGTG_1	1.14634	2.30418	3.37881	1.27424	0	0		Q_Ekiz_miR155_KO_GTATTCTCAAGCCTAT_1	0	0	0	0	2.20854	1.44479
Q_Ekiz_CCCAGTTGTCTAGTGT_1	0	0	0.759952	0	1.4849	2.05784		Q_Ekiz_miR155_KO_GTATTCTCACTAGTAC_1	2.71583	2.31009	2.7804	1.10418	0	0
Q_Ekiz_CCCATACAGAGTTGGC_1	1.68244	2.13342	2.08017	1.15981	0	0		Q_Ekiz_miR155_KO_GTCACAATCTTGTATC_1	0	0	0	0	0	2.5952
Q_Ekiz_CCCATACCAAGCTGTT_1	2.23882	0.874234	2.9529	0.874234	0	0		Q_Ekiz_miR155_KO_GTCATTTGTTTGACTG_1	0	0	0	0	1.99267	1.42733
Q_Ekiz_CCCTCCTGTCTAACGT_1	1.2326	0	0.396106	0	0	0.396106		Q_Ekiz_miR155_KO_GTCCTCAAGGTTCCTA_1	0	0	0	0	1.54428	0
Q_Ekiz_CCCTCCTTCACCGTAA_1	0	0	0	0	1.75146	0		Q_Ekiz_miR155_KO_GTCGTAACAAACCTAC_1	0	0	0	0	0	0
Q_Ekiz_CCGGGATAGCCCAACC_1	1.19405	0.765569	1.9097	0	0	0		Q_Ekiz_miR155_KO_GTCGTAACACGGCGTT_1	1.4021	0	0	2.32152	0	0
Q_Ekiz_CCGGGATCAGGCTCAC_1	0.602372	0.602372	3.66399	0.975651	0	0		Q_Ekiz_miR155_KO_GTCTTCGAGGGTCGAT_1	0	0	0	0	0	1.97004
Q_Ekiz_CCGGGATCATTCCTCG_1	1.83398	0.718691	1.65	2.68599	0	0		Q_Ekiz_miR155_KO_GTGAAGGCAGCCAGAA_1	1.20148	0	0	0	0	0
Q_Ekiz_CCGGGATCATTTCACT_1	1.25419	1.02579	1.66663	0.729275	0	0		Q_Ekiz_miR155_KO_GTGAAGGCAGCTGTAT_1	0	0	0	0	1.78678	1.24849
Q_Ekiz_CCGGTAGCAAGTAATG_1	2.48374	0	0	1.32082	0	0		Q_Ekiz_miR155_KO_GTGCAGCCATGACGGA_1	0	0	0	0	1.93148	0
Q_Ekiz_CCGGTAGTCATCACCC_1	0	0	3.3453	0.862239	0	0		Q_Ekiz_miR155_KO_GTGCATATCATCTGCC_1	0	0	0	0	1.37699	2.55349
Q_Ekiz_CCGTACTTCGCCCTTA_1	2.17311	1.88116	3.09704	1.17076	0	0		Q_Ekiz_miR155_KO_GTTAAGCCACTGTCGG_1	0	0	0	0	2.35393	0
Q_Ekiz_CCTAAAGCACTACAGT_1	1.86277	1.2036	2.59807	1.41329	0	0		Q_Ekiz_miR155_KO_GTTCGGGCAGGCTCAC_1	0	0	0	0	1.10844	1.10844
Q_Ekiz_CCTACACCAGACAGGT_1	2.26073	2.19916	4.12234	0.999902	0	0		Q_Ekiz_miR155_KO_GTTCTCGAGCGACGTA_1	0	1.11254	3.78154	0	0	1.96378
Q_Ekiz_CCTACCATCCTTGCCA_1	1.5236	0	3.19158	1.85365	0	0		Q_Ekiz_miR155_KO_GTTCTCGCAGAGTGTG_1	0	0	0	0	1.90472	1.35035
Q_Ekiz_CCTACCATCGTCGTTC_1	1.54254	0	0	1.54254	1.04318	0		Q_Ekiz_miR155_KO_GTTCTCGCAGATTGCT_1	2.48148	3.40863	3.27981	3.04886	0	0
Q_Ekiz_CCTAGCTCATTAACCG_1	0	0	0	0	0	1.79259		Q_Ekiz_miR155_KO_GTTCTCGCATCTATGG_1	0	1.75871	0	0.673446	0	0
Q_Ekiz_CCTCTGAGTACTCGCG_1	0.819923	0	1.26431	0.819923	0	0		Q_Ekiz_miR155_KO_GTTTCTAGTCTGCAAT_1	0	0	0	0	1.54835	0
Q_Ekiz_CCTTACGTCCTCAATT_1	1.81602	3.64593	3.69507	1.70546	0	1.91556		Q_Ekiz_miR155_KO_TAAGAGAGTCCAGTAT_1	0	0	0	0	1.07913	2.37124
Q_Ekiz_CCTTCCCCAACCGCCA_1	2.81218	1.34671	3.13753	1.14217	0	0		Q_Ekiz_miR155_KO_TACACGATCCCAACGG_1	0	0	0	0	1.14	1.99881
Q_Ekiz_CCTTCCCCACGGTTTA_1	1.18405	1.39214	2.14693	3.89944	0	0		Q_Ekiz_miR155_KO_TACAGTGAGGTGTGGT_1	0	0	0	0	0	1.31861
Q_Ekiz_CCTTCGAAGCTGAAAT_1	0	0	1.13167	0	1.13167	0		Q_Ekiz_miR155_KO_TACAGTGGTAGCTTGT_1	0	0	0	0	2.29863	0
Q_Ekiz_CGAACATCATTTCACT_1	0	0	0	0	0	0		Q_Ekiz_miR155_KO_TACCTTAAGTTCCACA_1	0	0	0	0	1.06548	0
Q_Ekiz_CGAACATTCCAGTAGT_1	1.77549	1.54274	3.16451	1.23883	0	0		Q_Ekiz_miR155_KO_TACGGATGTCCGTGAC_1	0	0	0	0	2.0211	2.0211
Q_Ekiz_CGAACATTCGTACGGC_1	1.26358	0	0	2.15341	0	0		Q_Ekiz_miR155_KO_TACGGATGTTTGCATG_1	0	0	0	0	1.45616	0
Q_Ekiz_CGAATGTCACTGTTAG_1	1.98478	0	3.0487	1.56161	0	0		Q_Ekiz_miR155_KO_TACGGGCAGTCATCCA_1	0	1.31124	2.9945	0	0	0
Q_Ekiz_CGAATGTTCTTGACGA_1	1.86947	2.89054	3.83998	1.4565	0	0		Q_Ekiz_miR155_KO_TACGGTACAACCGCCA_1	0	0	0	0	2.35883	1.43338
Q_Ekiz_CGACCTTAGTCCAGGA_1	1.67645	0.735556	3.1705	0.735556	0	0		Q_Ekiz_miR155_KO_TACTCATGTAGAGGAA_1	0	0	0	0	0	0
Q_Ekiz_CGACCTTGTTACTGAC_1	0	0	0	0	1.73782	1.20671		Q_Ekiz_miR155_KO_TACTCGCCAGCCTGTG_1	1.9101	0	0	0	1.9101	0
Q_Ekiz_CGACTTCGTCCTAGCG_1	1.88314	0	3.48391	0	0	0		Q_Ekiz_miR155_KO_TACTTGTAGTCAAGCG_1	0	0	0	0	0	1.30946
Q_Ekiz_CGAGAAGAGCACACAG_1	1.90549	0.968904	3.69489	0	0	0		Q_Ekiz_miR155_KO_TAGAGCTTCTTTACGT_1	0	0	3.02801	0	0	0
Q_Ekiz_CGAGAAGAGGCTAGAC_1	1.87052	2.22328	4.13653	0.777853	0	0		Q_Ekiz_miR155_KO_TAGTGGTGTAACGTTC_1	0	0	0	0	1.28416	0
Q_Ekiz_CGAGAAGGTAGCGTAG_1	1.31269	1.70963	3.33796	0	0	0		Q_Ekiz_miR155_KO_TAGTTGGAGCCGATTT_1	0	2.64557	3.82614	0	0	0
Q_Ekiz_CGAGAAGGTGAAAGAG_1	0.413108	0	0.70459	0	0	0		Q_Ekiz_miR155_KO_TAGTTGGTCACAACGT_1	1.43071	0	0	0	0	0
Q_Ekiz_CGAGAAGGTGGGTATG_1	1.53611	1.99895	3.63549	1.18755	0	0		Q_Ekiz_miR155_KO_TATGCCCCAAACGTGG_1	0	0	0	0	0	0
Q_Ekiz_CGATGGCGTCGGCACT_1	2.10114	1.44964	2.92383	0.834921	0	0		Q_Ekiz_miR155_KO_TATTACCGTCGAACAG_1	0.999948	2.56702	0.827942	2.96887	0	0
Q_Ekiz_CGATGGCTCGCGTTTC_1	2.60958	1.79797	0.609526	0.609526	0	0		Q_Ekiz_miR155_KO_TCAACGACACGAAGCA_1	0	0	0	0	0	0.947704
Q_Ekiz_CGATTGAAGTACGCGA_1	2.84905	2.06065	1.66429	2.62798	0	0		Q_Ekiz_miR155_KO_TCAACGAGTCGAATCT_1	0	0	0.708231	0.708231	1.63346	0
Q_Ekiz_CGATTGATCCGAATGT_1	1.38052	0.911673	2.85494	1.17333	0	0		Q_Ekiz_miR155_KO_TCAACGATCGATAGAA_1	0	1.47896	0	0	0.9911	0.613616
Q_Ekiz_CGCGGTACAAGGTTCT_1	1.78942	1.55593	2.88075	1.41494	0	0		Q_Ekiz_miR155_KO_TCAACGATCTGAGTGT_1	0	0	0	0	1.13639	0.721615
Q_Ekiz_CGCGTTTGTTAAGAAC_1	2.68798	1.76404	0	0.591113	0	0.591113		Q_Ekiz_miR155_KO_TCAATCTAGATATGGT_1	0	0	0	0	0	1.31881
Q_Ekiz_CGCTATCTCCATGCTC_1	0	2.22354	2.38766	0	0	0		Q_Ekiz_miR155_KO_TCAATCTCAATGAAAC_1	1.11819	0	0	0	1.97101	2.22324
Q_Ekiz_CGCTTCACACGGCTAC_1	0	0	0	0	1.15915	0		Q_Ekiz_miR155_KO_TCACAAGCACGAAACG_1	1.6135	0	1.30298	0	0.850204	0
Q_Ekiz_CGCTTCATCCAGAAGG_1	1.83028	3.08842	3.58085	1.50194	0	0		Q_Ekiz_miR155_KO_TCACAAGTCACTTCAT_1	0	0	0	0	1.73359	2.07836
Q_Ekiz_CGCTTCATCTAGCACA_1	0	0	0	0	1.05171	1.05171		Q_Ekiz_miR155_KO_TCAGATGAGTCATGCT_1	0	0	0	0	0	0
Q_Ekiz_CGGACACAGACCGGAT_1	2.19711	1.09852	2.66246	1.09852	0	0		Q_Ekiz_miR155_KO_TCAGCAAGTTAAGATG_1	1.13139	1.13139	0	0	1.13139	0
Q_Ekiz_CGGACACAGTGCGATG_1	0.874397	0	0	0	0.874397	0.874397		Q_Ekiz_miR155_KO_TCAGGATTCTACTATC_1	1.02945	0	0	0	0	1.85608
Q_Ekiz_CGGACGTCATCAGTAC_1	0	0	0	1.25671	0	0		Q_Ekiz_miR155_KO_TCAGGATTCTTGCCGT_1	0	0	0	0	1.36885	1.36885
Q_Ekiz_CGGACGTTCAGCCTAA_1	1.85468	0	3.81099	1.14926	0	0		Q_Ekiz_miR155_KO_TCAGGTACACAGGTTT_1	0	0	0	0	0	0
Q_Ekiz_CGGACGTTCATGCATG_1	0	0	0	0	1.12629	1.64256		Q_Ekiz_miR155_KO_TCATTACAGACCGGAT_1	0	0	0	0	1.90798	0
Q_Ekiz_CGGACTGCAACGATCT_1	1.8148	1.68744	1.54145	0	0	0		Q_Ekiz_miR155_KO_TCATTACAGTACACCT_1	0	0	0	0	0	3.37492
Q_Ekiz_CGGACTGCAAGTCATC_1	1.01058	1.50282	3.42433	0.627857	0	0		Q_Ekiz_miR155_KO_TCATTACTCCGCGCAA_1	0	0	0	0	1.42902	1.42902
Q_Ekiz_CGGAGCTGTGTCTGAT_1	2.20246	2.38283	2.46212	2.38283	0	0		Q_Ekiz_miR155_KO_TCCACACAGACAGAGA_1	0	0	0.972367	0	1.45591	2.22148
Q_Ekiz_CGGAGTCCAGATGGGT_1	1.09987	1.82613	1.68793	0.789484	0	0		Q_Ekiz_miR155_KO_TCGGTAAGTTCTGTTT_1	0	0	0	0	1.10681	1.95644
Q_Ekiz_CGGAGTCGTCCCTACT_1	1.38345	1.94266	2.56145	0.914017	0	0		Q_Ekiz_miR155_KO_TCTATTGTCTGACCTC_1	1.42158	0	0	0	1.42158	2.34478
Q_Ekiz_CGGCTAGAGGTTACCT_1	2.20748	2.3458	3.77762	0.853904	0	0		Q_Ekiz_miR155_KO_TCTGAGACAAAGTCAA_1	0	0	0	0	1.175	1.70043
Q_Ekiz_CGGCTAGTCAAAGTAG_1	1.9837	0	0	0	0.942893	1.41944		Q_Ekiz_miR155_KO_TCTGAGACAGGGTATG_1	0	0	0	0	2.04719	0
Q_Ekiz_CGGTTAAAGTGGGTTG_1	2.5715	2.40434	4.12872	2.34178	0	0		Q_Ekiz_miR155_KO_TCTGAGATCCCAAGAT_1	0	0	0	1.76759	1.23208	0
Q_Ekiz_CGGTTAAGTGAGGGAG_1	2.74298	1.88551	3.71955	1.1743	0	0		Q_Ekiz_miR155_KO_TCTTTCCAGTTTCCTT_1	0	0	0	0	1.46301	1.46301
Q_Ekiz_CGGTTAATCTAACGGT_1	2.10859	1.1209	3.39941	0.709909	0	0		Q_Ekiz_miR155_KO_TCTTTCCGTTATCACG_1	0	2.98019	3.39742	0	0	0.992969
Q_Ekiz_CGTAGCGAGTACCGGA_1	1.65028	1.83427	4.06929	0.718871	0	0		Q_Ekiz_miR155_KO_TGAAAGATCACAATGC_1	0	1.20918	0	0	1.20918	0
Q_Ekiz_CGTAGCGAGTATCGAA_1	1.33968	1.4557	3.56342	1.33968	0	0		Q_Ekiz_miR155_KO_TGAAAGATCTAAGCCA_1	0	0	1.91761	0	0	0
Q_Ekiz_CGTAGCGTCTTATCTG_1	0	1.35318	2.44428	0.671194	0	0		Q_Ekiz_miR155_KO_TGACAACCACAAGCCC_1	0	0	0	0	0	2.029
Q_Ekiz_CGTAGGCGTTCAGCGC_1	2.11041	0	2.65989	0.792361	0	0		Q_Ekiz_miR155_KO_TGACTAGCAGACGCAA_1	0	0	0	0	2.07979	1.20425
Q_Ekiz_CGTCACTGTTTGTGTG_1	2.17543	2.29466	2.29466	3.61744	0	0		Q_Ekiz_miR155_KO_TGAGAGGAGCAAATCA_1	0	0	0	1.4283	0	0
Q_Ekiz_CGTCAGGAGGAGCGAG_1	1.28597	1.88865	2.96152	0.317746	0	0		Q_Ekiz_miR155_KO_TGAGCATAGTAATCCC_1	0	0	2.30133	0	0	0
Q_Ekiz_CGTCAGGTCATAACCG_1	2.12716	0	1.04653	0	0	0		Q_Ekiz_miR155_KO_TGAGCCGGTAGCGATG_1	0	1.39407	0	0	0	0
Q_Ekiz_CGTCAGGTCATTCACT_1	1.65129	0	2.14998	2.24362	0	0		Q_Ekiz_miR155_KO_TGATTTCCATATGCTG_1	0	0	0	0	1.22525	0
Q_Ekiz_CGTCCATCAAATCCGT_1	1.90578	1.75277	2.84606	0.669934	0	0		Q_Ekiz_miR155_KO_TGATTTCGTGAGTATA_1	1.46276	0	0	0	2.65826	0
Q_Ekiz_CGTCCATGTATATGGA_1	0	0.756635	2.94956	1.48008	0	0		Q_Ekiz_miR155_KO_TGCACCTGTGCTGTAT_1	0	0	0	1.28454	0	0
Q_Ekiz_CGTCCATTCACCATAG_1	1.96562	0.704694	1.40356	1.96562	0	0		Q_Ekiz_miR155_KO_TGCCCATAGTACGCCC_1	0	0	0	0	0	0
Q_Ekiz_CGTCTACGTTAGGGTG_1	1.83222	2.13969	2.37452	2.13969	0	0		Q_Ekiz_miR155_KO_TGCCCATGTTAAAGAC_1	0	0	0	0	1.35503	1.9101
Q_Ekiz_CGTGAGCTCACCCGAG_1	2.08102	2.337	1.73608	1.20523	0	0		Q_Ekiz_miR155_KO_TGCGCAGTCTGATTCT_1	0	0	2.25343	0	0	0
Q_Ekiz_CGTGTAAGTAACGACG_1	1.83784	1.45905	4.37682	0.841887	0	0		Q_Ekiz_miR155_KO_TGCGTGGGTAGCTCCG_1	0	0	0	0	1.77224	0
Q_Ekiz_CGTGTCTCAACTGGCC_1	0	0	2.36056	1.07137	0	0		Q_Ekiz_miR155_KO_TGGACGCCAAGCCTAT_1	0	0.836549	2.18045	0	0	0
Q_Ekiz_CGTTAGAAGGTACTCT_1	1.64463	0	0	0.420278	0.715284	0.942797		Q_Ekiz_miR155_KO_TGGCGCACAGTACACT_1	0	0	0.975239	0	0	0
Q_Ekiz_CGTTGGGGTAGGGTAC_1	1.57815	1.27088	3.64226	1.48584	0	0		Q_Ekiz_miR155_KO_TGGGAAGCAAGGGTCA_1	1.32133	1.32133	0	0	0.864657	0
Q_Ekiz_CGTTGGGTCTCTGTCG_1	0	0	3.72269	1.39331	0	0		Q_Ekiz_miR155_KO_TGGGCGTAGCGTGTCC_1	0	0	0	0	1.09397	1.60386
Q_Ekiz_CTAAGACCAAGCGAGT_1	0	0	0	0	0	0		Q_Ekiz_miR155_KO_TGGTTAGCACTGTCGG_1	0	0	0	0	2.34507	1.74344
Q_Ekiz_CTAAGACCACTACAGT_1	0.914868	2.04563	3.4556	0	0	0		Q_Ekiz_miR155_KO_TGGTTCCGTCTGATCA_1	0	0	0	0	1.92871	1.37126
Q_Ekiz_CTAATGGTCAAACCGT_1	0	0	0	0	1.56161	0		Q_Ekiz_miR155_KO_TGGTTCCTCTTGACGA_1	1.07517	3.29812	0	0	0	0
Q_Ekiz_CTACACCAGAACTGTA_1	2.22557	0	0.865613	0.865613	1.63499	0		Q_Ekiz_miR155_KO_TGTGTTTAGCTTATCG_1	0	0	0	0	0	0
Q_Ekiz_CTACACCGTCTCCATC_1	1.29864	1.84508	1.41302	0.635571	0	0		Q_Ekiz_miR155_KO_TTAACTCAGCGTGAGT_1	0	0	0	0	0	0
Q_Ekiz_CTACCCAAGAGACTAT_1	0.99158	0	1.47955	0.99158	1.47955	0		Q_Ekiz_miR155_KO_TTAACTCAGTGTCTCA_1	0	0	0	0	2.02518	0
Q_Ekiz_CTACGTCAGTAGATGT_1	0	0.840499	3.23373	1.09068	0	0		Q_Ekiz_miR155_KO_TTAGGACTCCGCGGTA_1	0	0	0	0	1.85169	0
Q_Ekiz_CTACGTCCAAGTACCT_1	1.3605	1.53097	1.15487	0.544956	0	0		Q_Ekiz_miR155_KO_TTATGCTTCCCTTGTG_1	0	0	2.76903	1.38345	0	0
Q_Ekiz_CTAGAGTAGTGGCACA_1	0	0	0	1.28124	0.833152	0		Q_Ekiz_miR155_KO_TTATGCTTCTCCTATA_1	0	0	0	0	1.50072	1.00886
Q_Ekiz_CTAGAGTAGTTGTAGA_1	1.74422	2.64725	0	0.421735	0	0		Q_Ekiz_miR155_KO_TTCCCAGAGATGTAAC_1	0	0	0	0	1.3529	0
Q_Ekiz_CTAGAGTTCTCTGAGA_1	2.36589	2.75584	3.54192	1.62228	0	0		Q_Ekiz_miR155_KO_TTCCCAGGTCGCTTTC_1	0	0	0	0	0	0
Q_Ekiz_CTCACACAGACTACAA_1	2.47284	1.90009	2.59577	0.709961	0	0		Q_Ekiz_miR155_KO_TTCCCAGGTCTTGTCC_1	0	0	2.37172	0	2.11467	0
Q_Ekiz_CTCACACGTGATGCCC_1	0	2.5456	1.92796	0.726709	0	0.726709		Q_Ekiz_miR155_KO_TTCCCAGTCCAAGCCG_1	0	0	0	1.1907	2.31821	1.1907
Q_Ekiz_CTCACACGTTAGGGTG_1	1.76438	0	1.22934	0	1.22934	0		Q_Ekiz_miR155_KO_TTCGGTCAGGCTAGGT_1	0	0	0	0	0	0
Q_Ekiz_CTCAGAATCGGGAGTA_1	0	0	3.63837	1.08145	0	0		Q_Ekiz_miR155_KO_TTGAACGAGTCACGCC_1	0	0	0	0	1.40814	1.97083
Q_Ekiz_CTCGAAACAAGTCTAC_1	1.45911	1.1636	1.1636	1.45911	0	0		Q_Ekiz_miR155_KO_TTGAACGGTCTCTCGT_1	0	0	0	0	0	0
Q_Ekiz_CTCGAGGCACATCTTT_1	0	0	0	0	0	0		Q_Ekiz_miR155_KO_TTGAACGGTTCCGGCA_1	2.07849	2.27629	0	0	0	0
Q_Ekiz_CTCGAGGTCGCCATAA_1	0	1.10155	0	0	0	0		Q_Ekiz_miR155_KO_TTGGAACAGCGTGAGT_1	0	0	0	0	1.3801	1.3801
Q_Ekiz_CTCGGAGCACCGAATT_1	1.91452	0	0.768597	0.768597	0	0		Q_Ekiz_miR155_KO_TTGGAACCAGCGAACA_1	0	0	0	0	0	0
Q_Ekiz_CTCGGAGGTATGGTTC_1	1.99484	2.69846	3.81677	1.72614	0	0		Q_Ekiz_miR155_KO_TTGGCAATCTTCAACT_1	0	0	0	0	1.20638	0
Q_Ekiz_CTCGGGAAGAGCTATA_1	2.19569	1.29802	1.60805	2.33381	0	0		Q_Ekiz_miR155_KO_TTTACTGAGGCTAGCA_1	0	0	0.979685	0	0.979685	0
Q_Ekiz_CTCGGGATCAAGAAGT_1	1.92582	0	0	1.36874	0.902274	0		Q_Ekiz_miR155_KO_TTTATGCCAGCGTCCA_1	3.11581	0	0	0	0	0
Q_Ekiz_CTCGTACCAGGAATCG_1	0	0	1.7311	0	0	0		Q_Ekiz_miR155_KO_TTTATGCGTCGGCACT_1	1.59594	0.945147	1.21188	0.945147	0	0
Q_Ekiz_CTCGTCACACGCTTTC_1	2.53963	1.63327	3.19253	2.29535	0	0		Q_Ekiz_miR155_KO_TTTGGTTGTCACCTAA_1	0	1.36994	0	0	1.9272	1.36994
Q_Ekiz_CTCGTCAGTCGGCATC_1	1.5941	0	2.46731	1.77577	0	0		Q_Ekiz_miR155_KO_TTTGGTTTCTGCAAGT_1	1.51335	1.74441	0	3.15411	0	0
Q_Ekiz_CTCGTCATCCGTCAAA_1	2.41238	0	2.21139	0	0.701142	0		Q_Ekiz_miR155_KO_AAAGTAGGTAAGAGAG_2	0	0	0	0	0	0
Q_Ekiz_CTCTAATCACAACTGT_1	2.13058	0	0	1.04905	0	0		Q_Ekiz_miR155_KO_AAGCCGCAGTTGTCGT_2	0	0	4.51287	0	0	0
Q_Ekiz_CTCTAATGTACAGCAG_1	1.02401	0.783699	3.70991	0	0	0		Q_Ekiz_miR155_KO_AAGGTTCTCACAATGC_2	2.37282	2.01291	0.963659	0	0	0
Q_Ekiz_CTCTAATGTGTGCGTC_1	2.0845	0.776308	1.73937	0.776308	0	0		Q_Ekiz_miR155_KO_ACATGGTCATCTATGG_2	0	0	0	0	0	0
Q_Ekiz_CTCTGGTCAGCTCGAC_1	0	0	0	0	0	0		Q_Ekiz_miR155_KO_ACGGGCTCAAGCGATG_2	0	0	2.36196	0	0	0
Q_Ekiz_CTCTGGTGTAGCGTGA_1	2.34528	0	3.1532	1.74364	0	0		Q_Ekiz_miR155_KO_ACTGCTCGTAACGTTC_2	2.04612	2.40755	3.24669	0	0	0
Q_Ekiz_CTGAAACAGCGCTCCA_1	0	2.39472	1.14275	2.51679	0	1.66218		Q_Ekiz_miR155_KO_ACTTGTTAGCGTAATA_2	0	0	0	0	1.1029	0
Q_Ekiz_CTGAAGTGTTCTGTTT_1	1.84256	2.51643	2.45319	2.31327	0	0		Q_Ekiz_miR155_KO_AGAATAGAGACAGACC_2	0	0	0	0	1.31941	0
Q_Ekiz_CTGATAGCACAGATTC_1	2.45291	1.71422	0.923247	0.923247	0	0		Q_Ekiz_miR155_KO_AGCAGCCCAAGCGTAG_2	0	0	0	0	1.3546	1.3546
Q_Ekiz_CTGCGGAGTCTGGAGA_1	0	2.47517	2.64337	0	0	0		Q_Ekiz_miR155_KO_AGCATACAGTCAAGCG_2	0	1.68523	0	0	1.68523	0
Q_Ekiz_CTGGTCTGTCTTTCAT_1	1.14355	0	2.95346	0.428187	0	0		Q_Ekiz_miR155_KO_AGCGTCGTCAAACAAG_2	0	0	0	0	1.65855	2.25165
Q_Ekiz_CTGGTCTTCGTGGACC_1	0	1.22958	0	0	0.676974	1.22958		Q_Ekiz_miR155_KO_AGCTCCTAGCTTATCG_2	0	0	0	1.20704	1.20704	0
Q_Ekiz_CTGTGCTTCTTTCCTC_1	2.16642	2.53294	0.827604	0.827604	0	1.81667		Q_Ekiz_miR155_KO_AGGCCGTAGCTAACAA_2	2.89936	2.52105	1.35077	0	0	0
Q_Ekiz_CTGTTTAAGTGTACTC_1	0	0	1.51358	2.71944	0	0		Q_Ekiz_miR155_KO_AGGGATGGTATAAACG_2	1.4079	0	1.4079	0	0	0
Q_Ekiz_CTGTTTAGTCTAAAGA_1	0	0	1.96744	0	1.54573	1.24154		Q_Ekiz_miR155_KO_AGGGATGGTTAAAGAC_2	0	0	0	0	2.25607	0.99662
Q_Ekiz_CTTAACTAGATGTGGC_1	1.66093	2.56628	2.97591	1.20175	0	0		Q_Ekiz_miR155_KO_AGGGTGAGTTATCACG_2	0	0	0	0	1.40372	0
Q_Ekiz_CTTCTCTAGTGGCACA_1	1.57794	1.30603	3.40856	0	0	0		Q_Ekiz_miR155_KO_ATGGGAGAGGCATGTG_2	0	0	0	0	1.18578	0
Q_Ekiz_CTTCTCTTCATCGGAT_1	2.46636	1.47444	3.77148	2.34488	0	0		Q_Ekiz_miR155_KO_ATGGGAGCAAGTAGTA_2	0	0	0	0	1.19245	0
Q_Ekiz_CTTGGCTTCTACCAGA_1	0	0	0.924713	0	0	0		Q_Ekiz_miR155_KO_ATTGGACGTCTTGATG_2	0	2.02537	0	0	0	0
Q_Ekiz_CTTTGCGGTCCTAGCG_1	0	0	0	0	1.24355	0		Q_Ekiz_miR155_KO_CAACCTCCAGATGAGC_2	0	0	1.52599	0	0.641816	1.02957
Q_Ekiz_CTTTGCGGTGGCGAAT_1	1.52136	2.46261	0	0	0	0		Q_Ekiz_miR155_KO_CAAGATCTCAGCCTAA_2	0	0	3.10761	0	0	0
Q_Ekiz_CTTTGCGTCTACTTAC_1	1.44675	1.92406	2.01471	0.832785	1.44675	0.500689		Q_Ekiz_miR155_KO_CAAGGCCTCAGAGGTG_2	0	1.36104	0	0	1.36104	1.36104
Q_Ekiz_GAAACTCTCAGATAAG_1	0.906299	0	2.9673	0.552489	0	0		Q_Ekiz_miR155_KO_CACCAGGTCTGCTGCT_2	0	0	0	0	2.03322	2.03322
Q_Ekiz_GAAACTCTCGTCGTTC_1	1.84358	0.342998	3.70596	1.11377	0	0		Q_Ekiz_miR155_KO_CACCTTGCATCCTTGC_2	0	0	2.60933	0	0	0
Q_Ekiz_GAAATGAGTAGAAGGA_1	0.898718	0	1.92071	1.36428	0	0		Q_Ekiz_miR155_KO_CAGAGAGAGCTCCCAG_2	0.81861	1.99289	1.90256	0	0	0
Q_Ekiz_GAAATGAGTCGCGGTT_1	0.960628	0.430339	2.63237	1.85282	0	0		Q_Ekiz_miR155_KO_CAGGTGCCAGAGTGTG_2	0	0	0	0	2.5067	1.33923
Q_Ekiz_GAACATCAGATCGGGT_1	0.972674	1.24344	3.65933	0	0	0		Q_Ekiz_miR155_KO_CAGGTGCTCTTATCTG_2	0	0	1.56939	1.56939	0	0
Q_Ekiz_GAACCTACACCGTTGG_1	1.83248	0	3.63086	1.28776	0	0		Q_Ekiz_miR155_KO_CAGTAACTCCTAGTGA_2	0	0	0	2.15073	0	0
Q_Ekiz_GAACCTAGTAAATGTG_1	2.16517	1.5057	1.98967	1.33654	0	0		Q_Ekiz_miR155_KO_CATATTCAGAGGGCTT_2	0	0	0	0	1.25169	1.79051
Q_Ekiz_GAATAAGAGGGCTTGA_1	2.34238	1.38877	3.48443	1.29024	0	0		Q_Ekiz_miR155_KO_CATTATCAGTCGAGTG_2	2.22951	0	0	0	0	0
Q_Ekiz_GAATGAACATTGTGCA_1	2.25372	1.56612	1.21418	1.56612	0	0		Q_Ekiz_miR155_KO_CCAATCCTCTGCAGTA_2	2.79779	1.27202	0	0	0	0
Q_Ekiz_GACACGCGTTACGCGC_1	0.742913	0	3.9871	1.46004	0	0		Q_Ekiz_miR155_KO_CCATTCGTCACGATGT_2	0	0	0	0	2.07035	1.496
Q_Ekiz_GACCAATTCTTTACAC_1	1.81208	1.55307	2.57333	0	0	0		Q_Ekiz_miR155_KO_CCCAGTTTCCTTTCGG_2	0	0	0	0	1.45743	0
Q_Ekiz_GACCTGGGTATATGGA_1	0.584569	0.584569	0	0.584569	0	0		Q_Ekiz_miR155_KO_CCTTCGACACCAGGCT_2	1.74119	2.77591	2.74616	2.24785	0	0
Q_Ekiz_GACCTGGTCAAACAAG_1	1.77062	0	2.01481	0	0	0		Q_Ekiz_miR155_KO_CGACTTCTCAACGGCC_2	0	0	0	0	0	0
Q_Ekiz_GACGCGTCAAATCCGT_1	1.02577	1.21954	3.16394	1.21954	0	0		Q_Ekiz_miR155_KO_CGATGGCGTGCGAAAC_2	2.97342	2.97342	3.71869	0	1.4093	0
Q_Ekiz_GACGGCTGTCGACTGC_1	0.899237	1.36493	2.41628	1.36493	0	0		Q_Ekiz_miR155_KO_CGCTTCAAGTGTACCT_2	0	1.18562	2.51476	0	0	0
Q_Ekiz_GACGGCTTCTAACGGT_1	0.784076	1.7512	2.97804	0.584218	0.33418	0		Q_Ekiz_miR155_KO_CGGTTAACATTCACTT_2	0	0	0	1.07536	1.76261	0.675762
Q_Ekiz_GACGTGCGTACCGTTA_1	2.34387	2.73737	3.26286	1.98527	0	0		Q_Ekiz_miR155_KO_CGGTTAATCCGCTGTT_2	0	0	0	0	1.31821	1.31821
Q_Ekiz_GACGTGCTCCGATATG_1	0	0	0	0	0	0		Q_Ekiz_miR155_KO_CGTAGGCCACATGTGT_2	0	0	2.10112	1.75502	0	0
Q_Ekiz_GACTAACCACAACTGT_1	0	0	1.72614	0	1.19679	0		Q_Ekiz_miR155_KO_CGTAGGCGTACAGTGG_2	0	0	0	0	2.28716	0
Q_Ekiz_GACTAACTCACCATAG_1	0.493898	1.57529	1.43353	1.69943	0	0		Q_Ekiz_miR155_KO_CGTCTACCAGTCAGCC_2	1.96924	0	0	0	1.40674	0
Q_Ekiz_GACTACAAGCCACGTC_1	0	1.26925	1.26925	0	0	0		Q_Ekiz_miR155_KO_CGTTCTGGTGCAGACA_2	0	0	0	0	2.28004	0
Q_Ekiz_GACTACAAGCCCTAAT_1	1.85155	1.24655	3.39832	1.35876	0	0		Q_Ekiz_miR155_KO_CTAGTGAAGAGAGCTC_2	0	0	2.08749	0	1.51123	0
Q_Ekiz_GACTACAAGCTGTCTA_1	1.07087	0	1.57605	1.07087	0	0		Q_Ekiz_miR155_KO_CTCGAGGGTTAAAGAC_2	0	0	0	0	2.00176	1.43533
Q_Ekiz_GACTACACAGCCTTTC_1	2.17329	0	2.43211	1.82317	0	0		Q_Ekiz_miR155_KO_CTCTACGCAGCTGTGC_2	0	2.58369	3.63066	1.23814	0	0
Q_Ekiz_GACTACAGTCGCATAT_1	0	0	3.29905	0	0	0		Q_Ekiz_miR155_KO_CTGAAGTCATGCCTTC_2	0.77394	0.460046	1.923	0	0	0
Q_Ekiz_GACTACATCAAACCGT_1	2.17318	0	0	0	1.27965	1.27965		Q_Ekiz_miR155_KO_CTGATCCGTGTTGAGG_2	1.18075	0	0	1.18075	0	0
Q_Ekiz_GACTGCGTCGCCAAAT_1	1.37082	0	0.903931	0	0	0		Q_Ekiz_miR155_KO_CTTAGGACACCACCAG_2	0	0	0	0	0	0
Q_Ekiz_GAGGTGAAGAGGGCTT_1	2.08225	0	1.73724	0	0	0		Q_Ekiz_miR155_KO_GAAATGACACTGCCAG_2	0	0	3.42852	0	0	0
Q_Ekiz_GATCGTATCTTACCGC_1	0	0	0.929326	1.40256	0	0.929326		Q_Ekiz_miR155_KO_GAGGTGACAAGCGTAG_2	0	0	0	0	1.07632	0
Q_Ekiz_GATCTAGAGATCCCGC_1	2.26579	0.480607	0.480607	0.480607	0.803843	2.12879		Q_Ekiz_miR155_KO_GATGAAATCGGCCGAT_2	1.76428	0	0	0	0	0
Q_Ekiz_GATCTAGCAAGAGGCT_1	1.69572	2.25093	2.74505	1.10624	0	0		Q_Ekiz_miR155_KO_GCATACACAATGGATA_2	0	0	2.02338	0	0	0
Q_Ekiz_GATCTAGCACACGCTG_1	0.881628	0	1.34277	0	0	0		Q_Ekiz_miR155_KO_GCTCCTAAGCTAGTCT_2	0	0	0	0	1.63554	0
Q_Ekiz_GATCTAGCAGAGCCAA_1	0.935022	0	0	0	0	0		Q_Ekiz_miR155_KO_GGGCACTTCGGCGCAT_2	0	0	0	0	2.24634	2.24634
Q_Ekiz_GATGAAACAATCAGAA_1	1.99547	1.5714	3.40903	1.80575	0	0		Q_Ekiz_miR155_KO_GGGCATCAGTACATGA_2	0	2.45893	0	0	1.30103	0
Q_Ekiz_GATGAAACAGACAGGT_1	0	0	0	0	0	0		Q_Ekiz_miR155_KO_GGGTTGCAGTACACCT_2	0	1.95818	0	0	0	0
Q_Ekiz_GATGAGGGTCACTGGC_1	2.02924	1.24649	0	1.24649	0	1.24649		Q_Ekiz_miR155_KO_GTACTTTAGCTCTCGG_2	0	1.3728	0	0	0	0
Q_Ekiz_GATGCTAGTGTCGCTG_1	0	0	0	0	0	0		Q_Ekiz_miR155_KO_GTCGTAATCCTACAGA_2	0	0	0	0	0	0
Q_Ekiz_GATTCAGGTGAAGGCT_1	1.0268	0	1.0268	0	0	0		Q_Ekiz_miR155_KO_GTCTCGTCAATGGATA_2	0	0	0	0	1.71285	1.71285
Q_Ekiz_GCAAACTAGCCGGTAA_1	1.98129	1.6425	2.47123	0.348405	0	0		Q_Ekiz_miR155_KO_GTGCTTCGTAGCCTCG_2	0	0	0	0	1.50821	0
Q_Ekiz_GCAAACTCAATTGCTG_1	1.76438	0	0	2.05067	0	0		Q_Ekiz_miR155_KO_TACAGTGTCCTGTACC_2	1.42063	0	0	0	1.42063	1.42063
Q_Ekiz_GCAAACTCATATACGC_1	1.07011	0.671849	1.57514	0.671849	0	0		Q_Ekiz_miR155_KO_TACGGGCTCGCCTGTT_2	0	0	0	0	0	0
Q_Ekiz_GCAATCAAGCCACGCT_1	2.90743	1.67287	2.63779	0.543045	0	0		Q_Ekiz_miR155_KO_TAGAGCTAGGAGTACC_2	0	0	0	1.90108	0	0
Q_Ekiz_GCAATCAAGTGTGAAT_1	1.27458	0.999948	3.16823	2.852	0	0.357349		Q_Ekiz_miR155_KO_TATGCCCAGAAGGTGA_2	0	0	0	0	2.03168	3.03883
Q_Ekiz_GCAATCACATTATCTC_1	1.73215	1.66109	1.66109	0	0	0		Q_Ekiz_miR155_KO_TCAGCAAGTCTTGCGG_2	0	0	0	1.34173	1.34173	0
Q_Ekiz_GCAATCAGTGGACGAT_1	1.43435	1.07095	3.99026	1.26907	0	0.823637		Q_Ekiz_miR155_KO_TCAGCTCAGACCTAGG_2	0	0	0	0	1.59269	0
Q_Ekiz_GCACTCTTCCGTAGTA_1	1.06864	2.31047	2.15705	1.06864	0	0		Q_Ekiz_miR155_KO_TCAGGTAAGCAGCGTA_2	1.49708	0	0	0	1.49708	0
Q_Ekiz_GCAGTTAAGCTAACTC_1	2.3939	1.46296	1.84213	1.29609	0	0		Q_Ekiz_miR155_KO_TCAGGTACATGCGCAC_2	2.73289	0.835956	0	0	0.835956	0.835956
Q_Ekiz_GCATGATAGTTAAGTG_1	1.93625	0.747819	2.91384	0.315392	0	0		Q_Ekiz_miR155_KO_TCGCGAGCATCTATGG_2	0	2.06824	3.57106	0	0	0
Q_Ekiz_GCATGATTCTCCAGGG_1	0	0	1.84403	0	0	0		Q_Ekiz_miR155_KO_TCGCGTTCATGGTTGT_2	0	0	0	0	0	1.15765
Q_Ekiz_GCATGCGAGCTCCCAG_1	0	0	0	0	0	0		Q_Ekiz_miR155_KO_TGAAAGAGTAAACGCG_2	0	0	0	0	0	1.26632
Q_Ekiz_GCATGCGCAAGTCATC_1	0	0	0	0	1.54794	2.29095		Q_Ekiz_miR155_KO_TGACTAGAGACATAAC_2	0	0	1.01566	1.01566	1.50904	0
Q_Ekiz_GCCAAATCAGTAGAGC_1	0	0	0	0	1.3884	1.94831		Q_Ekiz_miR155_KO_TGAGGGAGTACAGTTC_2	0	0	0	0	0	0
Q_Ekiz_GCCTCTAGTATGAATG_1	2.45103	1.84057	1.29474	3.10011	0	2.19167		Q_Ekiz_miR155_KO_TGGGAAGCACACAGAG_2	0	0	1.61652	0	2.84153	0
Q_Ekiz_GCGACCAAGCCAACAG_1	1.44368	0	0.962458	0.962458	0	0		Q_Ekiz_miR155_KO_TGTATTCAGCAGATCG_2	0	0	0	0	0	1.99982
Q_Ekiz_GCGACCAGTACATGTC_1	0	0	1.25241	1.79134	1.79134	1.25241		Q_Ekiz_miR155_KO_TGTGGTATCTTAGCCC_2	0	0	0	0	1.16565	0
Q_Ekiz_GCGCAGTAGCTAACTC_1	1.79447	2.44532	2.52872	1.79447	0	0		Q_Ekiz_miR155_KO_TTAGTTCGTAGTAGTA_2	0	0	0	0	1.49546	0
Q_Ekiz_GCGCAGTAGGCTCTTA_1	1.41155	1.05131	3.48565	0	0	0		Q_Ekiz_miR155_KO_TTGTAGGGTTAGAACA_2	0	0	0	0	2.23434	1.6429
Q_Ekiz_GCGCCAACATCGGTTA_1	0	0	0	1.74911	0	0		Q_Ekiz_miR155_KO_TTTACTGGTCTAACGT_2	1.39179	0	0	0	0.920693	0
Q_Ekiz_GCGCCAATCTCTGAGA_1	0.950177	0.583937	0	0.583937	0	0		Q_Ekiz_miR155_KO_TTTCCTCGTCGATTGT_2	0	1.16367	0	0	0	0
Q_Ekiz_GCGCGATCATGTAGTC_1	1.92009	1.15785	3.35524	0.898287	0	0
Q_Ekiz_GCGGGTTCAGCTGTGC_1	0.984595	0	2.54452	1.47097	0	0
Q_Ekiz_GCTGCAGAGATCCTGT_1	1.11432	0	0	0	0	1.11432
Q_Ekiz_GCTGCAGTCACAATGC_1	0	0	0	0	1.62941	0
Q_Ekiz_GCTGCGAAGAGTAATC_1	2.16888	0	2.80318	1.16747	0	0
Q_Ekiz_GCTGCGAGTGGCCCTA_1	0	0	2.85888	0.972367	0	0
Q_Ekiz_GCTGCTTCATGGGACA_1	2.22377	2.06286	2.0029	2.55764	0	0
Q_Ekiz_GCTGGGTCAGCTGTAT_1	2.74876	2.30247	3.64075	1.89074	0	0
Q_Ekiz_GCTGGGTTCCTCAACC_1	1.75482	0.786455	2.73093	0.786455	0	0
Q_Ekiz_GGAAAGCAGAGTCGGT_1	1.72728	0	1.19776	0	0	0
Q_Ekiz_GGAATAAAGATGTGTA_1	0	0	0	0	1.13855	1.13855
Q_Ekiz_GGAATAACAGTTAACC_1	2.4018	0	2.10091	1.35311	0	0
Q_Ekiz_GGAATAAGTCCGAACC_1	1.5848	0.979131	0	1.69238	0	0
Q_Ekiz_GGACATTAGATCTGCT_1	2.41705	1.93981	3.58056	0.615761	0	0
Q_Ekiz_GGACGTCAGCGATGAC_1	1.2912	2.32532	0.840949	0.840949	0	0
Q_Ekiz_GGAGCAAAGAATTCCC_1	2.48759	2.54331	3.22418	1.87428	0	0
Q_Ekiz_GGAGCAAAGACACGAC_1	0	0	0	0	0	0
Q_Ekiz_GGATTACAGTTTCCTT_1	0	0	0	0	1.23744	2.89743
Q_Ekiz_GGATTACGTCTTCGTC_1	0	0	0	0	1.37489	0.907179
Q_Ekiz_GGCCGATAGGCATGTG_1	1.47081	1.30352	0	1.73939	0	0
Q_Ekiz_GGCGACTCACCGATAT_1	1.51074	1.51074	4.21013	1.65558	0	0
Q_Ekiz_GGCGACTTCAGTGTTG_1	2.54128	0.724289	4.81442	1.13992	0	0
Q_Ekiz_GGCGTGTTCTCAACTT_1	1.4036	1.19464	1.96567	0.930162	0	0
Q_Ekiz_GGCTCGAAGGAATGGA_1	1.58906	0.624052	2.86009	0	0	0
Q_Ekiz_GGCTCGAAGTTCGATC_1	2.41851	1.11377	2.21739	0	0	0
Q_Ekiz_GGCTGGTAGTTTGCGT_1	1.65495	0	1.13668	0	0	0
Q_Ekiz_GGGACCTTCAGTCAGT_1	0.931465	0.931465	2.7962	0	0	0
Q_Ekiz_GGGACCTTCTCTAGGA_1	2.19186	1.7127	2.19186	1.34546	0	0
Q_Ekiz_GGGACCTTCTTGGGTA_1	1.93431	1.51547	3.40134	0.78109	0	0
Q_Ekiz_GGGCACTGTCTAAAGA_1	1.89278	1.65409	2.38565	0.879396	0	0
Q_Ekiz_GGGCACTGTTGGGACA_1	0.827604	0	1.81667	0.827604	0.827604	0
Q_Ekiz_GGGCATCCACAGGCCT_1	1.97979	0	2.80959	2.17493	0	0
Q_Ekiz_GGGTCTGAGGTGCACA_1	2.05418	0.615213	0	0.615213	1.48165	0.615213
Q_Ekiz_GGGTTGCAGCCAGAAC_1	1.79166	2.13996	2.73263	1.98089	0	0
Q_Ekiz_GGGTTGCCAGCGATCC_1	1.5027	0	0	0.5299	1.1302	0.5299
Q_Ekiz_GGTGAAGAGAGGGCTT_1	1.83498	2.44495	2.0062	1.5063	0	0
Q_Ekiz_GGTGAAGCACCTATCC_1	1.16382	1.57976	2.029	0.742451	0	0
Q_Ekiz_GGTGAAGTCATTGCCC_1	0	1.20951	2.08636	0	0	0
Q_Ekiz_GTAACGTAGAAACGAG_1	1.51797	0.782827	0	0.782827	0	0
Q_Ekiz_GTAACGTGTTATGTGC_1	1.04283	0	2.96384	1.04283	0	0
Q_Ekiz_GTAACTGCACCGAATT_1	0	3.58538	2.54074	0	0	0
Q_Ekiz_GTAACTGTCTTGAGAC_1	2.09152	0.700068	3.19128	1.10783	0	0
Q_Ekiz_GTACGTATCGGTGTTA_1	1.86678	0	2.74598	0	0	0
Q_Ekiz_GTACTCCAGAAGGGTA_1	1.60412	0.95142	3.38807	1.60412	0	0
Q_Ekiz_GTACTTTCAATAACGA_1	2.0782	2.50013	4.06592	0.530044	0	0.530044
Q_Ekiz_GTACTTTCAGGACCCT_1	1.83509	0.963258	2.91329	0.795327	0	0
Q_Ekiz_GTACTTTGTGGAAAGA_1	2.57106	1.10303	2.71423	1.10303	1.10303	0
Q_Ekiz_GTATCTTCAGCGTTCG_1	1.11049	1.11049	4.38698	1.96115	0	0
Q_Ekiz_GTATTCTGTATTCGTG_1	2.02132	1.91997	3.21929	0	0	0
Q_Ekiz_GTCAAGTAGTGAACGC_1	2.11469	1.92127	3.24944	2.34881	0	0
Q_Ekiz_GTCAAGTCAGGCTGAA_1	0	0	3.40482	0	0	0
Q_Ekiz_GTCAAGTGTTCAGGCC_1	2.72014	1.85674	2.34708	1.30872	0	0
Q_Ekiz_GTCAAGTTCAGCTGGC_1	2.28287	0	3.45999	1.16352	0	0
Q_Ekiz_GTCACGGGTGAGTGAC_1	1.18342	2.95095	3.61761	0	0	0
Q_Ekiz_GTCCTCACAAGTCTGT_1	1.26376	0	1.90391	1.5703	0	0
Q_Ekiz_GTCCTCAGTTGCGCAC_1	0	0	1.05408	0.659935	1.33605	0
Q_Ekiz_GTCGGGTCATGACGGA_1	0	0	0	0	0	0
Q_Ekiz_GTCGTAAGTACTTCTT_1	0.790514	0	1.22644	0.790514	1.03204	0
Q_Ekiz_GTCTCGTGTCCAAGTT_1	2.08027	2.53984	2.59944	1.86402	0	0
Q_Ekiz_GTCTTCGAGGACAGAA_1	1.12306	0.711542	2.11141	0.711542	0	0
Q_Ekiz_GTGAAGGTCACGAAGG_1	1.48772	1.75748	0.863228	1.31951	0	0
Q_Ekiz_GTGCAGCCACCTATCC_1	0	0	0	0	1.72995	0
Q_Ekiz_GTGCAGCGTTGTTTGG_1	1.87185	2.31916	3.74366	1.43711	0.377311	0
Q_Ekiz_GTGCATATCGACCAGC_1	0	0	0	0	2.1136	0
Q_Ekiz_GTGCATATCGTGACAT_1	2.25919	1.8029	3.66866	0.329151	0	0
Q_Ekiz_GTGCGGTAGAGTAATC_1	1.41098	1.12059	2.7047	0	0	0
Q_Ekiz_GTGCGGTTCCGTTGCT_1	1.71746	0.566297	2.51979	0	0	0
Q_Ekiz_GTGCTTCAGGCGCTCT_1	2.25822	0.618749	2.74485	0.618749	0	0
Q_Ekiz_GTGCTTCAGGGTTTCT_1	0.624979	2.07262	3.92173	1.28222	0	0
Q_Ekiz_GTGGGTCGTACCGAGA_1	1.78526	0	3.25059	1.46034	0	0
Q_Ekiz_GTGGGTCTCCTAGGGC_1	1.34936	0	2.78665	0	0	0
Q_Ekiz_GTGGGTCTCTTAACCT_1	0	0	1.7357	1.20491	0	0
Q_Ekiz_GTGTGCGGTCTCACCT_1	0	0.874641	2.50013	0	0	0
Q_Ekiz_GTGTTAGCATATGAGA_1	0	0	0	0	0.932492	0
Q_Ekiz_GTTACAGAGATGGCGT_1	0	1.73071	0	0	0	0
Q_Ekiz_GTTACAGCACAGCGTC_1	0.637835	2.20071	1.98054	1.02416	0	0.637835
Q_Ekiz_GTTACAGGTGGCTCCA_1	2.54741	1.00952	4.25946	1.9608	0	0
Q_Ekiz_GTTCATTTCCAGAGGA_1	1.26582	0	1.99673	0	0	0
Q_Ekiz_GTTCGGGTCGGCTACG_1	0	0	2.15431	0	1.0666	1.0666
Q_Ekiz_GTTCGGGTCTTGAGAC_1	1.50267	1.2027	3.58175	0.772213	0	0
Q_Ekiz_GTTCTCGCAGCTTAAC_1	1.21933	0	1.75265	0	1.21933	0
Q_Ekiz_GTTCTCGGTGGAAAGA_1	2.29872	0.639819	0.639819	0	0	0
Q_Ekiz_GTTTCTACATACTCTT_1	2.50553	1.68176	1.981	1.25276	0	0
Q_Ekiz_TAAGAGATCCTTTACA_1	0	0	0	1.26104	0	0
Q_Ekiz_TAAGCGTCAATTGCTG_1	0	0	0	0	1.77386	0
Q_Ekiz_TAAGCGTGTTACGGAG_1	0.71075	1.41258	0.71075	0	0.71075	0.71075
Q_Ekiz_TAAGTGCTCACAGGCC_1	2.19936	0.63712	3.6252	1.02319	0	0
Q_Ekiz_TACCTATGTATATGGA_1	0	1.17966	0	1.17966	1.17966	0
Q_Ekiz_TACCTATTCAATCACG_1	2.28452	1.37126	1.68834	2.75376	0	0
Q_Ekiz_TACCTTATCCAAGTAC_1	0	0	1.2227	0	0	0
Q_Ekiz_TACCTTATCGCGGATC_1	2.03111	0	2.28544	2.28544	0	0
Q_Ekiz_TACGGATAGCTAACTC_1	1.86402	1.62673	2.92912	1.75239	0	0
Q_Ekiz_TACGGATCAATTCCTT_1	0.690954	1.7881	3.92752	1.50066	0	0
Q_Ekiz_TACGGATGTCAGGACA_1	2.22742	0.866811	1.32405	1.32405	0	0
Q_Ekiz_TACGGTAAGATGTTAG_1	1.53446	0.4186	3.43882	1.41561	0	0
Q_Ekiz_TACTCATCATGAGCGA_1	1.57567	1.07055	0	1.07055	0	0
Q_Ekiz_TACTTACAGCGTGAAC_1	2.46059	2.23338	3.23471	1.21799	0	0.466934
Q_Ekiz_TACTTACTCGAGCCCA_1	0	0.534131	0	0.534131	1.13716	0.534131
Q_Ekiz_TACTTACTCTTCTGGC_1	0	0	0	0	0	0
Q_Ekiz_TACTTGTCACTGAAGG_1	0	0	0	0	0	0
Q_Ekiz_TACTTGTGTTACTGAC_1	0	0	1.87609	0	0	0
Q_Ekiz_TAGAGCTCACCGCTAG_1	1.34592	2.30246	3.34885	1.56631	0.387722	0
Q_Ekiz_TAGAGCTCAGGGTACA_1	1.85885	0.856157	0.856157	1.62182	0	0
Q_Ekiz_TAGAGCTTCAGGATCT_1	1.96822	0.884206	2.65768	1.21445	0	0
Q_Ekiz_TAGCCGGAGCCCTAAT_1	0	0	0	0	0	1.27165
Q_Ekiz_TAGGCATTCTCAACTT_1	1.16141	2.38646	2.35225	1.26981	0	0
Q_Ekiz_TAGTGGTCAATCACAC_1	1.98154	0	0	1.12643	2.23415	1.64273
Q_Ekiz_TAGTGGTGTGCCTGGT_1	2.15006	0	0	0	1.8012	0
Q_Ekiz_TAGTGGTGTTCGTCTC_1	1.8006	2.59552	4.62111	2.48702	0	0
Q_Ekiz_TAGTTGGAGCGCCTTG_1	1.58416	0	0	0	0	0
Q_Ekiz_TATCAGGCAGCGAACA_1	2.57555	0	0	0	1.46106	1.46106
Q_Ekiz_TATCTCATCAACGGCC_1	0	0	1.14934	0	1.67001	0
Q_Ekiz_TCAACGACAGATGGGT_1	1.54062	1.23692	3.45196	1.54062	0	0
Q_Ekiz_TCAATCTCACCTGGTG_1	0.352424	1.26273	3.05779	0.352424	0	0
Q_Ekiz_TCAATCTGTCAAGCGA_1	0.743289	1.87398	2.22692	0.743289	0	0
Q_Ekiz_TCACAAGCACGTCAGC_1	1.35407	2.01017	4.11637	0.890593	0	0
Q_Ekiz_TCACGAACACGAAATA_1	0	0	1.60243	0	0	1.60243
Q_Ekiz_TCACGAACAGTCACTA_1	0	0	0	0	1.04211	0
Q_Ekiz_TCACGAAGTCCTCTTG_1	1.19348	1.63654	3.58179	1.80118	0	0
Q_Ekiz_TCAGGATAGGCGATAC_1	0.547464	0.899237	3.16102	0	0	0
Q_Ekiz_TCAGGTAAGGGAACGG_1	2.32664	1.51626	1.14202	0.884623	0	0
Q_Ekiz_TCAGGTACATGGGACA_1	0	0	1.24708	0	1.24708	0
Q_Ekiz_TCAGGTATCGGTCTAA_1	1.08788	0.504403	0.838109	0.504403	0	0
Q_Ekiz_TCATTACCACACCGAC_1	2.05903	2.05903	3.16946	1.18768	0	0
Q_Ekiz_TCGCGAGGTCTCCACT_1	2.18453	0	0	0	1.28891	0
Q_Ekiz_TCGCGTTAGACAAGCC_1	1.88492	1.98569	4.05276	1.88492	0.529584	0
Q_Ekiz_TCGCGTTAGCGGCTTC_1	0.879231	2.16903	2.50735	0.533285	0	0
Q_Ekiz_TCGCGTTGTACATGTC_1	1.23269	0.795349	4.33524	0	0	0
Q_Ekiz_TCGCGTTGTACCTACA_1	2.46482	0	0.640158	0	0	0
Q_Ekiz_TCGCGTTGTCCTCCAT_1	1.69663	1.02325	1.51829	1.69663	0	0
Q_Ekiz_TCGGGACCAAGTTGTC_1	1.47265	0	3.49431	0.985962	0	0
Q_Ekiz_TCTATTGAGGGTTTCT_1	2.17955	0.538209	3.77909	1.14384	0	0
Q_Ekiz_TCTATTGCATACAGCT_1	0	0	1.19663	0	2.07025	0
Q_Ekiz_TCTATTGCATGGTAGG_1	2.58411	1.56228	0	0.663934	0	0
Q_Ekiz_TCTCTAAAGCCTTGAT_1	1.16778	0	0	0	1.16778	0
Q_Ekiz_TCTCTAACAGGATTGG_1	1.44235	1.44235	2.29094	0.961384	0	0
Q_Ekiz_TCTGAGATCGATCCCT_1	2.04924	0.418813	3.00795	1.12513	0	0
Q_Ekiz_TCTGGAAAGCACAGGT_1	2.12404	1.93034	0.551863	0.551863	0	0
Q_Ekiz_TCTTCGGAGCAGATCG_1	2.47809	0	3.00109	0	0	0
Q_Ekiz_TCTTTCCTCAACCAAC_1	0.76984	0.934482	3.10261	0	0	0
Q_Ekiz_TGAAAGAGTAATAGCA_1	1.43354	0.724893	2.89216	0	0	0
Q_Ekiz_TGACGGCAGCACACAG_1	1.7832	2.131	4.28715	1.7832	0	0
Q_Ekiz_TGACGGCAGTTTCCTT_1	1.83734	0	2.02812	1.83734	0	0
Q_Ekiz_TGACGGCGTCATGCCG_1	2.21314	0.857561	2.35155	0.857561	0	0
Q_Ekiz_TGACTAGTCCTACAGA_1	1.32238	0.331596	2.57937	0.580191	0	0
Q_Ekiz_TGACTTTCAGGGTACA_1	1.93266	1.08832	2.28866	2.06591	0	0
Q_Ekiz_TGACTTTGTGCACTTA_1	2.50842	0	3.42598	2.1019	0	0
Q_Ekiz_TGACTTTTCGTGGGAA_1	1.84862	1.14435	3.32342	0.727648	0	0
Q_Ekiz_TGAGAGGAGCCACCTG_1	2.23933	1.06683	2.01235	0.566709	0	0
Q_Ekiz_TGAGCATCATTACCTT_1	1.7605	0.393077	3.9884	1.22603	0	0
Q_Ekiz_TGAGCATGTTGTGGCC_1	0	0	0	0	2.18663	0
Q_Ekiz_TGAGCATTCGCTTGTC_1	1.21315	0	2.55103	1.74539	0	0
Q_Ekiz_TGAGCCGTCGTCCGTT_1	2.3356	0	2.59879	0	0	0
Q_Ekiz_TGAGGGAAGTGGTCCC_1	1.9478	0.620056	2.56698	0	0	0
Q_Ekiz_TGAGGGAGTCTGGTCG_1	1.24779	0	2.13391	1.24779	0	0
Q_Ekiz_TGCACCTTCCAAACAC_1	0.745057	0	0.745057	0	1.69125	1.46318
Q_Ekiz_TGCCAAAAGACAAAGG_1	0.333034	2.22992	2.64201	2.27154	0	0
Q_Ekiz_TGCCAAACATTCTCAT_1	1.95797	0.79615	3.27928	1.76951	0	0
Q_Ekiz_TGCCAAAGTCGAGTTT_1	0	3.48817	4.06228	0	0	0
Q_Ekiz_TGCCCATAGATATACG_1	0.883761	1.34546	3.57102	0.883761	0	0
Q_Ekiz_TGCCCATAGGGTTCCC_1	1.85614	1.60126	3.1944	1.0295	0	0
Q_Ekiz_TGCCCTATCCCATTTA_1	1.50252	1.59526	1.15786	2.51384	0	0
Q_Ekiz_TGCGCAGAGTCCGGTC_1	2.03669	1.16992	1.16992	0	0	0
Q_Ekiz_TGCGCAGAGTTAACGA_1	0	0	0	0	1.75344	0
Q_Ekiz_TGCGCAGCAGCTGCTG_1	1.39849	0	0	1.8053	0	0
Q_Ekiz_TGCTACCCAAGTACCT_1	1.97579	1.41249	2.27184	0.483187	0	0
Q_Ekiz_TGCTACCCAGCTATTG_1	1.42125	0.487633	3.13532	1.05965	0.487633	0
Q_Ekiz_TGCTACCGTCGAGATG_1	0	0	0	1.7311	0	0
Q_Ekiz_TGGACGCGTTCCCTTG_1	0.746572	1.6936	2.17114	1.16923	0	0
Q_Ekiz_TGGCTGGCAGAAGCAC_1	1.78968	2.77025	0.440942	1.95951	0	0
Q_Ekiz_TGGCTGGTCAGGTAAA_1	1.86703	1.25965	2.90409	1.86703	0	0
Q_Ekiz_TGGGCGTAGCTAAGAT_1	2.55528	1.45829	3.89507	1.60106	0	0
Q_Ekiz_TGGTTAGAGAAACCTA_1	0.68725	0	0	0	1.09074	1.37744
Q_Ekiz_TGGTTAGCATGTCGAT_1	1.50777	2.80174	3.5685	2.16753	0	0
Q_Ekiz_TGGTTCCAGTGTGAAT_1	0	0	0	0	1.85033	1.02508
Q_Ekiz_TGGTTCCCAGATGAGC_1	0.948091	0.582433	3.07038	1.42589	0	0
Q_Ekiz_TGTATTCCAGGGATTG_1	0.475483	1.53746	1.03899	0.796417	0	0
Q_Ekiz_TGTCCCAAGCACAGGT_1	2.65803	2.52244	2.98042	3.35838	0	0
Q_Ekiz_TGTCCCATCAGGCCCA_1	1.04539	1.04539	0	0	0	1.04539
Q_Ekiz_TGTGTTTAGAAGGTTT_1	1.7437	0	3.4799	0	0	0
Q_Ekiz_TGTGTTTAGGGAGTAA_1	1.81548	0	1.27313	0	0	0
Q_Ekiz_TGTGTTTGTTATCACG_1	1.91586	0	2.6561	1.24779	0	0
Q_Ekiz_TGTGTTTTCCGGGTGT_1	1.19727	1.40645	1.72671	1.96891	0	0
Q_Ekiz_TTAGGACAGAGCTATA_1	1.47642	3.2044	1.26213	0.612105	0	0
Q_Ekiz_TTAGGACAGAGTGAGA_1	1.27393	1.48912	3.07265	0	0	0
Q_Ekiz_TTAGGACGTATAAACG_1	1.97577	2.40647	0	2.6533	0	0
Q_Ekiz_TTAGGCAGTCCCTACT_1	0	0	0	0	0	1.10397
Q_Ekiz_TTAGGCATCGCTTGTC_1	0	0	3.04025	2.13611	0	0
Q_Ekiz_TTAGGCATCTCGTTTA_1	0.45485	1.91093	3.82697	0	0	0
Q_Ekiz_TTAGTTCCAATGGTCT_1	1.44454	1.10689	2.51282	0.795238	0	0
Q_Ekiz_TTAGTTCCATGATCCA_1	1.79357	2.54097	3.12297	0	0	0
Q_Ekiz_TTATGCTGTAGCACGA_1	1.9563	2.03868	2.47919	0.795083	0	0
Q_Ekiz_TTATGCTTCTGTCTAT_1	1.79828	1.35572	0.542261	0.542261	0	0
Q_Ekiz_TTCCCAGCACTCAGGC_1	1.37938	2.49705	2.71596	1.17227	0	0
Q_Ekiz_TTCCCAGCAGATAATG_1	1.61954	0.371623	3.24862	0.854524	0	0
Q_Ekiz_TTCGAAGGTCAGAGGT_1	1.54312	1.32425	2.96506	0	0	0
Q_Ekiz_TTCGAAGTCCACGCAG_1	2.37449	2.44192	3.00152	0.753527	0	0
Q_Ekiz_TTCGGTCTCGCTTGTC_1	1.43338	0	3.39235	0	0	0
Q_Ekiz_TTCTACATCCTTTACA_1	1.28967	1.72371	2.9319	0.505549	0	0.839751
Q_Ekiz_TTCTCAAAGTGGAGTC_1	0	0	0	0	1.28454	0
Q_Ekiz_TTGAACGAGAGAGCTC_1	1.47601	1.3864	3.20389	0.318491	0	0
Q_Ekiz_TTGAACGTCCTTTACA_1	1.97648	0.711093	3.63193	1.12247	0	0
Q_Ekiz_TTGACTTAGCACCGTC_1	1.90768	1.30832	3.49839	0.699371	0.290799	0
Q_Ekiz_TTGACTTCAGTCAGCC_1	1.39635	1.62016	0	0	0	0.699864
Q_Ekiz_TTGCCGTCATTGAGCT_1	0	0	0	0	0	1.81829
Q_Ekiz_TTGGAACAGTTGTCGT_1	1.80852	1.26714	2.79142	0.822133	0	0
Q_Ekiz_TTGGAACGTAGCGTAG_1	1.52129	0.638973	2.60443	0	0	0
Q_Ekiz_TTGGAACGTCATATCG_1	2.02347	1.15945	1.68201	0	0	0
Q_Ekiz_TTGGAACTCTAACCGA_1	1.00368	2.43097	4.14661	2.57247	0	0
Q_Ekiz_TTGGCAAAGCTTATCG_1	2.00243	1.71855	3.98209	2.52101	0	0
Q_Ekiz_TTGTAGGTCGCTAGCG_1	1.74917	0.94906	1.9924	0.94906	0	0
Q_Ekiz_TTTACTGTCTCGATGA_1	1.13228	2.05845	3.39827	0.42244	0	0
Q_Ekiz_TTTATGCGTAGAGGAA_1	1.11213	1.11213	3.54597	1.80862	0	0
Q_Ekiz_TTTCCTCCAAGCTGGA_1	1.96182	1.71994	2.98157	0.567601	0	0
Q_Ekiz_TTTCCTCTCCTTTCGG_1	1.4632	2.59892	2.53522	1.24985	0	0
Q_Ekiz_TTTGCGCCACGACGAA_1	0	0	0	0	0	0
Q_Ekiz_TTTGCGCCATTAGCCA_1	1.57686	3.00562	2.29852	3.06706	0	0
Q_Ekiz_TTTGCGCTCCCTTGCA_1	0	2.44827	0.776688	0	0.776688	0.776688
Q_Ekiz_TTTGGTTTCTTGACGA_1	1.73972	1.66854	3.16531	1.31887	0	0
Q_Ekiz_TTTGTCAGTTGGTGGA_1	2.11874	1.44777	3.32656	0.595206	0	0
Q_Ekiz_AAACCTGTCCATGAGT_2	0	0	1.93985	0	1.0939	0.689616
Q_Ekiz_AAACGGGCAAGGCTCC_2	1.00063	0	1.00063	1.00063	0	0
Q_Ekiz_AAAGATGTCCGCAAGC_2	2.0395	0	0	0	0	0
Q_Ekiz_AAAGTAGAGCGTTCCG_2	0	0	2.04915	1.4772	0	0
Q_Ekiz_AAATGCCCAAACTGTC_2	0	0.729034	2.00666	0	0	0
Q_Ekiz_AACCGCGGTCAATACC_2	0	0	2.01573	0	0	0
Q_Ekiz_AACGTTGTCACGGTTA_2	0	0	0	0	0	0
Q_Ekiz_AACTCCCCAAAGTCAA_2	1.07645	1.27508	4.11024	1.58278	0	0
Q_Ekiz_ACCGTAAGTGAGGGTT_2	0	0	0	1.23398	1.76981	1.23398
Q_Ekiz_ACGAGCCTCAGAGGTG_2	0	0	1.6037	0.843205	0.843205	0
Q_Ekiz_ACGATACGTATGAAAC_2	0.559049	0.559049	3.84352	0.559049	0	0
Q_Ekiz_ACGCAGCAGGAATCGC_2	1.55649	0	0	0	0	0
Q_Ekiz_ACGGCCAGTCGGCACT_2	0.796919	1.39791	2.70905	0	0	0
Q_Ekiz_ACGTCAACAGGACGTA_2	1.169	0	1.169	1.169	0	0
Q_Ekiz_ACTATCTAGCATCATC_2	0.962158	0	3.6428	0	0.962158	0
Q_Ekiz_ACTGAACGTGATGATA_2	0	0	1.62432	2.21375	0	0
Q_Ekiz_ACTTACTGTGTCCTCT_2	2.57021	0	3.54939	1.2278	0	0
Q_Ekiz_ACTTGTTTCGCCTGAG_2	0	0	0	0	0	0
Q_Ekiz_ACTTTCAAGCTATGCT_2	0	1.58679	0	0	0	0
Q_Ekiz_AGAGCGACAAGCCGTC_2	0	0	0.671568	0	0	0
Q_Ekiz_AGAGTGGTCTCAAGTG_2	0	0	0	0	0.917884	0.917884
Q_Ekiz_AGATTGCTCCCTTGTG_2	0	0	0	0	0	0
Q_Ekiz_AGCGTCGCACGTCAGC_2	1.68912	1.25923	4.10947	0.488995	0	1.42392
Q_Ekiz_AGCTCCTCAGGTCCAC_2	0	0	0	0	0	0
Q_Ekiz_AGCTCCTGTTGGAGGT_2	0.787172	0	0	0	0	0
Q_Ekiz_AGGGAGTCAGTAAGCG_2	1.27461	0	2.42562	1.27461	0	0
Q_Ekiz_AGGGTGACACCCATGG_2	0	0	0	0	0	1.03927
Q_Ekiz_AGTAGTCCATCACGTA_2	0	1.61749	2.84268	0	0	0
Q_Ekiz_AGTCTTTTCACTTACT_2	0	1.86421	0.57588	0	0	0
Q_Ekiz_AGTCTTTTCCTCAACC_2	2.42131	0	1.968	0	0	0
Q_Ekiz_AGTTGGTGTGCCTTGG_2	0.846461	0.846461	0	2.19592	0	0
Q_Ekiz_ATCATCTCATGGATGG_2	0.905201	0	0	0	0	0
Q_Ekiz_ATCTACTAGTTGAGAT_2	0	0	2.71273	0	0	0
Q_Ekiz_ATCTGCCAGGAGCGAG_2	0	0	2.83261	1.4346	0	0
Q_Ekiz_ATGCGATTCGCCCTTA_2	1.16246	0	0	0	0	0
Q_Ekiz_ATTCTACTCACCGGGT_2	0.748386	2.17419	3.0982	5.15679	0	1.79361
Q_Ekiz_ATTTCTGTCCAGAAGG_2	0	1.17935	0	0	1.17935	0
Q_Ekiz_CAAGAAAGTATCTGCA_2	3.02767	0	2.24295	0.87693	0	0
Q_Ekiz_CACACCTAGACGCTTT_2	1.49439	1.49439	0	0	0	0
Q_Ekiz_CACACTCCAAGCCGTC_2	1.77153	0.797489	1.53899	0	0	0
Q_Ekiz_CACATAGAGTCGCCGT_2	0	0	0	0	0	0
Q_Ekiz_CACATTTGTGATGCCC_2	0	0	2.86008	0	0	0
Q_Ekiz_CACCACTAGCCCTAAT_2	0	0	0	0	1.41754	0
Q_Ekiz_CACCTTGCATGGTTGT_2	0	0	0	0	0	0
Q_Ekiz_CAGATCACACGTTGGC_2	0.620255	2.16729	0.620255	0	0	0
Q_Ekiz_CAGCATACATTCTCAT_2	0	0	1.52571	1.52571	1.52571	0
Q_Ekiz_CAGCCGAGTTCGGGCT_2	1.48905	0	0	0	0	0
Q_Ekiz_CAGCTAAGTGAAGGCT_2	0	0	0	0	2.61025	0
Q_Ekiz_CAGTAACGTCCGAAGA_2	1.2077	0	2.54387	0	0	0
Q_Ekiz_CAGTCCTAGTGGAGTC_2	0	0.938134	0	0	0	0
Q_Ekiz_CATATTCAGCACAGGT_2	1.32062	0	0	0.649847	0	0
Q_Ekiz_CATTATCGTTGCCTCT_2	1.81047	0	2.0564	0.994898	0	0
Q_Ekiz_CCACCTATCATATCGG_2	1.26263	1.06506	2.99624	1.42752	0.490831	0
Q_Ekiz_CCATGTCTCGGCTTGG_2	0	0	0	0	0	0
Q_Ekiz_CCATTCGCATATACGC_2	0	2.01179	0	0	0	0
Q_Ekiz_CCCAATCAGCGTTCCG_2	1.11172	0	1.96273	1.11172	0	0
Q_Ekiz_CCCAATCCAGAAGCAC_2	0	0	1.60212	1.60212	1.60212	0
Q_Ekiz_CCGGTAGAGGCTAGCA_2	2.09808	0	2.46179	0	0	0
Q_Ekiz_CCTCTGAGTCATTAGC_2	0	0	0	0	1.51399	0
Q_Ekiz_CCTTACGTCCTCTAGC_2	0	0	0	0	0	0
Q_Ekiz_CCTTACGTCTTTACGT_2	1.0061	2.17556	2.88566	1.67471	0	0
Q_Ekiz_CGAACATTCTAGAGTC_2	1.83411	2.16183	3.18059	3.60013	0	0
Q_Ekiz_CGAATGTGTGAGCGAT_2	0	0	0	0	1.41588	0
Q_Ekiz_CGAGAAGAGAGGACGG_2	3.00151	0	1.75423	1.22068	0	0
Q_Ekiz_CGAGAAGTCTGGTTCC_2	0	0	1.50548	0	0	0
Q_Ekiz_CGAGCACGTATTCTCT_2	2.45761	0.726433	4.20763	0	0	0
Q_Ekiz_CGAGCCAGTTAAGATG_2	0	0	0	0	0	1.40767
Q_Ekiz_CGATGGCGTAAATGAC_2	0	0	0	0	1.69805	0
Q_Ekiz_CGCCAAGAGGCATTGG_2	0	0	2.59836	1.41353	0	0
Q_Ekiz_CGCGGTATCTTACCGC_2	0	0	0	1.19582	2.06924	1.19582
Q_Ekiz_CGGAGTCCAGCTGTTA_2	1.53899	0	1.23545	0	0	0
Q_Ekiz_CGGAGTCGTTTAAGCC_2	0	0	2.68552	2.05834	0	0
Q_Ekiz_CGTAGCGTCCCTAACC_2	0	0	0	0	0	0
Q_Ekiz_CGTGTAAAGACCTAGG_2	0	0	0	0	0	0
Q_Ekiz_CGTGTCTAGCAACGGT_2	0	0	2.02652	0	0	0
Q_Ekiz_CGTTCTGCAGTCAGAG_2	0	1.55215	2.13337	0	0	0
Q_Ekiz_CGTTGGGAGTCCTCCT_2	0	0	0	0	1.26614	0
Q_Ekiz_CTAATGGAGAAGGCCT_2	0	0	0	0	1.51427	0
Q_Ekiz_CTAATGGAGTCCCACG_2	1.51704	0	0	0	0	0
Q_Ekiz_CTACACCGTCTGGAGA_2	0	0	1.89074	0	0	0
Q_Ekiz_CTACATTTCCAATGGT_2	0	0	3.33802	0	0	0
Q_Ekiz_CTCAGAAGTTGCGCAC_2	0	0	0	0	1.38144	0
Q_Ekiz_CTCAGAATCAAACCGT_2	0	0	0	0	0	0
Q_Ekiz_CTCATTAAGTTAACGA_2	1.6741	0	2.53031	3.39764	0	0
Q_Ekiz_CTCCTAGAGCCGATTT_2	1.44121	0	0	0	0	2.00843
Q_Ekiz_CTCCTAGCATCGATGT_2	2.74796	0	0	0	1.12728	0
Q_Ekiz_CTCGTACAGTGCCAGA_2	0	2.33244	4.52699	0	0	0
Q_Ekiz_CTCGTACTCAACGGGA_2	3.02306	0	0	0	0	0
Q_Ekiz_CTCTACGAGCTGCAAG_2	0.823135	0	3.45515	0	0	0
Q_Ekiz_CTGAAACTCCGTCAAA_2	1.43289	0	1.75548	0	0	0
Q_Ekiz_CTGAAGTTCTACTATC_2	1.62041	0	1.62041	0	2.5776	0
Q_Ekiz_CTGCGGAGTCCATCCT_2	0	1.90036	1.06336	0	0	0
Q_Ekiz_CTGCTGTAGTAGATGT_2	2.08348	0	3.37175	1.50767	0	0
Q_Ekiz_CTGTGCTCATAGAAAC_2	1.17966	3.24983	0	0	1.17966	0
Q_Ekiz_CTTAACTGTCGCCATG_2	0	0	1.58478	0	0	0
Q_Ekiz_CTTAACTTCCTGCTTG_2	0	0	2.59234	0	0	0
Q_Ekiz_CTTCTCTGTTGCGTTA_2	0.89391	0	0.89391	0.89391	0	0
Q_Ekiz_CTTGGCTCAAGTTCTG_2	1.26086	0	3.16784	1.26086	0	0
Q_Ekiz_GAAATGACATCGGACC_2	1.84113	0	1.29522	0	0	0
Q_Ekiz_GAACATCGTGAAAGAG_2	0	0	0	0	0	0
Q_Ekiz_GAAGCAGAGAGTCGGT_2	1.04437	0	2.48904	1.87562	0	0
Q_Ekiz_GACACGCGTCAAGCGA_2	0	2.90904	1.74552	0	0	0
Q_Ekiz_GACGCGTCACACCGCA_2	0	0	0	0	2.22324	1.32062
Q_Ekiz_GACGTTAAGAAGGCCT_2	0	0	0	0	1.79867	0
Q_Ekiz_GAGCAGAAGCGTTTAC_2	0.636449	0.636449	1.97801	0	0	0
Q_Ekiz_GAGGTGACACTCGACG_2	0.930255	0	0	0	0	0
Q_Ekiz_GAGGTGAGTTTGACAC_2	3.30047	0	1.10182	0	1.10182	1.10182
Q_Ekiz_GATGCTAAGCCACCTG_2	0	0	2.21013	0	0	0
Q_Ekiz_GATGCTAAGCGTTCCG_2	1.07543	2.07349	3.45042	0.93413	0	0
Q_Ekiz_GCAAACTCAGTACACT_2	0	0	0	0	0	0
Q_Ekiz_GCAAACTGTTGCGTTA_2	0	0	0	0	1.50849	0
Q_Ekiz_GCAATCAAGTGGGTTG_2	2.20616	2.57423	1.61749	0	0	0
Q_Ekiz_GCACTCTCAATAAGCA_2	0	0	0	0	0	1.90912
Q_Ekiz_GCACTCTCATCCGGGT_2	2.02881	0	3.68101	0.664529	0	0
Q_Ekiz_GCAGTTAGTCCGCTGA_2	0	0	0	0	0	1.48113
Q_Ekiz_GCATGATCACAACTGT_2	0	0	0	1.40557	0	0
Q_Ekiz_GCCTCTACACCTCGGA_2	0	0	0	0	0	1.25455
Q_Ekiz_GCGCAGTCAGACTCGC_2	0	0	0	0	1.10021	1.10021
Q_Ekiz_GCTGCTTTCAAACCGT_2	0	0	0	0	1.54893	1.54893
Q_Ekiz_GCTGGGTTCGTTTATC_2	0	0	0	0	0	0
Q_Ekiz_GGATGTTGTAATCGTC_2	0	0	2.84251	0	0	0
Q_Ekiz_GGCTCGAGTCGGCATC_2	1.60434	0	0	1.09436	1.09436	0
Q_Ekiz_GGGAATGGTACGACCC_2	0.952665	0.952665	0	0	0.952665	1.43156
Q_Ekiz_GGGACCTAGCGTGAAC_2	1.44154	1.14787	1.85296	0	0	0
Q_Ekiz_GGGAGATCATCCCACT_2	0	0	1.95635	0	0	0
Q_Ekiz_GGGCACTTCACAATGC_2	0	2.04241	2.04241	0	0	0
Q_Ekiz_GGGCATCGTCTCTTTA_2	0	0	0	0	0	0
Q_Ekiz_GGGCATCGTGTGACCC_2	0	0	0	0	0	0
Q_Ekiz_GTACTCCGTGTCAATC_2	0	0	1.13196	1.64932	1.13196	1.13196
Q_Ekiz_GTATCTTTCCCTCAGT_2	0.564229	0.564229	3.8227	0	0	0
Q_Ekiz_GTATTCTGTCTTCAAG_2	1.662	0	0	0	2.89477	0
Q_Ekiz_GTCAAGTAGGGATCTG_2	1.88355	1.33194	1.75442	0	0	0
Q_Ekiz_GTCACGGCATAAGACA_2	0	2.39126	0	0	0	0
Q_Ekiz_GTCTTCGGTCATTAGC_2	1.67422	0	2.40822	0	0	0
Q_Ekiz_GTGAAGGTCAGTCAGT_2	2.94155	0	0	0	0	1.17655
Q_Ekiz_GTGCATAAGTAGTGCG_2	0	0	2.01987	0	0	0
Q_Ekiz_GTGCATACAGAAGCAC_2	0	3.77003	2.95301	0	0	0
Q_Ekiz_GTGCTTCCACTTCGAA_2	1.33488	0	0	0	1.88693	0
Q_Ekiz_GTGGGTCAGGAACTGC_2	0	0	0	0	0	0
Q_Ekiz_GTGTTAGCAAAGAATC_2	1.50671	1.83542	0	1.01375	0	0
Q_Ekiz_GTTACAGAGCCTATGT_2	0	0	1.09701	0	0	0
Q_Ekiz_GTTTCTACACTTAACG_2	2.39615	2.0681	3.14694	3.07866	0	0.56971
Q_Ekiz_GTTTCTACAGCTCGCA_2	1.94215	0	1.383	0	0	0
Q_Ekiz_GTTTCTACATATGCTG_2	1.38189	0	1.94087	0	0	0
Q_Ekiz_TACACGACACTGTGTA_2	0	0	0	0	0	0
Q_Ekiz_TACACGAGTGTTTGTG_2	1.49305	0	0	0	2.06703	0
Q_Ekiz_TACAGTGGTAAATGAC_2	2.06362	0	0	0	1.19134	0
Q_Ekiz_TACGGTACACTCTGTC_2	0	0	0	0	1.54486	0
Q_Ekiz_TAGACCATCGCCTGTT_2	0	2.8176	2.74252	0	0	0
Q_Ekiz_TAGAGCTCATTGCGGC_2	1.57271	0	2.78987	1.57271	0	0
Q_Ekiz_TAGCCGGGTTGGTAAA_2	1.99697	0	0	0	1.65718	0
Q_Ekiz_TAGCCGGTCAGTTTGG_2	0	0	0	0	0	0
Q_Ekiz_TAGGCATAGAGGTAGA_2	0	0	1.45971	1.45971	0	0
Q_Ekiz_TAGGCATCATTTGCTT_2	0	1.65017	2.88097	0	0	0
Q_Ekiz_TAGTGGTTCACGACTA_2	0	1.11432	4.34065	0	1.11432	0
Q_Ekiz_TAGTTGGGTCAGCTAT_2	0	0	0	0	1.89425	1.05867
Q_Ekiz_TATCAGGAGACAAAGG_2	0	0	0	0	0	0
Q_Ekiz_TATCAGGCAATCTGCA_2	0	0	0	0	0	0
Q_Ekiz_TCAGATGTCGCGTAGC_2	0	0	0	0	2.67257	0
Q_Ekiz_TCAGCAAGTTACCGAT_2	0	1.86786	3.67176	0	0	0
Q_Ekiz_TCAGCTCAGAACTGTA_2	0	0	1.18075	0	1.70723	0
Q_Ekiz_TCAGGATGTCAGAATA_2	0	1.16096	1.6838	0	0	0
Q_Ekiz_TCATTACGTGTCCTCT_2	1.04641	0.654252	3.05971	1.04641	0	0
Q_Ekiz_TCATTTGGTGTAACGG_2	0	1.52262	3.5043	0	0	0
Q_Ekiz_TCGCGAGCATGGGACA_2	1.18998	0.762445	2.42406	1.18998	0	0
Q_Ekiz_TCGCGAGTCTGAGGGA_2	0	0	0	1.81204	0	0
Q_Ekiz_TCTATTGTCGTATCAG_2	1.20086	2.13222	1.20086	0.381581	0	0
Q_Ekiz_TCTGAGAAGCCACCTG_2	0	0	0	0	1.39612	1.95714
Q_Ekiz_TGAAAGAAGGACGAAA_2	0	2.19651	0	0	0	0
Q_Ekiz_TGAGGGAGTATGAATG_2	0	0	0	0	1.52599	0
Q_Ekiz_TGATTTCAGCAGGTCA_2	0	0	0	0	0	1.28002
Q_Ekiz_TGATTTCAGTCATGCT_2	2.36989	0	1.44269	0	0	1.44269
Q_Ekiz_TGCCCTAGTAGCACGA_2	0	0	0	0	0	1.36623
Q_Ekiz_TGCGGGTCAGAGTGTG_2	0	0	0	0	0	0
Q_Ekiz_TGCTACCGTGTTCTTT_2	0	0	0	1.34319	0	0
Q_Ekiz_TGGCGCATCGGGAGTA_2	1.50303	0	1.50303	0	0	0
Q_Ekiz_TGGCTGGGTCCCTACT_2	0	0	1.66391	0	0	0
Q_Ekiz_TGTATTCGTTGTGGAG_2	0	0	0	0	0	0
Q_Ekiz_TGTTCCGCATATGAGA_2	0	0	0	1.11474	1.11474	0
Q_Ekiz_TTAACTCTCTAACTGG_2	0	4.40899	3.76949	0	0	0
Q_Ekiz_TTCTACACAATGACCT_2	0	0	1.30611	1.85373	0	0
Q_Ekiz_TTCTACAGTGAGTGAC_2	1.54211	0	1.54211	0	0	0
Q_Ekiz_TTCTCCTAGTGTACTC_2	0	0	0	0	1.55274	0
Q_Ekiz_TTCTCCTTCGAGAGCA_2	2.33954	1.41718	1.41718	0.941079	0	0
Q_Ekiz_TTGGAACGTTGGTAAA_2	0	0	0	0	0	0
Q_Ekiz_TTTATGCTCCAAAGTC_2	0	0	1.4549	1.4549	0	0
Q_Ekiz_TTTCCTCAGGATATAC_2	0	3.10412	3.96468	0	0	0
Q_Ekiz_TTTCCTCTCTATCCCG_2	1.46301	0	0	0	1.46301	0

## Sheet: Figure 3e
Subtype	Fold change
CD8_Tpex	3.02401
CD8_Tex	1.71863
CD8_EarlyActiv	0.879548
CD8_NaiveLike	0.715148
CD8_EffectorMemory	0.638483

## Sheet: Figure 3f
Wei WT	Tcf7	Slamf6	Pdcd1	Klrc1	Batf		Wei Regnase-null	Tcf7	Slamf6	Pdcd1	Klrc1	Batf
Q_WE-AAACCTGAGACAGGCT-1	0	0	1.1168	0	0		Q_WE-AAACCTGAGCTAACAA-3	0.899193	1.92139	0.547433	0	2.8352
Q_WE-AAACCTGCAGACGCTC-1	2.00798	0	0	0	0		Q_WE-AAACCTGCAATAGCGG-3	2.68706	1.24956	1.5546	0.808438	1.78802
Q_WE-AAACCTGTCCTGCAGG-1	0	1.45139	0	0	0		Q_WE-AAACCTGGTAAGGATT-3	1.15333	0	0	1.15333	1.15333
Q_WE-AAACCTGTCTGTCTCG-1	0	0.523429	1.32208	2.06408	0.865254		Q_WE-AAACCTGGTGCATCTA-3	1.79412	0.982604	0.982604	0	1.79412
Q_WE-AAACGGGAGACACTAA-1	0	0	0	0.887808	0		Q_WE-AAACGGGCAAGCGCTC-3	1.80378	1.80378	0	1.39712	0.700375
Q_WE-AAACGGGAGCTCAACT-1	1.80649	1.80649	0	0	1.26541		Q_WE-AAACGGGCAGGTCGTC-3	0.605341	1.46499	0.605341	0	1.25151
Q_WE-AAACGGGCACGAAAGC-1	0	0	2.17311	0	1.17076		Q_WE-AAACGGGGTAGAGTGC-3	0	0	1.85199	1.85199	1.52206
Q_WE-AAACGGGGTTAAGTAG-1	1.2492	0	0	0	1.7876		Q_WE-AAACGGGTCTCATTCA-3	0.859363	0	0	0	1.86356
Q_WE-AAACGGGTCCAAGCCG-1	0	0.496174	0	1.07407	0		Q_WE-AAAGATGCAGCTGGCT-3	1.81624	0.827314	1.58135	0.827314	0
Q_WE-AAACGGGTCGTGGTCG-1	0	1.3411	1.3411	1.3411	0.880304		Q_WE-AAAGATGGTCGCCATG-3	0	0.484213	2.33635	1.25036	1.55549
Q_WE-AAAGATGAGAACTCGG-1	1.51321	0.463869	0	0.779521	0		Q_WE-AAAGATGTCAGCTTAG-3	0	0	1.5775	0.673305	1.35638
Q_WE-AAAGATGCAAGTTCTG-1	2.25531	0.996081	0	0	0.996081		Q_WE-AAAGATGTCAGGTAAA-3	1.69432	1.69432	0	0	1.88003
Q_WE-AAAGATGCAATAGCGG-1	0	0.807405	0.807405	1.24823	0		Q_WE-AAAGATGTCCACTCCA-3	0	0.689319	0	0.689319	1.38055
Q_WE-AAAGATGGTAAACCTC-1	0	0	1.05123	1.05123	1.05123		Q_WE-AAAGATGTCGTAGGAG-3	1.50566	2.44421	0	0	1.2054
Q_WE-AAAGATGTCGTGGACC-1	0.901664	0	0	1.36798	0.901664		Q_WE-AAAGCAAAGATCTGCT-3	0	0	0	2.562	0
Q_WE-AAAGCAAAGACACTAA-1	0.885208	0	0	0.885208	0		Q_WE-AAAGCAACACCTCGGA-3	1.36093	2.11016	0	0	0.89605
Q_WE-AAAGCAAAGATATGGT-1	0	0	2.09376	0.88504	0.88504		Q_WE-AAAGCAACAGCTGTTA-3	1.4223	2.23975	1.13068	0	2.52874
Q_WE-AAAGTAGAGTGATCGG-1	0	0	1.07352	0	0		Q_WE-AAAGCAAGTGTAACGG-3	1.23553	1.77163	0	0.797556	1.77163
Q_WE-AAAGTAGAGTGTTAGA-1	0	0	1.8631	1.31422	0		Q_WE-AAAGTAGAGGATTCGG-3	0	1.72009	0	0	1.72009
Q_WE-AAAGTAGGTATAATGG-1	0	0	0	1.25267	0.810861		Q_WE-AAAGTAGAGGCTCAGA-3	0	0	1.68946	0	1.84053
Q_WE-AAAGTAGGTGAGTGAC-1	0	0.756575	2.51038	1.70908	1.18232		Q_WE-AAAGTAGCAATGGATA-3	0	0	2.50352	0	1.05463
Q_WE-AAAGTAGGTGTGAAAT-1	0	0	0	1.19534	0		Q_WE-AAAGTAGCACGGATAG-3	0	0	1.81924	0	1.16768
Q_WE-AAAGTAGTCAACACTG-1	0	0	1.40058	1.66403	0		Q_WE-AAAGTAGCATGCATGT-3	0	0	2.40207	0	0.983703
Q_WE-AAATGCCAGAGTCTGG-1	0	0	0	1.64374	1.12728		Q_WE-AAAGTAGGTCTCCATC-3	2.20115	1.76151	1.76151	0	2.00529
Q_WE-AAATGCCCACATTCGA-1	0	0.634195	2.37403	1.01921	1.01921		Q_WE-AAAGTAGTCGTATCAG-3	0	0	1.83124	0	1.4219
Q_WE-AAATGCCCATACTCTT-1	0	0	1.91848	1.67858	0.897167		Q_WE-AAAGTAGTCTGCGACG-3	0	0	1.64808	0	0
Q_WE-AAATGCCCATTGCGGC-1	0	0	2.59596	0	1.63637		Q_WE-AAATGCCAGCTACCGC-3	1.53052	1.53052	0	0	0
Q_WE-AAATGCCGTCGCATAT-1	0	0	1.27815	2.17134	0		Q_WE-AAATGCCAGTGTCCAT-3	0	0	2.05581	0	0.994469
Q_WE-AAATGCCGTTTGGGCC-1	0	0	0	0	0		Q_WE-AAATGCCCACGGCGTT-3	0	0	0.879973	0.879973	0
Q_WE-AAATGCCTCAGTTCGA-1	0	0	0	2.69975	0		Q_WE-AAATGCCCATTCTTAC-3	0	0	1.35617	0	1.75823
Q_WE-AACACGTAGTTCCACA-1	0	1.59692	1.08819	0	0		Q_WE-AAATGCCTCAGTTCGA-3	0	0	2.86885	0	1.16801
Q_WE-AACACGTCAGTTCCCT-1	1.38427	1.60728	1.09682	1.09682	0		Q_WE-AAATGCCTCCGTACAA-3	1.08897	1.59786	1.7797	0	1.59786
Q_WE-AACACGTGTAAAGTCA-1	2.1441	1.05904	0	1.89473	0		Q_WE-AAATGCCTCGTATCAG-3	0	0.886631	1.66408	0	2.25776
Q_WE-AACACGTTCGGTCTAA-1	0	1.47577	0	0	0		Q_WE-AACACGTAGGAGCGTT-3	1.50466	1.01208	0	1.01208	1.01208
Q_WE-AACCATGAGGCCCTTG-1	0	0	2.56532	2.39826	0		Q_WE-AACACGTAGTCAAGGC-3	0	0.858735	1.31382	1.62541	1.62541
Q_WE-AACCATGGTAAGGGCT-1	0	0	0	0	0		Q_WE-AACACGTGTAATTGGA-3	0	0	2.36056	0	2.26563
Q_WE-AACCATGTCAGGCAAG-1	0	0	0	0.964261	0.964261		Q_WE-AACACGTGTAGAGCTG-3	1.34565	1.10825	1.34565	0	1.95829
Q_WE-AACCATGTCGAACTGT-1	0	1.05769	0	0	0		Q_WE-AACACGTTCCATGCTC-3	0	0	1.09423	0	1.09423
Q_WE-AACCGCGAGGGCACTA-1	1.09848	1.09848	0	2.56476	0		Q_WE-AACACGTTCGAACTGT-3	0.727925	1.66452	0	0	2.13953
Q_WE-AACCGCGCAGTAGAGC-1	0	0	1.78461	1.9736	0		Q_WE-AACACGTTCGATCCCT-3	0	1.16941	0.908281	0	1.16941
Q_WE-AACCGCGCATCCCATC-1	0	0	0.697222	1.10404	0		Q_WE-AACCATGAGTTCCACA-3	2.24332	0.987651	0.987651	1.47473	0.987651
Q_WE-AACCGCGGTTCGGGCT-1	0	0	0.99158	0.99158	0		Q_WE-AACCATGCATCAGTAC-3	0	0	0.753527	0.753527	1.17833
Q_WE-AACGTTGCAATAGCAA-1	0	0	2.37938	2.25042	0.835697		Q_WE-AACCATGCATTACCTT-3	0	0	1.45819	0.741644	0
Q_WE-AACGTTGTCTTCATGT-1	0	0	0	1.54081	0		Q_WE-AACCATGGTCAGAAGC-3	1.67493	2.47199	0	0	1.67493
Q_WE-AACTCAGCACGAGAGT-1	0	0	0	1.25518	0		Q_WE-AACCATGGTGTTTGTG-3	0	0	1.56629	0.816667	0
Q_WE-AACTCAGGTCTACCTC-1	1.32102	0	0	2.69031	0		Q_WE-AACCATGTCACAGGCC-3	0	0	1.72576	0.931745	0.931745
Q_WE-AACTCCCAGGCCGAAT-1	0	0	1.54327	1.04378	1.54327		Q_WE-AACCATGTCAGCGACC-3	0	0	2.41179	1.20693	1.20693
Q_WE-AACTCCCAGTGACATA-1	0	0	2.06185	1.6654	0		Q_WE-AACCATGTCAGTCAGT-3	0	0	2.15674	0	1.40049
Q_WE-AACTCCCGTTGGGACA-1	1.65864	0.72418	0	0.72418	0		Q_WE-AACCATGTCTGGTATG-3	0.425432	0	0.425432	1.43067	1.6567
Q_WE-AACTCCCTCGGTCTAA-1	0	0	0	0	0.883622		Q_WE-AACCGCGAGCGGATCA-3	0	0	0	0	0.778086
Q_WE-AACTCCCTCTCGGACG-1	0	0	0	1.90036	0		Q_WE-AACCGCGGTCTCACCT-3	0.749267	0	1.46934	0.749267	0.749267
Q_WE-AACTCCCTCTTTACGT-1	0	0	0	0.949448	0.949448		Q_WE-AACCGCGTCACATAGC-3	0	0	1.85806	1.52769	1.70645
Q_WE-AACTCTTAGCCAGAAC-1	0	0	1.48547	0.996404	0.996404		Q_WE-AACCGCGTCTGGTGTA-3	0	0	1.06579	0	1.56992
Q_WE-AACTCTTAGGTGGGTT-1	0	0	2.73965	1.36003	0.675715		Q_WE-AACGTTGAGGTGCAAC-3	0	0	2.08065	0	2.08065
Q_WE-AACTCTTGTCCTCCAT-1	1.21481	0	0	0	0		Q_WE-AACGTTGAGTGGGATC-3	0	0	1.94814	0	1.10035
Q_WE-AACTCTTTCAGCTTAG-1	0	0	0	2.20122	2.00536		Q_WE-AACGTTGGTTATCACG-3	1.76947	1.76947	1.44578	0.964161	0
Q_WE-AACTGGTAGGAGTTGC-1	0.833962	1.28228	0	0	0		Q_WE-AACTCAGAGCTCTCGG-3	0	0.476175	1.23536	0	1.87013
Q_WE-AACTGGTGTAAGTGGC-1	0	0	1.70262	2.30025	0		Q_WE-AACTCAGGTATATGGA-3	1.64977	1.64977	2.08065	0	1.64977
Q_WE-AACTGGTGTCAAAGCG-1	0	0	0	0	0		Q_WE-AACTCAGGTATTAGCC-3	1.97496	1.41176	0	0	1.7325
Q_WE-AACTGGTGTTCCAACA-1	0	0	0.796417	1.23406	0.796417		Q_WE-AACTCAGGTTACCAGT-3	2.02262	2.02262	0	0	1.15878
Q_WE-AACTGGTTCAACTCTT-1	1.02818	1.02818	1.02818	0	0		Q_WE-AACTCAGTCACCTCGT-3	1.68822	1.92858	1.68822	0.904194	1.68822
Q_WE-AACTTTCAGATATGGT-1	0	0	1.26267	1.26267	0		Q_WE-AACTCCCAGGAGCGAG-3	0	0	0.902971	0.902971	1.92683
Q_WE-AACTTTCAGGCAGGTT-1	0	0	1.72728	0	1.72728		Q_WE-AACTCTTAGACGCACA-3	1.31137	1.03229	1.31137	1.03229	2.47191
Q_WE-AACTTTCCACGGCGTT-1	1.99542	1.42974	0	0	0		Q_WE-AACTCTTAGCCGATTT-3	0	0.744999	2.28763	0	2.39407
Q_WE-AACTTTCGTTACGCGC-1	0	0	0	2.05063	0		Q_WE-AACTCTTAGTCGCCGT-3	0.765569	0.454325	0.454325	0	1.35469
Q_WE-AACTTTCTCATGTAGC-1	1.26331	0	0	0	0		Q_WE-AACTCTTCATTCCTCG-3	0	0	1.4733	0	0.986489
Q_WE-AACTTTCTCGATCCCT-1	0	0	0	1.49883	0		Q_WE-AACTGGTAGAACTGTA-3	0	0	1.7469	0	1.5157
Q_WE-AACTTTCTCTTGAGGT-1	1.90977	0	1.07062	1.07062	0		Q_WE-AACTGGTAGGGTCTCC-3	0	0	0	0.917522	1.70643
Q_WE-AAGACCTAGTACGTTC-1	0	0	2.38013	1.77549	0		Q_WE-AACTGGTCAGTTTACG-3	2.07942	1.88705	0.875457	0	1.64864
Q_WE-AAGACCTGTAAATGAC-1	0	0	2.28772	1.46318	0.745057		Q_WE-AACTGGTGTGCGCTTG-3	0	0.694048	2.70973	1.09981	1.38765
Q_WE-AAGACCTGTCCGTTAA-1	1.41577	0	0	0	0		Q_WE-AACTGGTTCCGGCACA-3	0	1.14963	2.26469	0	1.14963
Q_WE-AAGCCGCAGACAGACC-1	0	0	0.812601	2.14272	0.812601		Q_WE-AACTTTCGTCTGGAGA-3	2.17895	1.82852	0	0.835586	2.019
Q_WE-AAGCCGCGTAAACCTC-1	0	0	1.13985	0	0		Q_WE-AACTTTCTCACAGTAC-3	0	0	1.75225	0	1.52076
Q_WE-AAGCCGCGTAGCTCCG-1	0	0.964462	0	0.964462	0.964462		Q_WE-AAGACCTCAAAGGTGC-3	0	0	1.76327	1.53118	0.792031
Q_WE-AAGCCGCTCAGTCAGT-1	1.75107	1.51964	0	0	0		Q_WE-AAGACCTGTGATGTGG-3	0	0	1.22144	0	0
Q_WE-AAGCCGCTCTGCGGCA-1	1.70594	0	0	0	0		Q_WE-AAGACCTGTTACGTCA-3	1.94229	1.81176	0	0	2.49287
Q_WE-AAGCCGCTCTTGTACT-1	1.50972	0	0	1.83868	1.50972		Q_WE-AAGACCTTCCCTCAGT-3	0	0	1.59682	0	1.42307
Q_WE-AAGGAGCGTCCGTCAG-1	1.6264	0	0.859441	1.6264	1.31471		Q_WE-AAGACCTTCTGCGACG-3	0	0	2.38058	1.23918	1.23918
Q_WE-AAGGAGCGTTACGCGC-1	0.942128	0.942128	0.942128	1.41849	0		Q_WE-AAGCCGCAGTCGTTTG-3	1.26176	0.817938	1.06427	0	1.69201
Q_WE-AAGGAGCTCAATCTCT-1	2.18775	1.99226	0.948963	0	0		Q_WE-AAGCCGCCATCACGAT-3	0	0.923064	0.923064	0.923064	1.71397
Q_WE-AAGGCAGAGAATCTCC-1	1.0237	1.0237	0	0	0		Q_WE-AAGCCGCGTATCTGCA-3	2.27017	2.27017	0	0.482474	2.20398
Q_WE-AAGGCAGAGATGCCTT-1	1.40732	1.40732	0	0	0.933146		Q_WE-AAGCCGCGTCCAAGTT-3	0	0	2.37429	0	2.51506
Q_WE-AAGGCAGAGCGTAGTG-1	0	0	1.57712	1.07175	1.07175		Q_WE-AAGCCGCGTTAAGTAG-3	0.603609	0	1.78712	0	1.24879
Q_WE-AAGGCAGCACGTCAGC-1	0	0	0	0	0		Q_WE-AAGCCGCTCAACGGGA-3	0	0.661338	1.73817	0	2.02309
Q_WE-AAGGCAGCAGTAACGG-1	0	1.87671	1.04521	0	1.04521		Q_WE-AAGCCGCTCAAGATCC-3	0	0	2.08929	0.882042	1.3433
Q_WE-AAGGTTCCAAGTTCTG-1	1.45202	0	0	0	0		Q_WE-AAGGAGCAGTTTGCGT-3	0	0	1.70465	0	1.17857
Q_WE-AAGGTTCCAATGGAAT-1	0	0.962458	2.37106	1.44368	0.962458		Q_WE-AAGGAGCCACCGATAT-3	0	0.691551	0.691551	0	1.3839
Q_WE-AAGGTTCCACACCGCA-1	1.70226	0.914465	0.914465	0	0.914465		Q_WE-AAGGAGCTCCATTCTA-3	1.57211	2.35537	0	0	1.0676
Q_WE-AAGGTTCGTCATATGC-1	0	0	0	2.21218	0		Q_WE-AAGGCAGAGAATGTTG-3	0	0.853517	2.20688	0	0
Q_WE-AAGGTTCGTCGATTGT-1	0	1.42421	0.946737	1.74604	0		Q_WE-AAGGCAGCACGGTGTC-3	0	0	1.02492	0.467267	0.467267
Q_WE-AAGTCTGAGACTAGGC-1	1.3645	1.07926	0.678668	1.07926	1.07926		Q_WE-AAGGCAGGTAGCGCTC-3	0	0	1.93097	1.8007	0.987545
Q_WE-AAGTCTGAGCACAGGT-1	1.04414	0	0	1.5437	1.04414		Q_WE-AAGGCAGTCAGTTAGC-3	1.63596	1.81937	0.709804	0	1.63596
Q_WE-AAGTCTGCATCCTAGA-1	0	0	2.1314	1.55039	0		Q_WE-AAGGTTCAGACAATAC-3	0	0	0.979581	0	1.4648
Q_WE-AAGTCTGTCACATAGC-1	1.54874	2.12955	0	0	0		Q_WE-AAGGTTCCACGGATAG-3	0	0.913838	2.2989	0	0.913838
Q_WE-AATCCAGAGTCTCCTC-1	0	0	1.22831	0	0		Q_WE-AAGTCTGCACCGAATT-3	0.964713	1.23432	0.964713	0	1.89974
Q_WE-AATCCAGCAATGTAAG-1	0	1.00595	1.00595	0	0		Q_WE-AAGTCTGCATACGCTA-3	0	0.985752	1.47239	0	0.985752
Q_WE-AATCCAGCACGGATAG-1	0	0	2.15004	1.32395	0.524468		Q_WE-AAGTCTGTCATTATCC-3	2.85409	2.02068	0	0	1.45202
Q_WE-AATCCAGCATCACGAT-1	1.08793	0	0	0	0		Q_WE-AAGTCTGTCGAATGGG-3	0	0	0	1.01476	1.50794
Q_WE-AATCCAGGTACTCAAC-1	0	1.02542	0	0	1.02542		Q_WE-AATCCAGAGACAGAGA-3	0	0	1.92381	0	1.25443
Q_WE-AATCCAGGTCGGCTCA-1	0	0	0	0	1.81183		Q_WE-AATCCAGGTAAATGTG-3	1.47291	0	0	0	0
Q_WE-AATCCAGTCAGCACAT-1	0.916801	0	1.70544	0	1.70544		Q_WE-AATCCAGGTACTCTCC-3	1.91176	0.766864	1.49493	0	0
Q_WE-AATCGGTAGCGCTTAT-1	0	0	2.07187	1.09285	1.60251		Q_WE-AATCCAGTCAAACCAC-3	2.36398	0.554468	1.54864	0	1.82247
Q_WE-AATCGGTCACACCGAC-1	0	0	2.07898	0	0		Q_WE-AATCCAGTCTTTAGGG-3	2.61807	0	0	0	0
Q_WE-AATCGGTCACTAGTAC-1	0	0	1.25491	1.56052	1.79426		Q_WE-AATCGGTAGAGTGAGA-3	0	0.927475	0.927475	0	1.96185
Q_WE-AATCGGTGTAAGTTCC-1	1.52024	0	1.85003	1.52024	0		Q_WE-AATCGGTAGGGATGGG-3	1.53009	1.39016	0.471939	0	0.471939
Q_WE-AATCGGTTCCGATATG-1	0	0.916621	2.14055	0.916621	0		Q_WE-AATCGGTGTCTCTTTA-3	0	0.379106	1.1954	0	1.04518
Q_WE-AATCGGTTCCTCAATT-1	1.62334	0	1.62334	1.86046	0		Q_WE-AATCGGTTCCCAAGTA-3	0	1.22729	1.22729	0	1.22729
Q_WE-AATCGGTTCCTCGCAT-1	0	0	1.78875	1.55529	0.808922		Q_WE-ACACCAAAGCAGACTG-3	0	0	0	0	1.13139
Q_WE-ACACCAACACATAACC-1	2.79186	0.993718	0	0	0.993718		Q_WE-ACACCAAAGTCGCCGT-3	0	0	1.99386	0.721397	1.65426
Q_WE-ACACCAAGTTACGTCA-1	0.939747	1.41553	0	0	0.939747		Q_WE-ACACCCTAGATATGCA-3	0	0	0.935963	0	0
Q_WE-ACACCAATCCTGTACC-1	0	0	1.97885	0	1.97885		Q_WE-ACACCCTCAATGAATG-3	0	0	1.2508	0	0.604888
Q_WE-ACACCCTAGACCTTTG-1	0	1.12601	2.43507	1.981	0		Q_WE-ACACCCTCAGTATCTG-3	0	0.700835	1.62171	0	0.700835
Q_WE-ACACCCTCAGATGGGT-1	0	1.00357	0	1.00357	1.49426		Q_WE-ACACCCTCATCGTCGG-3	0	1.22372	1.22372	0.955462	0.955462
Q_WE-ACACCCTTCAGGTAAA-1	0.882707	0.882707	0	0	0.882707		Q_WE-ACACCCTGTAGAGCTG-3	1.89346	1.7408	0.662884	0	1.34055
Q_WE-ACACCGGAGGTGCAAC-1	0	0	2.08594	0	0		Q_WE-ACACCCTTCATGTCTT-3	0.483497	0	1.88641	1.24903	1.05264
Q_WE-ACACCGGCAGTGACAG-1	0.374622	0.374622	0.646519	1.03595	0.374622		Q_WE-ACACCCTTCTTGGGTA-3	0	0	2.4406	0	1.64712
Q_WE-ACACCGGCATACGCTA-1	0	0.956892	0	0.956892	0.956892		Q_WE-ACACCGGGTCGAATCT-3	0	0	1.11667	0	0
Q_WE-ACACCGGGTTCCTCCA-1	0	0	1.67281	0.892972	0		Q_WE-ACACCGGTCCCAACGG-3	1.52613	1.02968	0	0	2.10422
Q_WE-ACACCGGTCTCTGAGA-1	0	0	1.74043	2.22188	0		Q_WE-ACACTGAAGCAATATG-3	0	0.912944	0	0	1.38211
Q_WE-ACACTGAAGTCTCCTC-1	0	0	0	0	0		Q_WE-ACACTGAGTAAAGGAG-3	0	0	0	0	0
Q_WE-ACACTGACAAGACGTG-1	0	1.35781	1.67363	1.91329	0		Q_WE-ACACTGAGTAGATTAG-3	1.24974	1.05329	1.5548	1.05329	0.808576
Q_WE-ACAGCCGAGACAAGCC-1	0	1.42721	2.18803	0.949157	0		Q_WE-ACACTGAGTAGCTGCC-3	0	1.74176	0	0	2.17992
Q_WE-ACAGCTACAGACGCTC-1	0	0	1.85568	0	0.73199		Q_WE-ACACTGAGTCAGGACA-3	0	0.508887	2.97432	0.508887	1.7306
Q_WE-ACAGCTAGTAAGGATT-1	0	0	1.64038	1.12447	0.712599		Q_WE-ACAGCCGAGACCACGA-3	0	0	1.99386	1.1361	0
Q_WE-ACAGCTAGTACGAAAT-1	0	0	0.687348	1.93595	0		Q_WE-ACAGCCGAGGATGGAA-3	0	0	1.54276	0	1.32392
Q_WE-ACAGCTAGTTCTCATT-1	2.10417	1.52609	0.788479	1.2238	1.75789		Q_WE-ACAGCCGGTGCTCTTC-3	0	0.692947	2.39753	0	2.19687
Q_WE-ACAGCTATCACATGCA-1	0.493749	0.822812	1.06999	1.43323	0.493749		Q_WE-ACAGCCGTCACCATAG-3	0.37632	0.649104	2.00105	0	1.31948
Q_WE-ACAGCTATCCGCAAGC-1	1.82317	0.831978	0	1.27974	0.831978		Q_WE-ACAGCCGTCGGTTCGG-3	1.51945	1.21782	0	0	1.51945
Q_WE-ACATACGGTACCGTAT-1	0	0	0	1.95627	1.10668		Q_WE-ACAGCTAAGGTAGCCA-3	1.62557	1.45045	1.62557	0.596779	2.69978
Q_WE-ACATACGGTGAAAGAG-1	0	0	1.23623	0	1.77244		Q_WE-ACAGCTACATGAACCT-3	1.8032	2.51813	0	0	2.28959
Q_WE-ACATACGGTGTTGGGA-1	0.96386	1.44541	1.44541	0	0.96386		Q_WE-ACAGCTAGTAGGGACT-3	0	0	0.627409	0	1.59481
Q_WE-ACATACGTCAGAAATG-1	1.86756	0	0	1.03821	0		Q_WE-ACAGCTATCAAGAAGT-3	1.77173	1.23562	0.476314	0	1.6622
Q_WE-ACATCAGAGGGAACGG-1	1.4363	1.4363	0	1.75918	0		Q_WE-ACATACGAGAATCTCC-3	1.95297	2.44987	0	0	2.31
Q_WE-ACATCAGGTAGAGTGC-1	0	0	0	1.37832	0		Q_WE-ACATACGAGAGCCCAA-3	0	0	1.93468	0	2.18558
Q_WE-ACATCAGGTTCTGTTT-1	0.749267	1.69778	0	0	0.749267		Q_WE-ACATACGGTTCACCTC-3	0	0	0	0	0
Q_WE-ACATCAGTCTTGTATC-1	0	1.49065	0	1.81807	0		Q_WE-ACATACGTCACTATTC-3	0	0.941842	1.98221	0	0.941842
Q_WE-ACATGGTAGCGTGAGT-1	0	0.940793	1.73801	0.940793	0		Q_WE-ACATCAGAGATTACCC-3	0	0	2.14693	0	1.67132
Q_WE-ACATGGTCAAGGACTG-1	0	0	0.968296	2.37961	0		Q_WE-ACATCAGAGCAGGCTA-3	0	0	1.57438	0	1.9083
Q_WE-ACATGGTGTACAGCAG-1	0.85205	2.0441	0.85205	0.85205	1.30533		Q_WE-ACATCAGAGGCCATAG-3	0	0	1.74781	0	0.667012
Q_WE-ACATGGTGTCCAGTTA-1	0	0	1.06623	1.06623	0		Q_WE-ACATCAGAGTCAATAG-3	1.82422	2.07073	1.67366	0	1.67366
Q_WE-ACATGGTGTTCGAATC-1	0	0	1.18562	0	0		Q_WE-ACATCAGCAACACGCC-3	1.8248	2.43389	1.28115	0	1.8248
Q_WE-ACATGGTTCACGCATA-1	0	0	0.912944	0	0.912944		Q_WE-ACATCAGCACGTGAGA-3	0	0	1.17639	1.17639	0
Q_WE-ACATGGTTCGCGCCAA-1	0	0	0	0	1.37192		Q_WE-ACATCAGCATCCTTGC-3	0.556209	1.17315	0.911517	0	1.69823
Q_WE-ACCAGTACAAAGAATC-1	1.38727	1.09948	0.693798	1.09948	0.693798		Q_WE-ACATCAGGTCTCCATC-3	0	0.927475	1.96185	0	0
Q_WE-ACCAGTACAGATGGCA-1	0	1.1602	2.02442	2.27853	1.1602		Q_WE-ACATGGTAGTGGGCTA-3	0	0	0.846157	0.846157	0.846157
Q_WE-ACCAGTATCTATCCTA-1	0	1.72236	0	1.72236	0		Q_WE-ACATGGTCAAGTTGTC-3	2.55672	2.35278	0	1.21749	1.21749
Q_WE-ACCAGTATCTCAACTT-1	0.909033	1.69484	0	0	0		Q_WE-ACATGGTCAGATCTGT-3	0	0	1.86162	0	1.53099
Q_WE-ACCCACTAGACTTTCG-1	1.05548	0	1.05548	0	0		Q_WE-ACATGGTTCTGGTTCC-3	0	0	2.28188	0	0
Q_WE-ACCCACTAGTTCCACA-1	0	0	1.39819	0	0		Q_WE-ACCAGTAAGACTAGAT-3	0	0	1.45566	0	1.24285
Q_WE-ACCCACTCAATGAAAC-1	0	0.587431	1.22321	1.43448	0		Q_WE-ACCAGTAAGCTTATCG-3	0	2.18103	0	0	0
Q_WE-ACCCACTCACCTGGTG-1	0	0	1.16035	0.548326	1.16035		Q_WE-ACCAGTAAGGATATAC-3	1.15015	2.14655	0	0	1.15015
Q_WE-ACCCACTGTGTCTGAT-1	0	0	2.48011	2.33982	0		Q_WE-ACCAGTAGTCTCCACT-3	1.71062	1.71062	1.39168	0	2.1464
Q_WE-ACCGTAAAGAGTCGGT-1	1.91798	2.16825	1.07696	0	1.07696		Q_WE-ACCAGTAGTGAAAGAG-3	2.20103	2.33924	0	0	3.45941
Q_WE-ACCGTAAAGTTAACGA-1	2.04212	0	0	0	0		Q_WE-ACCAGTAGTGGCTCCA-3	1.69605	2.29301	1.1713	0	0
Q_WE-ACCGTAATCCCTAACC-1	0	0	1.12643	2.43564	0		Q_WE-ACCAGTATCGGTGTTA-3	0	0	2.34178	0	1.61512
Q_WE-ACCTTTACATAAGACA-1	0	0.976991	2.2281	0.976991	2.03154		Q_WE-ACCAGTATCTCGAGTA-3	0	0	0.785026	0	1.21933
Q_WE-ACCTTTAGTTTGTTTC-1	0	0	2.34166	1.41896	1.41896		Q_WE-ACCCACTAGTGTACGG-3	0	0	1.64708	0	0
Q_WE-ACCTTTATCAGTCCCT-1	0	0	0	1.85373	0.852667		Q_WE-ACCCACTGTCGGATCC-3	1.72258	0.652218	0.652218	0	1.72258
Q_WE-ACCTTTATCCGTCATC-1	0.755078	1.47781	0	1.47781	1.47781		Q_WE-ACCCACTTCGCTAGCG-3	0	0	1.40691	0.571449	1.1977
Q_WE-ACGAGCCCAGCTATTG-1	0	2.239	1.13011	1.64712	0		Q_WE-ACCGTAACAATCGAAA-3	0	0	2.21761	0	0.598029
Q_WE-ACGAGCCCATGCCACG-1	1.48706	0.9977	0.9977	0	0		Q_WE-ACCGTAACATGATCCA-3	2.12998	2.76187	0	0	0
Q_WE-ACGAGCCTCGAGCCCA-1	0	1.42541	2.82125	0	1.42541		Q_WE-ACCGTAAGTACCGTTA-3	0	0.736103	1.67731	1.45006	2.01846
Q_WE-ACGAGGAAGGGATACC-1	0.949303	0.949303	1.7495	1.21665	0.583307		Q_WE-ACCGTAAGTCGAGATG-3	1.76951	1.95797	0	0	1.23372
Q_WE-ACGAGGACACTTGGAT-1	0	0	0.978129	1.63874	0.604173		Q_WE-ACCGTAAGTTCCACTC-3	1.4991	1.28322	1.00753	0	2.35741
Q_WE-ACGAGGACATGTCTCC-1	0	0	0.79256	1.76408	0.79256		Q_WE-ACCTTTAAGGGTCGAT-3	0.918879	0	1.38953	0	0
Q_WE-ACGAGGAGTCTTTCAT-1	0	1.19534	1.72444	1.19534	0		Q_WE-ACCTTTAAGTGTCCAT-3	1.3706	1.68762	2.12158	0	1.3706
Q_WE-ACGAGGAGTTCTCATT-1	0	0	1.51252	0	0.779042		Q_WE-ACCTTTACACATTTCT-3	2.01784	2.01784	1.77352	0	0.967183
Q_WE-ACGATACAGTTCCACA-1	0	0	2.30592	1.94909	1.38908		Q_WE-ACCTTTACATAAGACA-3	1.78203	1.78203	0.804457	0	0
Q_WE-ACGATACCAGACTCGC-1	0	0.882291	0.882291	2.08966	0		Q_WE-ACCTTTACATGATCCA-3	0	0.826373	0	1.27257	1.27257
Q_WE-ACGATACGTACAGCAG-1	1.13467	0	0	0	0		Q_WE-ACCTTTAGTCTCTTTA-3	0	0.429907	1.44047	0.429907	1.66712
Q_WE-ACGATACGTCGCGAAA-1	0	1.63057	0.862436	0	0.862436		Q_WE-ACCTTTATCCATTCTA-3	0	0	0	0	1.52206
Q_WE-ACGATACTCCAACCAA-1	0.761592	1.18887	0.761592	2.31584	0		Q_WE-ACCTTTATCTTCGGTC-3	0	0.915811	0	0	1.38569
Q_WE-ACGATACTCGTCACGG-1	0.711278	1.8218	1.41337	0.711278	0		Q_WE-ACGAGCCAGCCGGTAA-3	1.58983	1.41642	1.20649	0.576939	1.20649
Q_WE-ACGATACTCTATCCCG-1	1.77896	1.45453	0	0.971244	0.971244		Q_WE-ACGAGCCAGCGTCTAT-3	0	0	2.45342	0	1.07581
Q_WE-ACGATGTAGTACTTGC-1	0	0	0	0.97293	1.24373		Q_WE-ACGAGCCCAAACTGTC-3	0	1.26195	0.818079	0	1.56829
Q_WE-ACGATGTGTCCGAATT-1	1.98695	1.13068	0	1.98695	0		Q_WE-ACGAGCCCAGCAGTTT-3	0	1.21448	1.21448	0.581945	0.581945
Q_WE-ACGCAGCAGTATTGGA-1	0.603646	1.46212	0.603646	0.603646	0.603646		Q_WE-ACGAGCCCATATGGTC-3	0	0	0.898804	0	1.68083
Q_WE-ACGCAGCCAAACAACA-1	0	0	0.868574	0	0		Q_WE-ACGAGCCGTCAACATC-3	1.62416	1.62416	1.11089	0	0
Q_WE-ACGCAGCGTGCAGTAG-1	0	1.593	0	0	1.593		Q_WE-ACGAGCCGTTAGAACA-3	1.69062	1.16671	0	0	1.16671
Q_WE-ACGCAGCGTTTGTTTC-1	0	1.60339	0	1.09357	0		Q_WE-ACGAGCCTCAAAGACA-3	0	0	1.57267	1.31593	0.737779
Q_WE-ACGCAGCTCCCACTTG-1	1.1581	1.68041	0	0	0		Q_WE-ACGAGGAAGAATGTTG-3	0	0.803332	2.19881	0.480254	0.803332
Q_WE-ACGCCAGCAAGAGGCT-1	0	0	2.16195	1.68514	1.45743		Q_WE-ACGAGGAAGAGACTTA-3	0	0.612763	0.612763	0.612763	1.26316
Q_WE-ACGCCAGGTACGAAAT-1	0	0	1.624	0.857718	1.624		Q_WE-ACGAGGAAGTGACTCT-3	0	0	1.79867	1.56469	0
Q_WE-ACGCCAGGTGTAACGG-1	2.14211	1.05756	0	0	0		Q_WE-ACGAGGACAGACAAAT-3	0	0	0.816033	0	1.56539
Q_WE-ACGCCAGTCCGTAGGC-1	0	0	1.57075	1.9044	0		Q_WE-ACGAGGAGTCAGTGGA-3	0	0	2.08767	0	1.34194
Q_WE-ACGCCGACAAGCTGAG-1	0	0	2.37671	2.17652	0		Q_WE-ACGATACAGAATGTTG-3	1.30298	0.850204	0	0	1.6135
Q_WE-ACGCCGAGTCCAGTGC-1	1.4772	0.989664	0	0	0		Q_WE-ACGATACAGGTGCAAC-3	1.8402	0.92174	1.18494	1.18494	1.8402
Q_WE-ACGCCGAGTCCGTCAG-1	0	1.02957	1.85623	1.02957	0		Q_WE-ACGATACAGTGGTAGC-3	0.807749	1.78698	0.807749	0	1.24867
Q_WE-ACGCCGAGTGCAGTAG-1	0	0.942989	1.74098	1.98384	1.41956		Q_WE-ACGATACCAAGCTGGA-3	0	0	0	0	0
Q_WE-ACGCCGAGTTCCCTTG-1	0	0	1.46994	1.88428	1.46994		Q_WE-ACGATACGTCGCATAT-3	0	0.292031	1.31188	0.292031	1.2161
Q_WE-ACGGAGAAGTGGTAGC-1	0.962958	0	0.962958	0	0		Q_WE-ACGATGTAGACTTTCG-3	0.870748	1.32903	0.870748	0	2.70049
Q_WE-ACGGAGACATCGTCGG-1	0	0	2.23322	0.870586	0		Q_WE-ACGATGTAGCCAGGAT-3	0	0	2.12623	0	0
Q_WE-ACGGAGAGTGATGATA-1	0	0	1.21715	2.09589	0		Q_WE-ACGATGTTCACCGTAA-3	0	0	2.22068	0.521447	1.75635
Q_WE-ACGGAGATCACAGTAC-1	1.42553	0.9478	0.9478	0.9478	0.9478		Q_WE-ACGCAGCAGACAGGCT-3	0	1.11474	2.41982	0.705264	2.21866
Q_WE-ACGGAGATCGGAATCT-1	0	0	0	1.36602	0.679675		Q_WE-ACGCAGCAGAGTGACC-3	1.48653	2.05968	0.997267	0	1.81362
Q_WE-ACGGAGATCGTATCAG-1	0.822634	0	0.822634	1.57473	0		Q_WE-ACGCAGCAGCGTCTAT-3	0	1.49728	2.26942	0	2.17548
Q_WE-ACGGAGATCTGTACGA-1	0	0	1.31481	1.31481	1.86379		Q_WE-ACGCAGCGTGTTTGGT-3	1.24215	2.12694	0	0	1.24215
Q_WE-ACGGCCAAGCCGATTT-1	2.21617	1.31481	0	1.31481	0		Q_WE-ACGCAGCGTTAAGATG-3	0	1.6558	1.89457	0.880634	1.89457
Q_WE-ACGGCCAAGCTAGCCC-1	1.53317	0	0	0.793421	1.23019		Q_WE-ACGCAGCTCAACACCA-3	1.45717	1.24426	0.973391	0	0.600731
Q_WE-ACGGCCAAGTAGATGT-1	1.46187	1.78691	0	0.977198	0		Q_WE-ACGCAGCTCGGACAAG-3	0	0	1.8012	0	1.26086
Q_WE-ACGGCCAAGTGTGAAT-1	0	0	2.43467	0	0.911251		Q_WE-ACGCAGCTCTGTCTAT-3	0.426113	0.426113	1.2965	1.13949	0.723961
Q_WE-ACGGCCACACTAGTAC-1	0	0	1.51059	0	1.20984		Q_WE-ACGCCAGCAGATAATG-3	0	1.8917	0	0	0
Q_WE-ACGGCCAGTCGCGAAA-1	2.11585	1.95735	0.795749	1.2332	1.2332		Q_WE-ACGCCAGTCCATGAAC-3	0	1.12285	0	0	1.63846
Q_WE-ACGGCCATCCAGGGCT-1	0	0	0	1.03469	0		Q_WE-ACGCCAGTCGGAGCAA-3	0	0	1.08306	0	0.681504
Q_WE-ACGGGCTAGATAGTCA-1	0	0	2.65134	1.45705	0.973288		Q_WE-ACGCCGAGTCCTGCTT-3	0	0	1.28454	0.835734	0
Q_WE-ACGGGCTAGGGTGTTG-1	0	0	1.31097	1.991	1.03195		Q_WE-ACGCCGAGTGACCAAG-3	0	0	2.04817	0	1.7052
Q_WE-ACGGGCTGTAGGACAC-1	0.882735	1.56444	1.46036	0.386962	0.882735		Q_WE-ACGCCGATCCACGAAT-3	0	0	1.88409	0	1.33241
Q_WE-ACGGGCTGTAGGCTGA-1	0	0	2.13238	0.723742	1.43184		Q_WE-ACGGAGAAGAATGTTG-3	0	1.58772	0	0	2.17306
Q_WE-ACGGGCTGTTCCGTCT-1	1.35711	0.893014	0.543045	1.67287	1.5274		Q_WE-ACGGAGAAGGGTTCCC-3	0	1.23424	2.82331	0	1.77011
Q_WE-ACGGGCTTCTTGTTTG-1	0	0.836697	0.836697	2.31857	0		Q_WE-ACGGAGACAACACCTA-3	0	0	0.602896	0	1.63647
Q_WE-ACGGGTCAGCTAGTCT-1	1.33036	0	0	0	0		Q_WE-ACGGAGACAAGCTGTT-3	0.441258	0	2.39643	1.32795	1.69328
Q_WE-ACGGGTCCAGGGTTAG-1	0	0	1.53908	1.53908	0		Q_WE-ACGGAGACACGACTCG-3	1.25062	2.13742	0.809267	0	0.809267
Q_WE-ACGGGTCGTCACCCAG-1	1.45793	0.741471	0.741471	0.741471	0		Q_WE-ACGGAGACAGACAGGT-3	1.71289	1.71289	0.759045	0	0.759045
Q_WE-ACGTCAAAGCATGGCA-1	1.19373	0	0	1.19373	0		Q_WE-ACGGAGACATGAACCT-3	1.18499	1.71223	2.31082	0	0
Q_WE-ACGTCAAAGCCCAGCT-1	0	0	2.3971	0	1.25214		Q_WE-ACGGAGAGTCACACGC-3	0	1.19091	2.39093	1.19091	1.39956
Q_WE-ACGTCAACAAGCCTAT-1	1.2023	1.73263	0	0	0		Q_WE-ACGGAGATCCGTACAA-3	2.67325	1.77569	2.58482	0	1.77569
Q_WE-ACGTCAACATTCTTAC-1	1.63328	1.45781	0	0.973903	0		Q_WE-ACGGCCAAGCTAGTGG-3	1.11805	1.816	0.707761	0	1.97083
Q_WE-ACGTCAAGTAAGAGAG-1	1.60222	0.84215	0	1.29273	0		Q_WE-ACGGCCAAGTCATGCT-3	1.20201	1.36315	1.73229	0.4585	1.36315
Q_WE-ACGTCAATCAAACCAC-1	0	0	0	1.46801	1.46801		Q_WE-ACGGCCAAGTTGAGAT-3	1.52262	1.94215	0.786065	0	1.52262
Q_WE-ACGTCAATCACAGTAC-1	0.980413	0	0.980413	0.980413	0		Q_WE-ACGGCCACACGACGAA-3	0	0	0	0	0.540938
Q_WE-ACGTCAATCATACGGT-1	0	1.47681	2.41026	0	1.47681		Q_WE-ACGGCCACAGAGTGTG-3	0	0	1.98532	0	1.64627
Q_WE-ACGTCAATCCGCGTTT-1	0	0	2.54104	2.01437	0		Q_WE-ACGGCCATCAGAGCTT-3	0	1.0681	1.90651	0	1.57271
Q_WE-ACGTCAATCCTCAACC-1	0.608991	0	0	1.79699	0.608991		Q_WE-ACGGGCTAGATCCCAT-3	0	1.9766	1.55411	0	0.808093
Q_WE-ACTATCTCACAACTGT-1	1.00248	1.82052	1.00248	2.06688	1.00248		Q_WE-ACGGGCTAGCCCAATT-3	0	0.392234	0	0	1.57738
Q_WE-ACTATCTCATTAACCG-1	1.73212	1.41141	0	0	0.936434		Q_WE-ACGGGCTCACGGTAGA-3	0	0.79058	1.76108	0	1.76108
Q_WE-ACTATCTGTAGCACGA-1	0	0.558696	0.915003	1.70299	0.915003		Q_WE-ACGGGCTGTATGAAAC-3	0	0	2.20544	2.31091	1.61684
Q_WE-ACTATCTTCCTTGGTC-1	0	0	1.64307	1.12672	0		Q_WE-ACGGGCTGTCTCTCGT-3	0.983703	1.46987	0	0	1.46987
Q_WE-ACTGAACAGATCCCGC-1	0	1.14007	1.43281	1.43281	0		Q_WE-ACGGGTCAGTTGTCGT-3	0	0.493923	1.99977	0	1.43357
Q_WE-ACTGAACCACTGAAGG-1	0.992434	0	0.992434	0.992434	0		Q_WE-ACGGGTCCACCAGTTA-3	0	1.12376	0	0	0
Q_WE-ACTGAACCAGGTGCCT-1	0	0	1.42433	0.946834	0.946834		Q_WE-ACGGGTCCAGACGCTC-3	2.31273	1.61846	0	0.698795	1.10614
Q_WE-ACTGAACGTATATGAG-1	1.84403	1.02029	0	1.02029	0		Q_WE-ACGGGTCGTAATCACC-3	0.57862	0	1.8695	0	1.74072
Q_WE-ACTGAACGTCGGCATC-1	1.15586	1.15586	1.15586	0	1.67775		Q_WE-ACGGGTCTCAGCACAT-3	0	1.05167	1.88514	0.807198	1.05167
Q_WE-ACTGAACGTTATCGGT-1	0.95159	1.43023	2.7284	0	0		Q_WE-ACGGGTCTCTGTCTAT-3	1.85323	2.26266	1.14809	1.44178	1.85323
Q_WE-ACTGAACGTTCATGGT-1	0	0	1.96589	1.11418	0		Q_WE-ACGTCAAAGCGAGAAA-3	2.09165	0	1.65993	1.34529	0.883622
Q_WE-ACTGAGTAGCTGCCCA-1	0	0	0	1.57834	0		Q_WE-ACGTCAACACGGCGTT-3	0	1.23019	1.23019	0	1.23019
Q_WE-ACTGAGTTCGGTGTCG-1	0	0	1.4573	0	0		Q_WE-ACGTCAAGTATATCCG-3	0	0	0	0	0.503288
Q_WE-ACTGATGGTACAGTGG-1	0	0	1.33231	1.33231	1.64571		Q_WE-ACGTCAATCCACTCCA-3	0	1.61922	0.854292	0	0.854292
Q_WE-ACTGATGGTTGTGGAG-1	0	0	1.15758	0.737694	0		Q_WE-ACTATCTAGTGAATTG-3	0	0.536538	1.14111	0.88383	0
Q_WE-ACTGCTCCAAGGGTCA-1	0	0	1.38829	0	1.38829		Q_WE-ACTATCTCACAGAGGT-3	0	1.1374	1.84001	0	1.99551
Q_WE-ACTGCTCGTCCTGCTT-1	0	0	1.25366	0	1.25366		Q_WE-ACTATCTCACCGAATT-3	0	0	2.25733	0	1.06529
Q_WE-ACTGCTCTCAATCACG-1	1.17268	1.17268	0	0	1.17268		Q_WE-ACTATCTTCAGTTTGG-3	0	0	2.16084	0.234894	1.36418
Q_WE-ACTGCTCTCTACGAGT-1	0	0.717937	0	1.42325	0		Q_WE-ACTATCTTCCACGTTC-3	1.48235	1.18444	0.7582	0	1.48235
Q_WE-ACTGTCCCAAAGCGGT-1	1.63854	1.63854	0	0	1.12292		Q_WE-ACTATCTTCCCTTGCA-3	1.58332	1.84415	1.07689	0	1.22947
Q_WE-ACTGTCCCAACACGCC-1	0	0	1.44877	2.5179	1.77271		Q_WE-ACTGAACAGACGCACA-3	2.24197	2.04504	0	0	1.47356
Q_WE-ACTGTCCCAGACTCGC-1	0	0.544105	0	0.544105	0		Q_WE-ACTGAACAGTTTGCGT-3	2.27129	2.10939	0.895535	0	1.53074
Q_WE-ACTGTCCGTCTGGTCG-1	0.911339	1.69799	0.911339	0.911339	0.911339		Q_WE-ACTGAACCAACGATGG-3	2.54392	2.7302	0	0	0.83433
Q_WE-ACTGTCCTCAGGCAAG-1	1.12202	1.12202	0	0	0.71075		Q_WE-ACTGAACGTCCTCCAT-3	0.409931	0.924315	1.71567	1.10752	1.95735
Q_WE-ACTTACTTCCGCTGTT-1	1.59844	1.59844	0	0.839452	0		Q_WE-ACTGAACGTTCGGCAC-3	1.73628	1.41523	0	0	1.41523
Q_WE-ACTTGTTAGCCATCGC-1	1.39043	0.919603	0	0.919603	1.39043		Q_WE-ACTGAACTCAGTGTTG-3	0	0.734972	0.734972	0	1.86053
Q_WE-ACTTGTTAGTGCTGCC-1	0	0	1.66652	2.00694	0		Q_WE-ACTGAACTCGAATGGG-3	1.22397	0	0	0.78861	0.78861
Q_WE-ACTTGTTCATATGCTG-1	0	0	1.36493	1.36493	0		Q_WE-ACTGAGTCAAGGTTTC-3	1.64779	1.64779	0.874845	0	1.50325
Q_WE-ACTTGTTGTTCTCATT-1	0	0	1.23484	1.23484	0		Q_WE-ACTGAGTGTCTAGTGT-3	1.4073	1.29314	0.842476	0.842476	2.13912
Q_WE-ACTTGTTTCCTACAGA-1	0	0	0	1.08442	0		Q_WE-ACTGAGTGTTCCACAA-3	0	0.653986	1.87781	0.653986	1.04605
Q_WE-ACTTGTTTCTAACCGA-1	0	1.41447	0.575812	0	0		Q_WE-ACTGAGTGTTTGACTG-3	0	0	2.29988	0	1.63732
Q_WE-ACTTTCAAGCACAGGT-1	0	0	0.962858	1.15022	1.56404		Q_WE-ACTGATGCACTTACGA-3	1.74715	2.6412	1.51593	0	0.781411
Q_WE-ACTTTCACACGGATAG-1	0	0	1.48646	1.94412	1.27147		Q_WE-ACTGATGCAGTATAAG-3	0	0.654163	1.54631	0	1.32723
Q_WE-ACTTTCACACGGCTAC-1	0	0	1.0878	0.685047	0		Q_WE-ACTGATGGTGAAATCA-3	0	0.509125	1.84224	0	2.19344
Q_WE-ACTTTCACATACGCCG-1	0	0	1.90391	1.0661	1.0661		Q_WE-ACTGATGGTGTCGCTG-3	1.74832	1.42631	0.94843	0	1.87729
Q_WE-ACTTTCATCATACGGT-1	0.794883	0	1.76759	1.23208	0.794883		Q_WE-ACTGATGTCCACGAAT-3	0	0	2.41814	0	1.2687
Q_WE-AGAATAGAGCTATGCT-1	0	0	1.01836	1.51234	0		Q_WE-ACTGCTCGTAGAGTGC-3	0	0.612221	2.15184	0	0
Q_WE-AGAATAGCAAGTAATG-1	0	0	1.80868	1.5357	0.547495		Q_WE-ACTGCTCTCGTTGACA-3	0	0	0.969717	1.45264	1.77692
Q_WE-AGAATAGCACTGTGTA-1	0	0	1.30181	1.30181	0.512216		Q_WE-ACTGTCCTCGGTGTTA-3	1.96805	1.19657	0.931838	0.570746	1.40569
Q_WE-AGAATAGCAGTCGATT-1	0	0	1.87945	1.72721	1.04731		Q_WE-ACTTACTAGTTGTAGA-3	0.675004	1.9146	0.675004	0	1.35895
Q_WE-AGAATAGTCGAGAGCA-1	0	1.86725	0	1.03797	1.03797		Q_WE-ACTTACTCAAGCGATG-3	1.88114	2.07332	0	0	1.32985
Q_WE-AGACGTTTCGCATGGC-1	0	0	0	1.96707	0.750534		Q_WE-ACTTACTCAGCCTTTC-3	1.11446	1.62843	0	0	1.11446
Q_WE-AGAGCGACAGGAATGC-1	0	1.14333	0	1.66287	0		Q_WE-ACTTACTGTATGGTTC-3	0	0	1.48737	1.34925	1.48737
Q_WE-AGAGCGATCCTTGGTC-1	0	0	0	1.27601	0.829056		Q_WE-ACTTACTGTCTAGGTT-3	1.84168	2.33093	0	0	1.6055
Q_WE-AGAGCGATCGAACGGA-1	0	0	1.35953	1.35953	0		Q_WE-ACTTACTGTTTGCATG-3	1.57205	1.19086	0	0.567187	1.71915
Q_WE-AGAGCTTAGTCCAGGA-1	0	0	0	0	0		Q_WE-ACTTACTTCGCCCTTA-3	1.44318	1.82045	0	0	1.92008
Q_WE-AGAGCTTCAGCATGAG-1	0	0.873502	2.07649	0.873502	0.873502		Q_WE-ACTTACTTCTACTTAC-3	1.38998	1.10189	0.695606	0.695606	1.79585
Q_WE-AGAGTGGAGGACAGAA-1	0.67439	0.67439	0.67439	1.91354	0		Q_WE-ACTTACTTCTGCCCTA-3	0	0.597808	2.58565	0	2.30253
Q_WE-AGAGTGGCACTTCTGC-1	1.74787	1.74787	1.42589	1.74787	0		Q_WE-ACTTGTTAGATGTTAG-3	2.28172	1.50794	0	0	1.50794
Q_WE-AGAGTGGCATTGGGCC-1	0	0	0	2.43494	0		Q_WE-ACTTGTTAGTAGGCCA-3	1.41264	1.58586	0.937425	0	1.73346
Q_WE-AGAGTGGGTGAGGGAG-1	0	1.96448	0	1.40256	1.40256		Q_WE-ACTTGTTTCAGTTAGC-3	1.42437	1.83398	0.718691	0	1.83398
Q_WE-AGAGTGGTCAAAGTAG-1	0	0	0.881131	1.65649	0.881131		Q_WE-ACTTGTTTCTTGTATC-3	0.667012	0.667012	1.34683	0	1.06361
Q_WE-AGAGTGGTCATGTGGT-1	1.09225	0	0	1.09225	1.6018		Q_WE-ACTTTCACACCTATCC-3	1.57191	1.99602	0	0	1.57191
Q_WE-AGATCTGAGGCTCTTA-1	0	0	1.29896	0.63578	1.02137		Q_WE-ACTTTCACATGAAGTA-3	1.0113	1.83218	2.36278	1.50371	1.9632
Q_WE-AGATCTGTCCTGCAGG-1	0	0.828329	1.58278	0.828329	0.828329		Q_WE-ACTTTCAGTCGTGGCT-3	0	0.467779	0.467779	0.467779	0.78522
Q_WE-AGATTGCCAGAGTGTG-1	1.02462	1.02462	1.02462	1.84973	0		Q_WE-ACTTTCAGTTCAACCA-3	2.29512	0.749385	0.749385	0	1.69796
Q_WE-AGATTGCCAGCTGCTG-1	0	1.70815	0	1.18154	0		Q_WE-ACTTTCATCCACGACG-3	0	0	2.07942	0	1.64864
Q_WE-AGATTGCCATGTCCTC-1	0	0	1.10654	1.10654	0		Q_WE-AGAATAGAGTCCGGTC-3	0	0	0.989081	0	1.65286
Q_WE-AGATTGCGTCCAGTTA-1	1.33809	0	1.65204	0.877914	0.877914		Q_WE-AGAATAGCAACTGCTA-3	2.80788	0.679771	0	0.679771	1.76937
Q_WE-AGATTGCGTTGAGTTC-1	0	0	2.76885	0	1.78843		Q_WE-AGAATAGCACATGGGA-3	1.56243	1.34229	0.664025	0	1.34229
Q_WE-AGCAGCCAGATCTGAA-1	0	0	1.35226	1.35226	0		Q_WE-AGAATAGCAGCTGTGC-3	0	0	1.68899	0	0
Q_WE-AGCAGCCAGATGTTAG-1	0	0	0.756095	1.47929	0		Q_WE-AGAATAGGTCTAACGT-3	0.660297	1.88892	0	0.660297	1.73639
Q_WE-AGCAGCCCAGTCCTTC-1	0	0	2.49243	1.04677	0		Q_WE-AGAATAGGTGCAGACA-3	1.54024	1.96143	0.798361	0	1.54024
Q_WE-AGCAGCCGTCTCCCTA-1	0	0	0	0	1.08545		Q_WE-AGAATAGGTTACGTCA-3	0	0	2.41442	0	0.821062
Q_WE-AGCAGCCGTTGCGTTA-1	1.00419	1.19582	1.19582	1.19582	0.455251		Q_WE-AGACGTTAGACCGGAT-3	1.06886	1.75442	1.06886	0	1.35276
Q_WE-AGCAGCCTCACCATAG-1	0	0	2.44829	1.13582	0		Q_WE-AGACGTTTCCGCATAA-3	1.80607	1.47955	0	0	0
Q_WE-AGCAGCCTCCCTAACC-1	1.45781	2.02723	0	0	1.45781		Q_WE-AGACGTTTCTAACCGA-3	1.31199	0.966274	1.06453	0	1.31199
Q_WE-AGCATACAGGACGAAA-1	1.38772	1.38772	0	0.917432	0		Q_WE-AGAGCGAAGACGCAAC-3	0	0.579551	1.87129	0	2.18069
Q_WE-AGCATACAGGAGTTGC-1	0.865374	1.32223	0	0	1.32223		Q_WE-AGAGCGAGTTATGTGC-3	0	0	2.1912	0	0
Q_WE-AGCATACCAATAAGCA-1	0	0.729645	1.66721	1.14699	0.729645		Q_WE-AGAGCGATCAAGCCTA-3	0	0	1.49056	0.763851	1.49056
Q_WE-AGCATACCAGCTCGAC-1	0	0	1.11501	1.81222	0.705471		Q_WE-AGAGCTTCAAGCCCAC-3	0	0	1.89939	0	1.34571
Q_WE-AGCATACCAGTATGCT-1	0	0	0	0.962958	0		Q_WE-AGAGCTTCAGTAAGAT-3	0.713235	0	0	0	1.64139
Q_WE-AGCATACCATGCATGT-1	0	1.08196	0	1.08196	0		Q_WE-AGAGCTTGTCTTGATG-3	0	0	2.1221	0	0.904106
Q_WE-AGCATACGTTACGGAG-1	0	0.844716	1.84202	1.296	0.844716		Q_WE-AGAGTGGAGAAGGTGA-3	0	1.11432	3.06689	0	1.96606
Q_WE-AGCATACTCAGCATGT-1	0	0.654607	0	0	0		Q_WE-AGAGTGGCACTTCGAA-3	0	0	1.72377	0	0
Q_WE-AGCATACTCATAGCAC-1	0	0.735396	0.735396	0.735396	0.735396		Q_WE-AGAGTGGGTGTTAAGA-3	0	1.19808	2.97092	0	0
Q_WE-AGCCTAACAGGGATTG-1	0	0	1.91255	1.91255	0		Q_WE-AGAGTGGTCAGATAAG-3	0	0.747039	1.16984	0	1.69432
Q_WE-AGCCTAATCACATAGC-1	0	0	2.44463	1.83468	1.28967		Q_WE-AGAGTGGTCCGTAGGC-3	0	0	1.57045	0	1.57045
Q_WE-AGCCTAATCTGTCCGT-1	0	0	0	1.49923	1.49923		Q_WE-AGATCTGAGAAACGAG-3	1.87562	1.32507	0	0	0.867611
Q_WE-AGCGGTCCAATCTGCA-1	0	0	2.22717	2.06619	0		Q_WE-AGATCTGAGATGGCGT-3	0	0	2.04592	0.987334	0.987334
Q_WE-AGCGGTCCAGTCACTA-1	0	0.979893	1.46518	1.79051	1.46518		Q_WE-AGATCTGCATCCGTGG-3	0.611834	0.611834	1.80218	0.988657	1.65232
Q_WE-AGCGGTCGTCCCTACT-1	0	0	2.36536	0.958574	0		Q_WE-AGATTGCAGGACACCA-3	1.76729	1.53498	0	0	0
Q_WE-AGCGGTCGTCTGGTCG-1	1.79678	1.25707	0	1.25707	0		Q_WE-AGATTGCAGGAGCGAG-3	1.62969	1.31771	0	0	0
Q_WE-AGCGGTCGTTGCTCCT-1	1.58033	0	1.07441	0	1.07441		Q_WE-AGATTGCAGTGAACGC-3	0	0.650679	2.12043	0	1.3219
Q_WE-AGCGGTCTCATACGGT-1	0	1.64712	0	1.64712	0		Q_WE-AGATTGCCAGAGTGTG-3	1.05707	0	0	0	1.05707
Q_WE-AGCGTATAGACACGAC-1	0	0.872284	0	0	0		Q_WE-AGATTGCGTCTTGCGG-3	1.85365	2.29976	1.02761	0	1.02761
Q_WE-AGCGTATAGTCTCCTC-1	1.0671	0	0	1.0671	0		Q_WE-AGATTGCGTGTGCCTG-3	1.02611	0	1.02611	0	0
Q_WE-AGCGTATTCATCGGAT-1	0	0	0	0	1.27984		Q_WE-AGCAGCCGTCGCATAT-3	0.574655	0	1.58568	0	0.937283
Q_WE-AGCGTCGAGACGCTTT-1	0	0	2.08718	1.74189	0		Q_WE-AGCAGCCTCTCCGGTT-3	0.615135	1.37994	1.48152	0	1.13936
Q_WE-AGCGTCGGTTGCGTTA-1	0	0	2.03526	1.29793	0		Q_WE-AGCATACAGAAGGTTT-3	0	0	2.02709	0	0.973801
Q_WE-AGCGTCGTCAGGTTCA-1	0	0	1.42325	0	1.42325		Q_WE-AGCATACAGCGACGTA-3	1.71119	1.31408	0.64559	0	1.31408
Q_WE-AGCGTCGTCGCACTCT-1	0	0	0	0	0		Q_WE-AGCATACAGGTAAACT-3	0	1.06798	2.66489	1.06798	1.57256
Q_WE-AGCTCCTAGCGTGAGT-1	0	0	1.50154	1.82984	0		Q_WE-AGCATACGTATAGGGC-3	0	0.535332	1.89674	0	1.51294
Q_WE-AGCTCCTAGTTGAGAT-1	1.87578	1.54414	0	1.87578	0		Q_WE-AGCATACGTCCAGTTA-3	1.23675	1.40007	1.40007	0	2.31909
Q_WE-AGCTCCTCATAAAGGT-1	0	1.02542	0	1.30357	0.638762		Q_WE-AGCATACTCCAGAGGA-3	0	0.713235	1.41628	0	1.12531
Q_WE-AGCTCCTCATGCAATC-1	0	1.04653	1.5466	1.87843	1.04653		Q_WE-AGCATACTCTAAGCCA-3	2.37902	0.502564	1.71752	0	1.28421
Q_WE-AGCTCCTTCGCAAACT-1	0	0	1.39074	1.39074	0.69611		Q_WE-AGCCTAAAGACGCAAC-3	2.43841	2.17941	0	0	1.59342
Q_WE-AGCTCCTTCTTAGCCC-1	0	0	1.7415	0	1.20984		Q_WE-AGCCTAAAGCAACGGT-3	1.75551	0.786911	0.786911	0	1.75551
Q_WE-AGCTCTCAGCCATCGC-1	1.63532	0	0	1.63532	1.32284		Q_WE-AGCCTAAAGGGTATCG-3	0	0	1.71472	0	0
Q_WE-AGCTCTCGTGTGACGA-1	2.14582	1.25743	1.7972	1.25743	1.25743		Q_WE-AGCCTAAGTCAGGACA-3	2.46172	1.85042	0.728756	0.728756	1.66582
Q_WE-AGCTCTCTCATCGATG-1	1.84613	0	0	1.02188	1.02188		Q_WE-AGCCTAATCACCCGAG-3	0	0.627328	1.96125	0	1.67952
Q_WE-AGCTCTCTCTGCGTAA-1	0	0	2.22484	2.0639	0		Q_WE-AGCCTAATCTCGATGA-3	1.57264	1.35183	0.670306	0	2.44263
Q_WE-AGCTTGAAGACCGGAT-1	0	0.892801	1.67258	1.35685	0.892801		Q_WE-AGCGGTCAGCGCTCCA-3	1.93908	1.60307	1.09331	0.689171	0.689171
Q_WE-AGCTTGAAGACGACGT-1	0	0	0.866171	1.87352	0.866171		Q_WE-AGCGGTCAGGGATCTG-3	0	0	2.67177	1.96301	1.23788
Q_WE-AGCTTGAAGACTGGGT-1	0	0	1.43265	1.99872	0		Q_WE-AGCGGTCCATGACGGA-3	1.36471	1.36471	0	1.36471	2.11463
Q_WE-AGCTTGAAGACTGTAA-1	0	0	0	1.37148	1.68858		Q_WE-AGCGTATAGCAGCCTC-3	0	0.722868	1.43055	1.13805	0
Q_WE-AGCTTGAAGATCTGAA-1	0	0	1.93358	1.59794	1.77978		Q_WE-AGCGTATAGCTGCGAA-3	0.952079	1.75324	1.43083	0	0
Q_WE-AGCTTGAGTACCGCTG-1	2.00527	0	0	1.14508	0		Q_WE-AGCGTATGTCTCATCC-3	0.833594	0	2.17582	0	1.28181
Q_WE-AGCTTGAGTTCCGGCA-1	0	0	0.885333	0.537601	0.885333		Q_WE-AGCGTATGTTAAGAAC-3	1.98731	0	0	0	1.98731
Q_WE-AGGCCACAGCTCCTTC-1	0	2.14078	0	1.05658	0		Q_WE-AGCGTATTCACGATGT-3	1.79604	1.25644	0	0	0.813788
Q_WE-AGGCCACCAACGATCT-1	0	1.7742	0	0	0		Q_WE-AGCGTATTCTGGTTCC-3	0	0.854369	0	0	0.854369
Q_WE-AGGCCACCACGGCCAT-1	1.77787	1.45352	0	0	0		Q_WE-AGCGTCGAGATCCCAT-3	0	1.08881	1.24226	0	1.85934
Q_WE-AGGCCACCACGTGAGA-1	0	0	0.909121	1.93565	0.909121		Q_WE-AGCGTCGAGTTCGCGC-3	0	0.588392	2.00266	0	1.61053
Q_WE-AGGCCACGTCACAAGG-1	0	0	1.09015	0	0.686808		Q_WE-AGCGTCGCACGAAAGC-3	1.36645	0.900449	0	0	0.900449
Q_WE-AGGCCGTAGTTACCCA-1	0	0	0.838556	0	1.28814		Q_WE-AGCGTCGGTTAGATGA-3	1.6722	0.732831	0	0	1.44525
Q_WE-AGGCCGTCAACACCCG-1	1.69122	1.3739	2.42724	1.3739	0		Q_WE-AGCGTCGTCGTGGACC-3	0	0	1.99872	0	1.43265
Q_WE-AGGCCGTGTACTTAGC-1	0.927383	0	0.927383	2.78987	0		Q_WE-AGCTCCTAGCGATCCC-3	1.93279	2.09069	0	0	1.74519
Q_WE-AGGCCGTTCGTGGTCG-1	0	1.07314	0	1.5788	0		Q_WE-AGCTCCTAGTGGGTTG-3	1.4868	2.2573	0	0	1.8139
Q_WE-AGGGAGTAGATGGCGT-1	0	0	0	0	0		Q_WE-AGCTCCTGTAAGTTCC-3	0	0.296842	1.41353	0.296842	1.12285
Q_WE-AGGGAGTAGCGTGAAC-1	0	0	1.33654	0	0.876684		Q_WE-AGCTCCTGTTATCCGA-3	0	0.95443	1.99996	0	2.35926
Q_WE-AGGGAGTAGCTCCTCT-1	0.903582	0.903582	0	0	0.903582		Q_WE-AGCTCCTGTTGAGGTG-3	0	0	1.71242	0	1.71242
Q_WE-AGGGAGTTCCAAAGTC-1	0	0.905333	0	2.12391	0		Q_WE-AGCTCCTTCTTCAACT-3	2.28902	1.69242	1.49236	0.400462	2.06625
Q_WE-AGGGAGTTCTTCGGTC-1	0	0	0.776815	1.20868	1.20868		Q_WE-AGCTCTCAGGACAGAA-3	0	0.928029	1.96264	0	1.72072
Q_WE-AGGGATGCAACCGCCA-1	1.17199	0.748679	1.17199	2.0393	0		Q_WE-AGCTCTCAGTAGATGT-3	1.66547	1.90472	0	0	1.66547
Q_WE-AGGGATGCATCGACGC-1	0	0	1.33866	1.99216	0.878366		Q_WE-AGCTCTCGTGGCGAAT-3	2.02127	1.28625	1.28625	0	0.837068
Q_WE-AGGGATGTCCAGGGCT-1	0	1.82023	0	1.49265	0		Q_WE-AGCTCTCTCAGCTCGG-3	1.34929	2.39712	0	0.886799	1.66431
Q_WE-AGGGATGTCGTGGTCG-1	0	0.842828	0.842828	0	0		Q_WE-AGCTTGACAGTTTACG-3	0	1.07074	1.07074	0	2.15989
Q_WE-AGGGTGAAGAAGGGTA-1	1.39089	0	0	1.95116	0		Q_WE-AGCTTGAGTCTAGAGG-3	0	2.23471	2.87286	2.49527	2.07357
Q_WE-AGGGTGAAGTTGTAGA-1	0	0	1.61329	0.85005	0		Q_WE-AGCTTGATCTTTCCTC-3	1.52967	1.76168	0	0	2.94881
Q_WE-AGGGTGAGTGACAAAT-1	1.65844	0.882541	0	1.65844	0		Q_WE-AGGCCACAGCGAGAAA-3	0	0.410785	1.26413	0	1.95953
Q_WE-AGGTCATCACAGCCCA-1	0	0	1.22414	1.22414	1.52646		Q_WE-AGGCCGTAGACAGGCT-3	2.17311	1.46711	0	0	0.747741
Q_WE-AGGTCATCACGGTAAG-1	1.11501	1.62908	1.11501	1.11501	0		Q_WE-AGGCCGTCACAGAGGT-3	2.0614	1.25089	0.809475	0	1.88862
Q_WE-AGGTCATCATCAGTCA-1	0	0.832418	1.28031	1.28031	0.832418		Q_WE-AGGCCGTCAGATGGGT-3	2.20007	1.76051	0	0	1.43753
Q_WE-AGGTCCGAGAGGTTGC-1	2.28241	1.36951	0	0	0		Q_WE-AGGGAGTCACAGCCCA-3	0	0	2.00444	0	0.727703
Q_WE-AGGTCCGAGTGCCATT-1	0	0	1.39157	0	1.95193		Q_WE-AGGGAGTCACAGGCCT-3	0	0	2.485	0.798563	0.798563
Q_WE-AGGTCCGCAAAGCAAT-1	0	0	2.14095	1.05671	1.05671		Q_WE-AGGGAGTGTAGCTAAA-3	0	0.410836	2.31702	0.410836	1.10933
Q_WE-AGTAGTCCAATGGAAT-1	0	0	2.18263	0.753408	0.753408		Q_WE-AGGGATGCATCACAAC-3	0	0.720583	1.13503	0.720583	1.42717
Q_WE-AGTAGTCGTAAGGGCT-1	0	1.6881	0	0	0		Q_WE-AGGGATGGTCAGCTAT-3	1.94283	2.0763	0	0.691352	1.09622
Q_WE-AGTAGTCTCTCCTATA-1	0	0	1.57302	1.06835	0		Q_WE-AGGGATGGTTCACCTC-3	1.93801	1.93801	0.842037	0	0.842037
Q_WE-AGTCTTTCACAAGTAA-1	0	1.00052	1.00052	1.81793	0		Q_WE-AGGGATGTCCTCAATT-3	1.28379	1.28379	0	0	1.28379
Q_WE-AGTCTTTCATGGTCTA-1	1.19711	0	1.19711	0	0		Q_WE-AGGGTGACACAGTCGC-3	1.69152	1.93205	1.819	0	2.49066
Q_WE-AGTCTTTGTGTAACGG-1	0	0	1.68237	2.27794	0		Q_WE-AGGGTGATCAAAGTAG-3	0	0	0	0	1.00852
Q_WE-AGTGAGGAGACAAGCC-1	0	0	2.45515	1.84437	0.846309		Q_WE-AGGTCATAGACGCACA-3	0	0	1.37192	0	2.12313
Q_WE-AGTGAGGAGCTCCCAG-1	0	1.02428	1.51955	1.51955	0		Q_WE-AGGTCATAGGGTGTTG-3	0	0	0.912587	0.912587	0.912587
Q_WE-AGTGAGGTCAGTCAGT-1	0.982185	1.46801	0	0.982185	0		Q_WE-AGGTCATAGGTGATAT-3	1.2066	1.58995	0	0	1.41653
Q_WE-AGTGAGGTCCAGAAGG-1	1.73898	0	0	0.776055	0		Q_WE-AGGTCATTCACTTATC-3	1.56256	1.56256	1.39049	0	2.145
Q_WE-AGTGGGAAGTTCGCGC-1	0	0	2.44694	1.65273	1.13481		Q_WE-AGGTCCGCACGTCAGC-3	0	0	2.0909	0.883123	0.883123
Q_WE-AGTGTCAAGCGCCTCA-1	0	0	0	0	1.00363		Q_WE-AGGTCCGCAGGCTCAC-3	0.942319	1.98289	1.74008	0	0
Q_WE-AGTGTCAAGGCTAGCA-1	0.781861	0	0	1.51658	0		Q_WE-AGGTCCGTCGACAGCC-3	0.570746	0	1.19657	0	1.19657
Q_WE-AGTGTCACATCTGGTA-1	1.47032	0	0	0.98407	0.98407		Q_WE-AGGTCCGTCTAACTCT-3	0.786521	0.786521	0	0	0.786521
Q_WE-AGTGTCAGTAGGCATG-1	0	0	0.929419	2.15931	0		Q_WE-AGTAGTCCACGAAAGC-3	0	0.975342	0.975342	0	0.975342
Q_WE-AGTGTCATCGTATCAG-1	1.5622	2.1446	0	1.05941	0		Q_WE-AGTAGTCCATGTAAGA-3	0	0	1.48525	0	1.18705
Q_WE-AGTGTCATCGTGGGAA-1	0	0	0	0	0.753408		Q_WE-AGTAGTCGTGACGCCT-3	1.60328	0.842903	0.842903	0	0.842903
Q_WE-AGTGTCATCTGGCGTG-1	0	0	2.4543	0	1.84358		Q_WE-AGTAGTCTCGGATGTT-3	1.28808	1.68201	1.50432	0	1.50432
Q_WE-AGTTGGTGTTATCGGT-1	0	0	0.941937	2.17756	0		Q_WE-AGTAGTCTCTCACATT-3	1.37003	1.20848	0	0	1.20848
Q_WE-AGTTGGTTCAGTTAGC-1	0	0.970938	0	0	0		Q_WE-AGTCTTTCACCTGGTG-3	0	0.552113	2.20895	0	1.37313
Q_WE-AGTTGGTTCATTGCGA-1	0	0	1.1489	0	0		Q_WE-AGTCTTTCACGGCCAT-3	0	0	1.86642	1.15878	1.15878
Q_WE-ATAACGCCACCAGATT-1	0	1.48191	0	0.993504	0		Q_WE-AGTCTTTCACTTAACG-3	1.7282	1.5485	0.655496	0	1.32927
Q_WE-ATAACGCCAGCGTAAG-1	0	0	1.77683	1.59511	1.08669		Q_WE-AGTCTTTGTACGCTGC-3	0.941555	2.34025	0.941555	0	1.98181
Q_WE-ATAACGCCAGCGTTCG-1	0	0	1.9855	1.42102	0.716434		Q_WE-AGTCTTTGTCGCTTCT-3	2.19987	1.72009	0.763728	0	1.19166
Q_WE-ATAAGAGCAATGTTGC-1	0	0	2.17813	0.885249	0.537542		Q_WE-AGTCTTTGTGCCTGCA-3	1.81247	2.05849	0	0	0
Q_WE-ATAAGAGGTCATGCAT-1	0.460304	1.01293	0.460304	1.3668	0		Q_WE-AGTGAGGGTTAAGACA-3	0	0.628265	1.68116	0	1.83196
Q_WE-ATAAGAGGTCCGAATT-1	1.29735	1.29735	0	1.84358	0		Q_WE-AGTGAGGTCGGACAAG-3	0	0	1.44512	0.963626	1.44512
Q_WE-ATAAGAGTCGCGCCAA-1	0	0	2.40037	2.09953	1.35194		Q_WE-AGTGGGAAGCTGCCCA-3	0	0	1.17806	0.988074	0.753319
Q_WE-ATAGACCAGGCTAGCA-1	0.957485	1.43753	0	0	0		Q_WE-AGTGGGACATCCCACT-3	0	0	2.22692	1.32365	0
Q_WE-ATAGACCCATTAGCCA-1	0	1.19054	0.762872	1.48914	0.762872		Q_WE-AGTGGGAGTGGCTCCA-3	2.24861	0.880634	0	0	1.6558
Q_WE-ATAGACCTCACTATTC-1	0	0	1.35674	1.91206	0		Q_WE-AGTGGGATCACGATGT-3	1.0439	2.75507	0	0	1.54341
Q_WE-ATCACGAAGATGCCAG-1	0	0	0	0	0		Q_WE-AGTGGGATCGCCAAAT-3	0	0	1.47373	0.752279	1.47373
Q_WE-ATCACGAAGTCTCAAC-1	0	0	0.931185	0	1.40488		Q_WE-AGTGTCAAGTCGATAA-3	2.11488	0	0.899237	0	1.68142
Q_WE-ATCACGAGTTGGAGGT-1	0	0	1.97501	1.63662	1.12132		Q_WE-AGTGTCACAACGATGG-3	0	0.503236	1.71891	0	2.02031
Q_WE-ATCACGATCTCGCTTG-1	0	0	1.02057	0.635195	1.02057		Q_WE-AGTGTCATCACAGTAC-3	0	0	1.53818	0	1.4192
Q_WE-ATCATCTAGGCTCTTA-1	0	0	0	0	0		Q_WE-AGTTGGTAGCCACCTG-3	0	0.536951	1.51599	1.51599	1.14178
Q_WE-ATCATCTCATAAAGGT-1	0	0	1.00577	0	1.00577		Q_WE-AGTTGGTCATGTTGAC-3	2.17782	2.46489	0.682277	0	1.36994
Q_WE-ATCATCTCATGTAAGA-1	0	0	1.08472	1.28412	0		Q_WE-AGTTGGTTCGCAAACT-3	0.881048	0.881048	0.881048	0	1.34204
Q_WE-ATCATCTGTAGCGTAG-1	0	0	0.704073	1.8099	0		Q_WE-ATAACGCCAAACCCAT-3	0	0.33947	2.20652	0.33947	1.61781
Q_WE-ATCATCTGTGCCTGCA-1	0	0	0	0	0		Q_WE-ATAACGCGTACCGAGA-3	0	1.19751	1.727	1.19751	1.19751
Q_WE-ATCATCTTCACAACGT-1	0	1.32547	0	1.32547	0.867932		Q_WE-ATAACGCTCATAAAGG-3	0.995328	1.81104	0	0	2.057
Q_WE-ATCATCTTCTAACCGA-1	2.23266	0	0	0	0		Q_WE-ATAAGAGAGTGCTGCC-3	2.10533	0	0	0	0
Q_WE-ATCATGGGTTGCTCCT-1	0	0	0.792031	1.76327	1.2284		Q_WE-ATAAGAGCATGGTCTA-3	0.968752	0	1.62662	0.597367	2.02004
Q_WE-ATCATGGGTTGGACCC-1	0	0	0	0	0		Q_WE-ATAAGAGGTTGGTTTG-3	0	0.534687	0.881214	1.78312	1.51173
Q_WE-ATCATGGTCACGCATA-1	0	0	0	1.47084	0.98449		Q_WE-ATAAGAGTCAACACCA-3	1.62171	1.85874	0	0	0
Q_WE-ATCATGGTCCGTCATC-1	0	1.00308	1.49365	1.00308	1.27815		Q_WE-ATAAGAGTCAGTTAGC-3	1.28675	1.68052	0	1.01063	1.28675
Q_WE-ATCCACCAGCTGCGAA-1	0	0.582782	1.87749	1.74852	0.582782		Q_WE-ATAAGAGTCGAGCCCA-3	0	0	1.23571	0.595316	0.595316
Q_WE-ATCCACCAGGTGATAT-1	0	0	2.07247	1.49789	0		Q_WE-ATAAGAGTCTTCCTTC-3	1.81051	1.36662	0.900579	0	2.64966
Q_WE-ATCCACCAGTCACGCC-1	0.980413	0	0.980413	1.7912	0.980413		Q_WE-ATAGACCCAAGAGTCG-3	0	0	1.67988	0.737751	0
Q_WE-ATCCACCCAGGTGCCT-1	1.42445	0.581597	1.59827	0	0.94693		Q_WE-ATAGACCGTGCAACGA-3	0	0.605757	2.23285	0	0.605757
Q_WE-ATCCACCCAGTGGAGT-1	0	0	2.17318	1.27965	0.831904		Q_WE-ATAGACCGTGGCGAAT-3	0	0.584604	0.951103	0.584604	1.42962
Q_WE-ATCCACCGTAGGGTAC-1	0	0	2.02025	0	1.1569		Q_WE-ATCACGACAAGCGCTC-3	0	0	1.05508	0	1.25169
Q_WE-ATCCGAAAGAGTACAT-1	0	0	0	0	1.36645		Q_WE-ATCACGATCCGTACAA-3	0	0.556431	0.556431	0	0.911829
Q_WE-ATCCGAAAGTGCGATG-1	0	0	1.15449	0.625383	0.360803		Q_WE-ATCATCTAGACCCACC-3	0	0	1.82975	0	0.716113
Q_WE-ATCCGAAAGTTGAGTA-1	0	0	0	1.50262	0		Q_WE-ATCATCTCAAATACAG-3	2.22288	2.22288	2.86035	0	2.42412
Q_WE-ATCCGAACAGGAACGT-1	0	0.752992	0.752992	0.752992	1.17763		Q_WE-ATCATCTCACGTCAGC-3	1.42234	1.89676	1.25774	0.488191	2.28352
Q_WE-ATCCGAATCAGCTGGC-1	0	0	1.89304	1.70686	0.755138		Q_WE-ATCATCTCATTTCAGG-3	2.13534	1.05256	0	0	1.55391
Q_WE-ATCCGAATCCTAGTGA-1	1.34845	0	0	0	1.34845		Q_WE-ATCATCTGTTACTGAC-3	1.03457	1.53208	1.53208	0.645504	0.645504
Q_WE-ATCCGAATCGGTTAAC-1	0	0	1.21749	1.75048	0.783602		Q_WE-ATCATCTGTTCCAACA-3	0	0	1.22757	0.590179	1.61374
Q_WE-ATCGAGTAGAGCTATA-1	0.903582	0	0.903582	0.903582	0		Q_WE-ATCATCTTCAGTGCAT-3	0.805551	1.78368	1.24584	0	1.24584
Q_WE-ATCGAGTAGGCATGTG-1	0	0	1.39544	1.56777	0.923613		Q_WE-ATCATCTTCGAGGTAG-3	1.14611	1.66617	2.0984	0.539592	1.66617
Q_WE-ATCGAGTAGGTGTTAA-1	0	0.753349	1.1781	0	0		Q_WE-ATCATCTTCGTGGGAA-3	0	0.406033	2.01638	0.406033	2.14157
Q_WE-ATCGAGTCAATCTGCA-1	0	0	0.659935	1.05408	0		Q_WE-ATCATCTTCTTCCTTC-3	0.840125	2.02595	0	0.840125	0.840125
Q_WE-ATCGAGTCACATGGGA-1	2.09007	1.21249	0	1.21249	0		Q_WE-ATCATGGCACAGCCCA-3	0	1.0103	0	0	0
Q_WE-ATCGAGTCATAGGATA-1	0	0	1.63079	0.862595	1.63079		Q_WE-ATCCACCCACAGGTTT-3	1.24838	1.91657	1.63727	0	1.46161
Q_WE-ATCGAGTCATTTCAGG-1	2.76261	0	0	0	1.37832		Q_WE-ATCCACCCAGGGCATA-3	2.35757	1.67669	0.625706	0	1.49923
Q_WE-ATCGAGTTCTATCCTA-1	0	0	1.92325	1.92325	0.774097		Q_WE-ATCCACCCAGGGTATG-3	0	0	1.91802	0	0.638403
Q_WE-ATCTACTAGATATGCA-1	0	0	0.811625	1.25366	0.811625		Q_WE-ATCCACCTCAAAGACA-3	1.24863	1.24863	0.483283	0	0.807715
Q_WE-ATCTACTGTCTAACGT-1	0.87562	0.87562	0	1.33519	0		Q_WE-ATCCGAAAGAGTGACC-3	0	0	1.31691	0	1.31691
Q_WE-ATCTACTTCGGCGCTA-1	0	0.968803	2.85347	0	0.968803		Q_WE-ATCCGAACACGCCAGT-3	0	0	2.25404	0	2.11724
Q_WE-ATCTGCCAGTCATCCA-1	0	0	2.01753	2.01753	0		Q_WE-ATCCGAACATCCTAGA-3	0	0	0	0	1.0539
Q_WE-ATCTGCCAGTGCTGCC-1	0	0	1.29522	1.84113	0		Q_WE-ATCCGAAGTAATCGTC-3	0	1.23432	0	0	1.23432
Q_WE-ATCTGCCCACGGCCAT-1	1.66652	0.888397	0.888397	0	0		Q_WE-ATCCGAATCCACGACG-3	1.53439	1.15785	2.02145	0	0.898287
Q_WE-ATCTGCCCATCACCCT-1	0	1.45566	0	0	0.972163		Q_WE-ATCCGAATCTTGAGGT-3	0	0	1.61768	0.592374	0.592374
Q_WE-ATCTGCCCATTCCTGC-1	0	0	1.02091	1.51545	1.29844		Q_WE-ATCGAGTCACCATCCT-3	0	1.66706	1.4034	0	1.77671
Q_WE-ATCTGCCGTAAGTTCC-1	0	0	0.835956	1.28483	0.835956		Q_WE-ATCGAGTGTCTGCCAG-3	2.17929	0	0	0	1.08519
Q_WE-ATCTGCCGTCTAGCGC-1	0	0	1.96924	1.63123	0		Q_WE-ATCTACTAGGGTGTTG-3	0	0	2.31698	0	1.3983
Q_WE-ATCTGCCTCCTCCTAG-1	0	0	1.71746	0.925631	0.925631		Q_WE-ATCTACTCATGAGCGA-3	0	1.17857	1.17857	0	0
Q_WE-ATGAGGGCATTCTTAC-1	0	1.04473	1.04473	1.04473	1.04473		Q_WE-ATCTACTGTCCGTCAG-3	0	1.10559	2.312	0	2.0886
Q_WE-ATGAGGGGTGTTAAGA-1	1.59004	1.08248	0	0	0		Q_WE-ATCTACTGTCTCTTAT-3	0	0	1.52118	0.467668	1.38162
Q_WE-ATGAGGGTCCTAAGTG-1	0.834404	0	0	0.834404	0		Q_WE-ATCTACTTCACAACGT-3	1.40993	1.40993	0.708964	0.708964	2.66824
Q_WE-ATGAGGGTCGAGAACG-1	1.14919	1.14919	1.14919	1.66983	0		Q_WE-ATCTACTTCACATGCA-3	0	0	2.07045	0	2.32609
Q_WE-ATGCGATAGTACGATA-1	1.88519	0	0	1.05171	1.05171		Q_WE-ATCTACTTCCATGAAC-3	1.94522	1.94522	0	0	1.6088
Q_WE-ATGCGATAGTACTTGC-1	0.897339	0	1.36255	2.11207	1.36255		Q_WE-ATCTACTTCCTCAATT-3	1.704	1.4752	0.753289	0	1.17802
Q_WE-ATGCGATAGTTTCCTT-1	0	0	0.979997	0.979997	1.46531		Q_WE-ATCTGCCAGAATTCCC-3	2.31327	1.95609	0.92343	0	1.39521
Q_WE-ATGCGATCAGTCACTA-1	0	1.21916	0	1.75245	0		Q_WE-ATCTGCCAGATCTGCT-3	2.35469	1.29434	1.54927	0.425083	2.13014
Q_WE-ATGCGATCATGCATGT-1	0	0.930255	0	1.40372	0		Q_WE-ATCTGCCGTGCGGTAA-3	0	0	0	0	0
Q_WE-ATGCGATGTCTTGTCC-1	1.21883	0	0	1.21883	0		Q_WE-ATCTGCCGTTACGACT-3	0	0.341448	2.16707	0.966199	1.11018
Q_WE-ATGCGATTCGTACGGC-1	0	1.9083	0	0	0		Q_WE-ATCTGCCTCATTTGGG-3	0	0.969615	2.21753	0	2.8547
Q_WE-ATGGGAGCACAAGACG-1	0.677236	1.36233	0.677236	0	0		Q_WE-ATCTGCCTCGCCTGTT-3	0	0	1.55795	1.25258	1.25258
Q_WE-ATGGGAGCACAGACAG-1	0.801397	1.54457	0	1.24049	0		Q_WE-ATGAGGGAGTCAAGCG-3	0	0	2.65313	0	0
Q_WE-ATGGGAGCACTTGGAT-1	0	0	0.936434	0	0		Q_WE-ATGAGGGCACCGAATT-3	0	0.927013	0.927013	0	0
Q_WE-ATGGGAGGTGACCAAG-1	0	0	2.7018	1.72909	0.769591		Q_WE-ATGAGGGCAGGCGATA-3	1.88725	2.33557	1.05329	0	1.5548
Q_WE-ATGTGTGAGCGCTCCA-1	0.900535	1.92333	0	1.6832	0		Q_WE-ATGCGATAGTTGTAGA-3	0	2.09576	0.88638	0	0
Q_WE-ATGTGTGCACACCGAC-1	0	1.0615	0	1.0615	0		Q_WE-ATGCGATCAGCTTCGG-3	2.57295	0	2.26655	0	1.49479
Q_WE-ATGTGTGCATGTCTCC-1	0	0	1.52199	1.7005	1.02628		Q_WE-ATGCGATGTCGAAAGC-3	1.33288	1.77256	1.33288	0.873786	1.12945
Q_WE-ATGTGTGGTTCAACCA-1	1.3884	0	0.917974	0	0		Q_WE-ATGCGATGTCTAGCCG-3	0	0.79769	2.04281	0.79769	1.39897
Q_WE-ATTACTCAGGTAGCCA-1	0	1.00324	1.00324	2.43034	1.00324		Q_WE-ATGCGATGTTATCACG-3	1.83071	1.50235	0.627572	0.627572	0.627572
Q_WE-ATTACTCCAAACCCAT-1	0	0	1.43411	0.954724	0		Q_WE-ATGCGATTCATTCACT-3	0	0	1.00654	0	1.00654
Q_WE-ATTACTCCATCCTTGC-1	2.06162	0.998673	0	0	0		Q_WE-ATGGGAGAGTACTTGC-3	0	0	2.22115	1.63099	0.776562
Q_WE-ATTACTCCATTTCAGG-1	1.21858	1.21858	0	0	0		Q_WE-ATGGGAGCAAACTGTC-3	0	1.06175	1.06175	0	1.89826
Q_WE-ATTACTCGTCTAGGTT-1	0	0	0	0	1.30631		Q_WE-ATGGGAGCACATCTTT-3	1.89662	0.882042	0	0	0
Q_WE-ATTATCCCACATTTCT-1	0	0.754899	0.754899	0.754899	0.754899		Q_WE-ATGGGAGCAGATGAGC-3	0	0.72481	1.43342	0	1.14061
Q_WE-ATTCTACGTAAGGATT-1	1.11446	1.11446	0	0	0		Q_WE-ATGGGAGCATCAGTAC-3	1.32102	0.4379	0.741414	0	2.16244
Q_WE-ATTCTACGTGACAAAT-1	0	1.32941	0.655585	1.88063	0		Q_WE-ATGGGAGGTAGCGTCC-3	1.53004	1.76207	0	0	1.53004
Q_WE-ATTCTACGTTTGGCGC-1	0.78315	0	0	0	0.78315		Q_WE-ATGGGAGGTTGATTGC-3	2.33048	1.20018	1.20018	0	0
Q_WE-ATTCTACTCAATCTCT-1	1.53488	1.95557	0	0	0		Q_WE-ATGGGAGTCAATAAGG-3	0	0	1.53379	0	0
Q_WE-ATTCTACTCAGCAACT-1	0	1.45553	0	0	0.97206		Q_WE-ATGTGTGCATATGGTC-3	2.273	1.00858	1.50038	0	1.28442
Q_WE-ATTCTACTCGTCCGTT-1	1.06673	0	0.491816	0	0		Q_WE-ATGTGTGGTAGCCTCG-3	2.17088	2.42963	0	0	0
Q_WE-ATTCTACTCTTTAGTC-1	0	0	1.31481	1.31481	0		Q_WE-ATGTGTGGTCACTTCC-3	2.26295	2.26295	1.14831	0	2.77695
Q_WE-ATTGGACCACGAGAGT-1	0	0	2.21564	0.968296	0		Q_WE-ATTACTCCAGATCGGA-3	0	1.1903	2.60892	0.762689	1.7185
Q_WE-ATTGGACCACGGATAG-1	0	0	2.34365	1.42063	0		Q_WE-ATTACTCCAGCATACT-3	0	1.10102	1.61232	0	1.10102
Q_WE-ATTGGACCAGGGATTG-1	0	1.35974	0.675525	2.36562	0		Q_WE-ATTACTCCAGGTTTCA-3	0	0.784443	0.784443	1.52029	1.52029
Q_WE-ATTGGACTCGAACGGA-1	1.71186	2.31041	0	0	0		Q_WE-ATTACTCTCACAAACC-3	0	0	1.22848	0	1.22848
Q_WE-ATTGGTGAGATAGCAT-1	0	0.817373	0.817373	1.26104	0		Q_WE-ATTACTCTCCTGTACC-3	0	0	2.17652	0	0
Q_WE-ATTGGTGCACCATGTA-1	2.12537	2.12537	0	1.87671	0		Q_WE-ATTATCCAGAGCAATT-3	0	0	1.51545	0	1.02091
Q_WE-ATTGGTGCAGCCTTTC-1	0	0	0	0	0		Q_WE-ATTATCCTCACCTTAT-3	0	0	0	0.956201	1.43594
Q_WE-ATTGGTGCAGTACACT-1	0	0.583097	1.42703	0.583097	0		Q_WE-ATTCTACCACCGATAT-3	1.41486	1.12404	0	0.712282	0
Q_WE-ATTGGTGGTAGCAAAT-1	0	0	1.97764	0	0.938608		Q_WE-ATTCTACCATGGTTGT-3	0	0	2.07908	0.772966	0.772966
Q_WE-ATTGGTGGTATAGGTA-1	0	0.89915	2.11476	2.53846	0.89915		Q_WE-ATTCTACGTAGCAAAT-3	1.75673	1.43405	0.587183	0.954675	0
Q_WE-ATTGGTGGTCCAAGTT-1	0	0	2.31393	1.53593	0		Q_WE-ATTCTACGTGACTCAT-3	1.69472	2.12924	0	1.3771	1.3771
Q_WE-ATTGGTGGTGCGAAAC-1	1.07251	0	0	1.07251	0		Q_WE-ATTCTACTCACTTATC-3	2.08181	1.38832	1.79401	1.10042	1.38832
Q_WE-ATTGGTGGTTTGGGCC-1	1.39308	1.10465	0	0	0.697678		Q_WE-ATTGGACAGGCCCTCA-3	0	0	0.489288	0	1.25977
Q_WE-ATTGGTGTCCCTGACT-1	0	0	1.54272	1.16514	0.55127		Q_WE-ATTGGACAGTGGGTTG-3	0	0	0	1.29822	0
Q_WE-ATTTCTGAGCGCCTTG-1	0	1.37688	0.908767	0.908767	0		Q_WE-ATTGGACCAAACTGTC-3	1.13431	1.13431	1.65213	0	0.720042
Q_WE-ATTTCTGAGTAGCGGT-1	1.00215	1.00215	0	1.00215	1.49252		Q_WE-ATTGGACCACATGACT-3	1.2144	1.74685	0	0	1.74685
Q_WE-ATTTCTGCAGCTGCTG-1	0.793023	0	0	1.5326	0		Q_WE-ATTGGACCACCAGATT-3	0	0	0	0.671054	1.35297
Q_WE-ATTTCTGGTGCAGACA-1	1.58324	1.07683	1.91782	0	0		Q_WE-ATTGGACCAGTCGTGC-3	0	0	0	0	1.8294
Q_WE-CAACCAAAGAAGGTTT-1	0	0	1.24672	0.806237	0		Q_WE-ATTGGACGTCAGATAA-3	0	0	1.8299	0.914375	2.13725
Q_WE-CAACCAAAGTTATCGC-1	0.71697	0	1.42182	0.71697	0.71697		Q_WE-ATTGGACGTCCGTTAA-3	0	0	1.14304	0	0
Q_WE-CAACCAAGTGTTGGGA-1	0	0	1.14123	1.84475	0		Q_WE-ATTGGACGTGTCGCTG-3	0	0.619184	0.619184	0	2.0617
Q_WE-CAACCAAGTTCCACTC-1	0	0	0.862041	2.05923	0.862041		Q_WE-ATTGGACTCCCTAACC-3	1.25761	0.985068	0.985068	0.60922	1.25761
Q_WE-CAACCTCAGTACCGGA-1	0.590861	0.959766	0.590861	0.590861	0.590861		Q_WE-ATTGGACTCTAACTTC-3	1.15452	1.80322	2.53264	0	1.36012
Q_WE-CAACCTCAGTGGGATC-1	0.83433	2.17698	0.83433	1.59124	0		Q_WE-ATTGGTGAGGTGCAAC-3	1.14718	1.79426	0.540249	0	2.00793
Q_WE-CAACCTCCACGGTGTC-1	0	0	0.898977	1.68106	0		Q_WE-ATTGGTGGTCCGTCAG-3	1.18318	2.30847	0	0.757236	2.18904
Q_WE-CAACCTCCAGGCTGAA-1	0.914106	1.94279	0	0	0		Q_WE-ATTGGTGGTGACAAAT-3	0	0	2.61229	0	1.42493
Q_WE-CAACCTCGTAGGCTGA-1	0	0	1.28077	1.82436	0		Q_WE-ATTGGTGGTGTGACGA-3	1.88662	1.33461	0.658988	0.658988	1.0528
Q_WE-CAACCTCGTCAATGTC-1	0	0.919603	1.39043	0.919603	0		Q_WE-ATTGGTGGTTAAGAAC-3	0	0	1.71634	1.03874	1.14101
Q_WE-CAACCTCGTGAGTGAC-1	1.73705	1.73705	0	0	0		Q_WE-ATTGGTGGTTACAGAA-3	1.8568	1.8568	0.854757	0	2.34714
Q_WE-CAACCTCTCAGAGCTT-1	2.16846	2.2459	0	0.533023	0		Q_WE-ATTGGTGTCATGCTCC-3	0	0	1.47154	0	1.10312
Q_WE-CAACCTCTCAGATAAG-1	0	0	1.20393	1.20393	0		Q_WE-ATTGGTGTCGTAGGAG-3	2.12499	1.54467	0	0	1.54467
Q_WE-CAACCTCTCCGATATG-1	0	0	1.5236	2.29976	0		Q_WE-ATTGGTGTCGTCACGG-3	0	0.538372	1.90296	1.34882	0.538372
Q_WE-CAACCTCTCTTACCGC-1	0	0	1.50425	0	1.01174		Q_WE-ATTTCTGCACAGATTC-3	0	1.23415	0	0	0.796484
Q_WE-CAACTAGAGCCTTGAT-1	0	0	1.66663	0	1.35141		Q_WE-ATTTCTGCAGTCGTGC-3	0	0	0	0	2.69889
Q_WE-CAACTAGCAAGTACCT-1	0	0	2.56643	0	0.99954		Q_WE-ATTTCTGCATAAGACA-3	0	0.802822	1.24233	0.802822	1.5466
Q_WE-CAACTAGGTCGAAAGC-1	0.925172	1.39738	0	0	0.925172		Q_WE-ATTTCTGTCCTCAACC-3	0.880552	1.89445	1.34142	0	0.880552
Q_WE-CAACTAGGTGGGTCAA-1	0	0	0.828693	2.00843	0		Q_WE-CAACCAACAACGATGG-3	1.51663	1.51663	2.09355	1.51663	1.02188
Q_WE-CAACTAGTCATCTGTT-1	2.10343	1.35524	0.891526	0	0.891526		Q_WE-CAACCAACACGTGAGA-3	0	0.705367	1.40457	0	1.11487
Q_WE-CAAGAAACATAGACTC-1	1.86294	0	0	1.53222	0		Q_WE-CAACCAACAGATGGGT-3	0	0	0.892631	1.35663	0
Q_WE-CAAGAAACATGGGAAC-1	0	1.45465	1.77909	0.971346	0		Q_WE-CAACCAACATGGGACA-3	1.07247	1.27073	0.495221	0.495221	1.27073
Q_WE-CAAGAAAGTGGTCTCG-1	2.08496	1.89242	1.33965	1.33965	0		Q_WE-CAACCAATCCAGATCA-3	0.730816	0.730816	1.44228	1.14853	1.66904
Q_WE-CAAGAAAGTTAAGGGC-1	0	0.868895	1.32669	0	0		Q_WE-CAACCTCAGACGACGT-3	1.25923	0.815963	0	1.56529	0.815963
Q_WE-CAAGAAATCACGCGGT-1	1.46231	0.603759	0.97756	1.46231	0		Q_WE-CAACCTCAGTTATCGC-3	0	0.737694	2.15614	0	1.15758
Q_WE-CAAGAAATCATCTGCC-1	0	1.45629	1.45629	1.45629	0		Q_WE-CAACCTCCAGGGAGAG-3	0	0	0	0.563088	1.39236
Q_WE-CAAGATCAGGGTTCCC-1	0	0	1.82212	1.27884	1.27884		Q_WE-CAACTAGAGAGGTACC-3	0	0	0	0	1.25797
Q_WE-CAAGATCCAACGCACC-1	0	0.972367	0	0.972367	0		Q_WE-CAACTAGAGGAACTGC-3	1.94677	1.61024	0.84787	0	2.66352
Q_WE-CAAGATCCATGTCCTC-1	0	0	2.12051	2.31937	0.650723		Q_WE-CAACTAGCACATGACT-3	1.89859	2.03111	0.665814	0	1.56534
Q_WE-CAAGATCGTACCTACA-1	0.718637	0.718637	0.718637	1.98922	0		Q_WE-CAACTAGCACCACCAG-3	2.02663	1.29072	0.840574	0	3.03329
Q_WE-CAAGATCGTTCGTTGA-1	1.51718	0	1.51718	1.02233	0		Q_WE-CAACTAGCACCAGGCT-3	0	0.653498	1.87695	0	2.49048
Q_WE-CAAGATCTCATCGGAT-1	1.63269	0.973442	0.600769	0.600769	0		Q_WE-CAACTAGGTCCGAACC-3	1.60243	1.09278	1.60243	1.09278	0
Q_WE-CAAGGCCTCGGCTACG-1	0	0	1.84748	1.84748	0		Q_WE-CAACTAGGTGTGTGCC-3	0	0	1.94288	0.996297	1.94288
Q_WE-CAAGGCCTCTTTAGTC-1	0	0	0	1.88551	1.05195		Q_WE-CAACTAGTCTTGCAAG-3	1.7337	1.3342	0	0	1.55377
Q_WE-CAAGTTGAGCCACGTC-1	0	0	1.14086	0	0		Q_WE-CAAGAAACAAATACAG-3	0	0	2.12003	0	2.58165
Q_WE-CACAAACAGGAGTACC-1	0	1.36212	0.896995	0.896995	0		Q_WE-CAAGAAAGTACTTAGC-3	1.28929	1.28929	0.839452	0.839452	0.839452
Q_WE-CACAAACCAACTGCTA-1	0.96688	1.44914	0	1.77312	0.96688		Q_WE-CAAGAAAGTAGCTGCC-3	0	0	1.94292	0.55812	1.70189
Q_WE-CACAAACGTAGGAGTC-1	0	0	0	1.87422	1.54269		Q_WE-CAAGAAAGTCACCTAA-3	0.876275	0.876275	0.876275	0	1.88824
Q_WE-CACAAACGTTACAGAA-1	0	0	1.86702	0	0		Q_WE-CAAGATCAGAGTGACC-3	2.13742	1.78926	1.25062	0	3.04167
Q_WE-CACAAACTCAGCATGT-1	0	1.14552	1.66547	0	0.728534		Q_WE-CAAGATCGTCGTCTTC-3	0.71366	2.11507	0.71366	0	0
Q_WE-CACACAAAGACACTAA-1	1.84046	0	0	0	0		Q_WE-CAAGATCGTCTTGTCC-3	0	0	0.777069	0	1.74053
Q_WE-CACACAAAGAGTGACC-1	1.09278	0	0	1.60243	0		Q_WE-CAAGATCGTTACCAGT-3	0	0	1.44072	0	1.44072
Q_WE-CACACAACAAAGGCGT-1	0	0	1.17961	0.917117	0.917117		Q_WE-CAAGATCTCACCGTAA-3	1.66658	0.999758	0.999758	0.999758	2.90011
Q_WE-CACACAAGTCCAGTGC-1	0	0	0	1.09968	0		Q_WE-CAAGATCTCATAACCG-3	1.93027	1.74276	0.778532	0.778532	1.74276
Q_WE-CACACAATCACCAGGC-1	0	1.5033	1.83174	1.01096	1.01096		Q_WE-CAAGGCCAGGTGTGGT-3	1.09801	2.19642	1.09801	0	1.79101
Q_WE-CACACAATCCCACTTG-1	0	0	0.844186	0.844186	0.844186		Q_WE-CAAGGCCCAATAGCGG-3	2.00787	2.42621	0	0.828329	1.58278
Q_WE-CACACCTCATTACGAC-1	0	1.02508	0	1.02508	0		Q_WE-CAAGGCCTCAGCTCGG-3	0	0	1.16065	0	0
Q_WE-CACACCTGTCATACTG-1	0	0	1.75196	0	0		Q_WE-CAAGTTGAGACACGAC-3	0	0.682277	1.36994	0	1.36994
Q_WE-CACACCTGTGGTAACG-1	0	0.960562	0	0	0		Q_WE-CAAGTTGAGACATAAC-3	0	0	1.76628	1.23097	1.23097
Q_WE-CACACCTTCATCGCTC-1	0	0	1.19727	1.19727	1.72671		Q_WE-CAAGTTGAGTGACATA-3	0	0	2.68097	0	1.89707
Q_WE-CACACCTTCCATGAGT-1	0	0	1.63381	1.24531	0.974314		Q_WE-CAAGTTGCAAGGGTCA-3	0.517747	0	1.86034	0.517747	1.11012
Q_WE-CACACCTTCGGTCTAA-1	0	0.709699	0	1.12062	0		Q_WE-CAAGTTGTCAGTGTTG-3	1.97092	0.707813	1.11812	0	1.11812
Q_WE-CACACTCAGCTAAGAT-1	0	0	1.78409	1.55088	0		Q_WE-CACAAACAGCCTATGT-3	2.68568	0	0	0	1.48547
Q_WE-CACACTCAGCTAGTCT-1	0.93072	0.93072	0.93072	1.4043	0		Q_WE-CACAAACAGGGCACTA-3	0.463213	0.463213	2.01235	0	1.51183
Q_WE-CACACTCCAGGGAGAG-1	1.31561	1.86471	1.86471	1.86471	0		Q_WE-CACAAACCATCAGTAC-3	2.21466	0.858539	1.11172	0	2.05394
Q_WE-CACACTCGTAGATTAG-1	0	0	0	0	1.33985		Q_WE-CACAAACGTCGCGGTT-3	1.85323	2.84148	1.14809	0	1.66852
Q_WE-CACACTCGTGTGACGA-1	0	0	0	0	0		Q_WE-CACACAAAGAAGGTTT-3	0.772464	1.50303	1.92066	0	0.772464
Q_WE-CACACTCGTTACGGAG-1	1.92963	1.08597	1.08597	1.08597	0		Q_WE-CACACAAGTGTGAAAT-3	0.861252	0.861252	0	0	1.31701
Q_WE-CACACTCTCCGCAGTG-1	2.21121	1.10912	0	0	0		Q_WE-CACACAATCCAGATCA-3	0	0	2.62115	0	0.882458
Q_WE-CACAGGCAGCCAGTAG-1	0.845701	1.29725	1.29725	0	0		Q_WE-CACACAATCTGAAAGA-3	0	0	2.00477	0	1.87282
Q_WE-CACAGGCGTCTAGAGG-1	1.3561	1.91132	0	1.3561	0		Q_WE-CACACCTAGAGTCGGT-3	0	0.861804	0.861804	1.86713	0.861804
Q_WE-CACAGGCGTGGGTCAA-1	0	0	0	1.6045	0		Q_WE-CACACCTAGATGCGAC-3	0	0.799438	2.12175	1.96311	1.96311
Q_WE-CACAGGCGTTTGTGTG-1	0	1.37533	1.37533	0	0.907531		Q_WE-CACACCTAGTATGACA-3	0	0.945773	1.98777	1.42301	1.42301
Q_WE-CACAGTAAGGTGCTTT-1	0	0	1.57271	1.80713	0		Q_WE-CACACCTCAATCCGAT-3	0.943899	0.943899	1.21044	0.778171	0.943899
Q_WE-CACAGTACAAACTGCT-1	0	0	2.02709	1.2911	0		Q_WE-CACACCTCACATTAGC-3	1.51834	1.93746	1.21682	0	1.7497
Q_WE-CACAGTACAGTCGATT-1	0.932866	1.96951	0	0	1.40697		Q_WE-CACACCTGTAAGAGGA-3	0	0	1.82789	0.557226	1.17479
Q_WE-CACAGTAGTAGAGCTG-1	1.00237	0	0	0	0		Q_WE-CACACCTGTCTTCTCG-3	0	0.59612	1.62439	0.59612	2.01763
Q_WE-CACAGTAGTAGCGTGA-1	0	0	2.19038	0.842903	0		Q_WE-CACACCTTCCTATTCA-3	0	0	1.73641	0.939604	1.58871
Q_WE-CACAGTATCACGAAGG-1	0	0	0	0	0		Q_WE-CACACCTTCCTCCTAG-3	0	0	2.01179	0	0.962858
Q_WE-CACATAGAGTTCCACA-1	0	0	0	0	0		Q_WE-CACACTCAGGAATGGA-3	0	0.928724	2.52449	0.568512	1.19299
Q_WE-CACATAGCAAGCGAGT-1	1.00544	1.82444	0	1.49654	0		Q_WE-CACACTCAGGGAGTAA-3	1.53137	1.76347	0.792163	0	2.24677
Q_WE-CACATAGCACGAAACG-1	0	1.13253	1.65	1.65	0		Q_WE-CACACTCAGGGCATGT-3	1.04966	2.1314	0.656656	0	2.23591
Q_WE-CACATAGCAGTGGAGT-1	1.89106	0	0	0	1.05622		Q_WE-CACACTCGTTGCGTTA-3	0	0.474724	1.76825	1.23264	0.795316
Q_WE-CACATAGGTCATCCCT-1	0	0	0.904281	1.92871	0		Q_WE-CACAGGCAGAAGAAGC-3	0	0	1.06591	0.668725	0
Q_WE-CACATAGGTCTAAACC-1	0	0	0.941126	1.20726	0.577418		Q_WE-CACAGGCAGGCTACGA-3	0	0	1.62589	0	1.45076
Q_WE-CACATAGTCAAGGCTT-1	0	0	0	1.02645	1.02645		Q_WE-CACAGGCCACCAGGCT-3	1.8266	1.44879	1.08342	0.834294	2.10017
Q_WE-CACATAGTCGGCGCTA-1	0	0	2.00527	1.14508	0		Q_WE-CACAGGCCACCTGGTG-3	1.67864	2.01987	1.15661	0.736954	1.67864
Q_WE-CACATAGTCTAAGCCA-1	0	0.914017	0	0	0		Q_WE-CACAGGCCATAGGATA-3	0	0	0	0	1.18232
Q_WE-CACATTTAGTTGTAGA-1	2.33111	1.50041	0	0.77065	1.50041		Q_WE-CACAGGCGTCCGAGTC-3	1.82502	2.26919	0	1.00588	1.82502
Q_WE-CACATTTCAACTTGAC-1	0	1.00875	1.00875	0	0		Q_WE-CACAGGCTCCTCAACC-3	0	0.949667	1.93776	0.333763	1.21707
Q_WE-CACATTTCAGACGCTC-1	0	2.4633	0	1.14699	0		Q_WE-CACAGGCTCCTGCTTG-3	0	0.789069	2.10512	1.22457	1.22457
Q_WE-CACATTTGTACCGCTG-1	0	1.59363	1.59363	1.82918	0		Q_WE-CACAGTAAGACCCACC-3	1.76638	1.76638	0.961858	0	1.76638
Q_WE-CACCACTCAGATCTGT-1	0	0	1.66989	0	0		Q_WE-CACAGTAAGATACACA-3	1.30533	1.30533	1.47273	0.514154	1.47273
Q_WE-CACCACTCAGTCACTA-1	0	0	0	1.90863	0.890339		Q_WE-CACAGTAAGATCGGGT-3	1.41125	1.41125	0.709856	0	2.1085
Q_WE-CACCACTGTGCAGTAG-1	0	0	1.07378	2.16397	1.07378		Q_WE-CACAGTAGTTAGTGGG-3	0	0.497611	2.16762	0	1.07649
Q_WE-CACCAGGCAGTCTTCC-1	1.87142	0.864737	0	0	0		Q_WE-CACAGTATCCGTCAAA-3	0	0.97293	1.78121	0.600397	2.3077
Q_WE-CACCTTGAGATAGTCA-1	0	1.77096	2.21129	2.01516	0		Q_WE-CACATAGAGAACTCGG-3	1.95923	0	0.700937	0	1.95923
Q_WE-CACCTTGCACAGGAGT-1	1.27806	0.83066	0	1.27806	0.83066		Q_WE-CACATAGCAAAGTCAA-3	0	0	0.83433	0	1.28275
Q_WE-CACCTTGCATTCTCAT-1	0	0	1.16808	1.16808	0		Q_WE-CACATAGGTCGCCATG-3	0	0	2.7401	0	2.10952
Q_WE-CACCTTGGTCAGGACA-1	0	0	0	2.10327	1.85547		Q_WE-CACATAGGTTAAGAAC-3	1.51061	1.51061	0.632536	0	0.632536
Q_WE-CACCTTGGTTCTGGTA-1	1.06423	1.06423	0	0	1.06423		Q_WE-CACATAGTCAGCCTAA-3	0	0.580728	2.09014	0	0.580728
Q_WE-CACCTTGTCAGCGATT-1	0	0.712229	0	0.712229	1.41478		Q_WE-CACATTTAGGCTAGAC-3	1.94092	0	0	0	0.785285
Q_WE-CACCTTGTCTGCTGCT-1	0	0	0	1.40245	0		Q_WE-CACATTTAGTTCGCGC-3	0	0.616662	0.995274	0	1.48409
Q_WE-CACTCCAAGCCTTGAT-1	1.16186	0	0	0	0		Q_WE-CACATTTCAATACGCT-3	0	0	0.972572	0	1.45616
Q_WE-CACTCCAAGGGTATCG-1	1.39304	0	0	0	0.921695		Q_WE-CACATTTCACTTCTGC-3	1.46644	1.60954	0.510879	0	1.84594
Q_WE-CACTCCACAAATTGCC-1	0	0.940127	1.416	0.940127	0		Q_WE-CACCACTAGGTTACCT-3	0	0	1.39009	0.919331	1.70889
Q_WE-CAGAATCAGCGTTCCG-1	0	0	0	0.844262	0		Q_WE-CACCACTCAGACAAAT-3	0	0	1.51849	1.90278	1.66362
Q_WE-CAGAATCCAAGAGGCT-1	1.38738	1.94715	1.38738	1.94715	0		Q_WE-CACCACTTCTGCTGCT-3	1.53931	1.68523	1.16216	0.549438	1.16216
Q_WE-CAGAATCGTCCATGAT-1	0	2.25355	1.14115	1.66028	0		Q_WE-CACCAGGAGACAGACC-3	1.7956	0	0.695455	0.695455	2.08348
Q_WE-CAGAATCTCATATCGG-1	0	0	0.826012	1.57951	0		Q_WE-CACCAGGGTTCCGGCA-3	1.14869	1.27672	1.14869	0	1.27672
Q_WE-CAGAATCTCATCGCTC-1	1.50371	2.27684	0	0	0		Q_WE-CACCAGGTCATCTGTT-3	2.20912	2.51372	1.44529	1.44529	0.96376
Q_WE-CAGAATCTCGCTAGCG-1	0	0	1.06299	1.06299	1.06299		Q_WE-CACCAGGTCTTACCTA-3	1.80536	2.24816	0	0	0.991047
Q_WE-CAGAGAGAGAACAATC-1	0	0	0.818787	0	0.818787		Q_WE-CACCTTGAGGCCATAG-3	1.82808	2.10171	0.83529	0	1.92784
Q_WE-CAGAGAGAGTCGTACT-1	0	0	0.724947	1.99982	1.14079		Q_WE-CACCTTGCAACACCCG-3	0	1.70649	0.754899	0	1.18013
Q_WE-CAGAGAGCATCACGTA-1	1.74607	0.780706	0	0	0		Q_WE-CACCTTGCACAAGCCC-3	2.06813	1.91078	0.766247	0	2.96665
Q_WE-CAGAGAGGTTCATGGT-1	0	0.58612	1.43223	1.43223	0		Q_WE-CACCTTGCAGGTCGTC-3	1.45604	2.02523	2.02523	0	0.972469
Q_WE-CAGATCAAGTCGCCGT-1	0	0	2.16085	1.26962	1.26962		Q_WE-CACCTTGGTAAACGCG-3	0	1.04587	2.32526	0.653853	1.5458
Q_WE-CAGATCAGTGTTAAGA-1	0	0	2.18478	1.7951	0		Q_WE-CACCTTGGTGTAAGTA-3	1.67634	0	0.73548	0	1.86135
Q_WE-CAGATCATCCGCGCAA-1	0	1.5625	0	1.25671	0		Q_WE-CACCTTGGTTGAGTTC-3	0	0	1.87375	0	1.54225
Q_WE-CAGATCATCCGTCATC-1	0	0	0	0	0		Q_WE-CACCTTGTCAGTTCGA-3	0	0.786846	1.94338	0	1.22169
Q_WE-CAGATCATCGGCTACG-1	0	2.27311	0	1.91786	0		Q_WE-CACCTTGTCCAGATCA-3	0.979789	2.03543	0	0	0.979789
Q_WE-CAGATCATCTCCAACC-1	0	0	2.57218	2.20419	1.61571		Q_WE-CACCTTGTCCAGGGCT-3	0	0	2.38348	0	1.30409
Q_WE-CAGCAGCCAAACGCGA-1	1.69627	1.69627	0	1.02296	0.636952		Q_WE-CACCTTGTCTTGTACT-3	0	0	0.94146	0	1.41766
Q_WE-CAGCAGCGTCTACCTC-1	1.9057	0.763055	0.763055	0.763055	0.763055		Q_WE-CACTCCAAGCGCCTCA-3	2.42047	1.92539	1.16211	0.549407	1.68517
Q_WE-CAGCAGCGTCTAGGTT-1	0	1.00014	1.00014	0.620215	0		Q_WE-CACTCCAAGGTGATAT-3	2.01025	1.53399	1.53399	0	2.29148
Q_WE-CAGCAGCTCAGAGGTG-1	2.04695	0.988074	0	1.47525	0		Q_WE-CACTCCACAAACCCAT-3	0	0	1.0439	1.54341	0
Q_WE-CAGCATAAGGAATTAC-1	2.07106	1.19727	1.19727	0	0		Q_WE-CACTCCACAACTTGAC-3	0	0.443886	1.96659	0	1.33336
Q_WE-CAGCATACACACCGAC-1	0	0	0.552771	0.552771	1.16757		Q_WE-CACTCCAGTCTGCAAT-3	2.20156	1.61334	1.30283	0	1.30283
Q_WE-CAGCATACACGCTTTC-1	0	0	2.20748	0.853904	0.515455		Q_WE-CAGAATCCAATCCGAT-3	1.63704	2.06685	1.63704	0.524722	1.763
Q_WE-CAGCATACACTAGTAC-1	1.52141	0.78522	1.21958	0.78522	1.21958		Q_WE-CAGAATCCAGCCAGAA-3	0	2.27103	0	0	1.36007
Q_WE-CAGCATACACTCGACG-1	0	0	1.0651	1.0651	1.0651		Q_WE-CAGAATCCAGCGAACA-3	0	0	2.54177	0	1.14028
Q_WE-CAGCATACAGATCTGT-1	1.00919	1.00919	0	1.00919	0		Q_WE-CAGAATCTCCTGCTTG-3	0	0.664987	0	0	0.664987
Q_WE-CAGCATATCGGCTTGG-1	0	0	1.43289	0	1.43289		Q_WE-CAGAGAGAGGTAAACT-3	0	0	2.40337	1.79678	0.696161
Q_WE-CAGCCGAAGATATACG-1	0	0	1.28143	0	0		Q_WE-CAGAGAGCACCAGATT-3	2.46821	1.37265	0.684072	0	1.37265
Q_WE-CAGCCGAAGCAGACTG-1	1.14144	0.725442	0	1.14144	0		Q_WE-CAGAGAGGTACACCGC-3	0	0.670726	1.0686	0.670726	1.0686
Q_WE-CAGCCGACAAGCGTAG-1	0	0	2.41118	2.15296	0.819071		Q_WE-CAGAGAGGTAGTAGTA-3	2.23645	0.87269	0.87269	0	1.64481
Q_WE-CAGCCGACACATTTCT-1	0	0	0	0.98449	0		Q_WE-CAGAGAGGTCACTTCC-3	0	0.514777	1.74272	0	2.04545
Q_WE-CAGCCGAGTCCGCTGA-1	0	1.95714	0	1.10735	0		Q_WE-CAGAGAGTCAGCATGT-3	0	0	1.71279	0	1.98081
Q_WE-CAGCCGAGTCTGCGGT-1	1.08519	0	1.77496	1.37119	0		Q_WE-CAGAGAGTCTATCGCC-3	0	1.06163	0	0	1.06163
Q_WE-CAGCCGAGTGAAAGAG-1	0	0	1.15601	1.67793	0		Q_WE-CAGATCAAGCTAGGCA-3	0	0.843431	0	0	1.60402
Q_WE-CAGCCGAGTTACGGAG-1	0	0.668029	2.25691	1.06498	0.668029		Q_WE-CAGATCACAAATTGCC-3	0	0	2.00126	0	1.14193
Q_WE-CAGCCGATCCAGGGCT-1	1.60529	0	0	1.09516	0		Q_WE-CAGATCACACCGATAT-3	0	0	1.81548	0.826807	0.826807
Q_WE-CAGCCGATCCATGCTC-1	0	1.51955	0	1.51955	0		Q_WE-CAGATCACAGGAATGC-3	1.76969	1.36645	1.58826	0	2.6833
Q_WE-CAGCGACAGTAATCCC-1	1.74357	0	1.98654	1.42194	0		Q_WE-CAGATCAGTGTGGTTT-3	0.935774	2.40421	0	0	0.573571
Q_WE-CAGCGACAGTGCAAGC-1	0	0	0.717722	0.717722	0.717722		Q_WE-CAGATCAGTTACGGAG-3	0	0	1.97885	0	1.12432
Q_WE-CAGCGACAGTGTACGG-1	1.52585	1.52585	0	0	0		Q_WE-CAGATCATCGAGAGCA-3	0	0.455778	0.455778	0.767698	1.42928
Q_WE-CAGCGACTCAGATAAG-1	0.886883	0.886883	0	0	0		Q_WE-CAGATCATCTGGTTCC-3	0	0	3.1633	0	2.03619
Q_WE-CAGCTAAAGCTGAAAT-1	0	0	2.01615	1.44802	0		Q_WE-CAGCAGCGTGTAAGTA-3	0	1.02006	2.09106	0.63482	1.02006
Q_WE-CAGCTAAAGTTGAGTA-1	1.71959	0	0	0	0		Q_WE-CAGCAGCTCACCGTAA-3	0	0	0.97663	1.46117	1.78616
Q_WE-CAGCTAACAAGTAGTA-1	0	0	2.60663	1.56151	0.813299		Q_WE-CAGCATAAGTGACATA-3	0	0	0	0	0.840424
Q_WE-CAGCTAAGTGTCTGAT-1	0	0.700988	1.39803	0	0		Q_WE-CAGCATACAAATCCGT-3	2.57774	1.3967	0	0	2.57774
Q_WE-CAGCTAAGTTGGTGGA-1	0	0	1.24087	2.02238	0.598583		Q_WE-CAGCATACATCGGACC-3	1.85594	1.59445	0.905069	0	1.68941
Q_WE-CAGCTAATCAGGCAAG-1	0	0	1.54312	1.54312	0		Q_WE-CAGCATATCACTGGGC-3	0.876397	0.531284	0.876397	0	1.50532
Q_WE-CAGCTAATCGGCATCG-1	0	0.701808	1.39926	1.11014	0.701808		Q_WE-CAGCCGAAGTGTGGCA-3	0.912141	1.69908	0	0	1.3811
Q_WE-CAGCTGGAGCCCAATT-1	0	0	1.43217	0	0		Q_WE-CAGCCGACACGTCTCT-3	1.00182	0.621449	0	0	2.50153
Q_WE-CAGCTGGGTAGCTCCG-1	0	0	0	2.22422	1.32143		Q_WE-CAGCCGACAGTCGATT-3	0	1.24725	1.97435	0	0
Q_WE-CAGCTGGTCAGTCCCT-1	0	0	0	0	0		Q_WE-CAGCCGAGTCCAGTTA-3	0	0.94318	0.94318	0	0
Q_WE-CAGCTGGTCAGTTTGG-1	0	0	0	0	0		Q_WE-CAGCCGAGTGAGCGAT-3	1.31761	1.31761	0.861725	0	1.86702
Q_WE-CAGCTGGTCGAGCCCA-1	0	0	1.12083	0	1.12083		Q_WE-CAGCCGATCGCAAGCC-3	1.15945	1.86725	1.15945	1.15945	2.15856
Q_WE-CAGCTGGTCTGTCAAG-1	2.02173	0.837365	0	0	0.837365		Q_WE-CAGCCGATCGGCGGTT-3	0	0	1.69351	0	1.376
Q_WE-CAGGTGCAGCCAGTTT-1	0	0	1.83527	1.50657	1.01364		Q_WE-CAGCGACAGCGCCTCA-3	1.21841	2.23391	0	1.21841	0.784313
Q_WE-CAGGTGCAGCTAGTGG-1	0	0	1.1486	0	1.66913		Q_WE-CAGCGACCAGGGATTG-3	0	0	0	0	1.82306
Q_WE-CAGGTGCCACGAAACG-1	0	0	1.28322	1.8272	0		Q_WE-CAGCGACCATCCCATC-3	0	0	2.01736	0	1.28299
Q_WE-CAGGTGCGTGTGACGA-1	0.812949	0	0	1.79479	0		Q_WE-CAGCGACGTGCAACTT-3	0	0.810653	1.25241	0	1.25241
Q_WE-CAGGTGCTCAGCGATT-1	1.63255	0.863863	0	0	0.863863		Q_WE-CAGCGACTCTTGTATC-3	0	0.734182	2.37528	0	0
Q_WE-CAGTAACAGGATGTAT-1	0	0	1.04893	1.04893	0		Q_WE-CAGCTAAAGAGTGAGA-3	0	0	0	0	0
Q_WE-CAGTAACGTCCTCTTG-1	0	0	1.0015	1.0015	0.453696		Q_WE-CAGCTAAGTCATTAGC-3	0	0.5578	0.913748	0.913748	0.5578
Q_WE-CAGTAACGTCTCATCC-1	1.33602	1.33602	0	1.64977	1.64977		Q_WE-CAGCTAAGTCGCTTCT-3	1.42938	1.75166	0.950908	0	0.950908
Q_WE-CAGTAACGTTTGACAC-1	0	0	1.4534	2.02224	0		Q_WE-CAGCTAATCACTTACT-3	0	0.725002	1.65993	1.4337	0
Q_WE-CAGTAACTCCGCGCAA-1	0.718907	1.13281	0	1.65034	0		Q_WE-CAGCTAATCCTTGCCA-3	0	0	1.93715	0	0.782892
Q_WE-CAGTCCTAGCGTCTAT-1	0	0	1.0439	2.48837	1.54341		Q_WE-CAGCTGGAGGCTCTTA-3	0	0	2.07789	0.574587	0.937189
Q_WE-CAGTCCTCAATGGACG-1	0	0	2.06132	0.998457	1.48799		Q_WE-CAGCTGGCACCTTGTC-3	2.02537	1.78073	1.45616	0	0.972572
Q_WE-CAGTCCTCACGTCAGC-1	0	0	1.65763	0.88196	0.88196		Q_WE-CAGCTGGGTAAGAGGA-3	1.78471	1.37995	0	0	1.60267
Q_WE-CAGTCCTTCGGGAGTA-1	0.904544	0	1.37159	1.92909	0		Q_WE-CAGCTGGGTCGTTGTA-3	0	0	1.50077	0	0
Q_WE-CAGTCCTTCTGTACGA-1	0	0	1.41518	1.12432	0.712493		Q_WE-CAGCTGGGTCTGCCAG-3	0	0	1.44129	1.14765	0.730146
Q_WE-CATATGGAGTGTACCT-1	1.18326	1.71019	0	0	0		Q_WE-CAGCTGGTCTCTTATG-3	0.445252	0.445252	1.88841	0	1.79972
Q_WE-CATATGGCAACCGCCA-1	0.551302	1.16519	1.54277	0	0.551302		Q_WE-CAGGTGCAGCGGCTTC-3	0.845549	1.29706	0	0	0
Q_WE-CATATGGCACTTCTGC-1	0	0	1.41235	1.73314	1.41235		Q_WE-CAGGTGCAGTAGTGCG-3	0	0	1.83299	0	0.628836
Q_WE-CATATGGGTACTCTCC-1	0	0	1.06961	1.57453	0		Q_WE-CAGGTGCGTACGAAAT-3	1.26449	0.820065	0	1.26449	1.99514
Q_WE-CATATGGGTCACCTAA-1	0	0	0	1.1608	0		Q_WE-CAGGTGCGTGTAACGG-3	0	1.38998	1.38998	1.38998	1.38998
Q_WE-CATATGGGTGAGGGAG-1	0	0.690607	1.94155	0.690607	1.09522		Q_WE-CAGTAACCAAGTAGTA-3	0	0.977198	0	0.977198	0
Q_WE-CATATTCGTTGGACCC-1	0	0	1.84725	1.30051	1.30051		Q_WE-CAGTAACGTCTAGCCG-3	1.90612	1.23965	1.62741	0.597808	1.62741
Q_WE-CATATTCTCGACAGCC-1	0	1.19711	0	1.19711	1.19711		Q_WE-CAGTAACGTCTCATCC-3	0	0.686783	1.59924	0.686783	1.37673
Q_WE-CATCAAGAGTATCGAA-1	0	0	2.09028	1.80208	0.699354		Q_WE-CAGTAACGTTACCGAT-3	1.26276	1.99306	1.26276	0	1.26276
Q_WE-CATCAAGCACTCGACG-1	0	0	0.889367	1.35253	0.889367		Q_WE-CAGTAACTCGCGTTTC-3	2.29267	2.29267	1.57171	0	0.820492
Q_WE-CATCAGAAGGCACATG-1	0	0	0	0.988922	0		Q_WE-CAGTAACTCGGATGGA-3	0.985752	1.79832	0.985752	0	0
Q_WE-CATCAGAAGTGACATA-1	0	0	0.935304	0.935304	0.935304		Q_WE-CAGTCCTAGCAGATCG-3	0	0	2.48298	0	0
Q_WE-CATCAGACACCGTTGG-1	1.45289	0	0	1.45289	0		Q_WE-CAGTCCTCAGCATGAG-3	1.29557	1.29557	1.29557	0.952372	1.75363
Q_WE-CATCAGACATTTCAGG-1	0	0	2.0406	2.98298	2.0406		Q_WE-CAGTCCTCAGTAAGCG-3	0	0	1.24435	0.480984	1.24435
Q_WE-CATCAGAGTTAGATGA-1	0.837514	1.28681	1.59571	1.83137	0		Q_WE-CAGTCCTGTCGGGTCT-3	1.98248	1.73969	0	0	0
Q_WE-CATCAGATCCGTTGTC-1	0	1.31541	0	2.2169	0		Q_WE-CAGTCCTTCAAACGGG-3	0	1.25235	2.13955	1.79127	1.46589
Q_WE-CATCAGATCCTTTCTC-1	0	0.902361	0	0.902361	0		Q_WE-CAGTCCTTCCAAACTG-3	1.56766	1.56766	0	0	1.90108
Q_WE-CATCAGATCGGAGGTA-1	0	1.04893	1.54952	0	0		Q_WE-CATATGGAGCGATCCC-3	0	0	1.68423	0	0.630024
Q_WE-CATCCACAGATACACA-1	0	0	1.84046	1.60434	0		Q_WE-CATATGGAGTGAACAT-3	0	0	0.935116	0	1.40977
Q_WE-CATCCACAGCTCCCAG-1	1.02864	1.02864	0	1.52487	1.85502		Q_WE-CATATGGCAGGGCATA-3	0	2.19061	1.29388	0	0
Q_WE-CATCCACAGTCAAGGC-1	0	1.51552	0	0	0		Q_WE-CATATGGCAGTAGAGC-3	1.61593	1.22951	0	0	2.0085
Q_WE-CATCCACAGTTCGCGC-1	0	0	2.68621	0	1.36878		Q_WE-CATATGGGTCCGAATT-3	1.81921	0.385076	0.879286	0	1.55979
Q_WE-CATCCACCACGTTGGC-1	0	0	1.9444	0	0.787499		Q_WE-CATATGGGTGCAGACA-3	0	0	2.25684	0	0
Q_WE-CATCCACGTCCGAATT-1	0	0	0	1.86864	0		Q_WE-CATATGGTCCTTTCGG-3	0.6946	0	1.38847	0.6946	0.6946
Q_WE-CATCCACGTCTTTCAT-1	0	0.860464	0	1.62782	0		Q_WE-CATATTCCAGGAATGC-3	1.45035	1.73409	2.2886	0	1.95485
Q_WE-CATCCACGTTCGCTAA-1	0	0	0	0	0		Q_WE-CATATTCCAGGTCTCG-3	2.06342	1.5948	0	0	1.77651
Q_WE-CATCCACGTTGCCTCT-1	0	0	0	0	0		Q_WE-CATATTCCAGTAAGAT-3	1.83696	1.39021	0.919422	0	1.83696
Q_WE-CATCCACTCTACTATC-1	1.09888	0	1.60976	1.09888	1.09888		Q_WE-CATATTCCATTTGCTT-3	0.577521	1.73866	0.577521	0	2.08375
Q_WE-CATCGAACACGACTCG-1	0.726267	0.726267	0	0.726267	0		Q_WE-CATATTCGTCTAACGT-3	0	0	0.966123	0	0.595462
Q_WE-CATCGAAGTAAATGAC-1	1.20409	1.20409	1.5871	0	0.938371		Q_WE-CATATTCGTTCAGCGC-3	0	0.555353	2.13127	0.555353	1.55028
Q_WE-CATCGAAGTACATCCA-1	0	0	1.97256	2.33055	0		Q_WE-CATATTCTCGACCAGC-3	0	0.609412	1.25791	1.92796	1.79776
Q_WE-CATCGAAGTTCAACCA-1	0	0	1.11418	1.6281	0		Q_WE-CATATTCTCGCGTAGC-3	2.48794	1.54305	0.652174	0.652174	0.652174
Q_WE-CATCGGGAGTGAAGAG-1	1.48043	0.756876	0.756876	1.18271	0		Q_WE-CATCAAGAGTCTCAAC-3	0	0	1.89074	1.05597	1.55805
Q_WE-CATCGGGCAGTAAGCG-1	0.958673	1.2274	0.590071	0.958673	1.2274		Q_WE-CATCAAGAGTGCCATT-3	0	0	2.19311	0	0.952665
Q_WE-CATCGGGGTAGCTAAA-1	0	0	1.36471	1.36471	0.899064		Q_WE-CATCAAGCATAGACTC-3	0	0	2.55441	0	1.44351
Q_WE-CATCGGGGTCTGCGGT-1	0	1.53042	0	0.791502	0		Q_WE-CATCAAGGTAGCGATG-3	0	1.13381	1.50684	0.532094	0.532094
Q_WE-CATCGGGGTGACTACT-1	2.09752	0.887555	0	1.35024	0		Q_WE-CATCAAGGTGTGACGA-3	1.27965	1.82306	1.58782	0	2.53996
Q_WE-CATCGGGTCCGTTGTC-1	0	0	2.37926	1.30071	0.63691		Q_WE-CATCAAGTCCGCATCT-3	0	0	1.89005	0.485148	0.81041
Q_WE-CATCGGGTCGCGCCAA-1	1.13913	1.43176	0	0	0.723687		Q_WE-CATCAAGTCCTGCAGG-3	1.99496	1.51046	0.534014	0	1.99496
Q_WE-CATCGGGTCTCGTTTA-1	0	0	2.16397	0	0		Q_WE-CATCAGACAGACTCGC-3	0	0	1.3433	1.65775	2.14606
Q_WE-CATGACAAGATATACG-1	0	0	1.11178	1.96281	0.703042		Q_WE-CATCAGATCCCGACTT-3	0	0.744592	2.39336	0.744592	1.16663
Q_WE-CATGACAAGCTGGAAC-1	0.840274	0	0	1.59959	0		Q_WE-CATCAGATCGCATGGC-3	0	0	1.74441	0.58059	1.74441
Q_WE-CATGACAGTCAATACC-1	0	1.49546	0	1.82328	0		Q_WE-CATCCACAGGCGATAC-3	2.10515	1.81626	1.11826	0	2.86084
Q_WE-CATGCCTAGATGGCGT-1	1.26486	1.80586	0.82035	1.26486	0		Q_WE-CATCCACCAATCACAC-3	0	0	0.887303	0	0
Q_WE-CATGCCTAGTCTCAAC-1	0	0	0	1.79204	0.981038		Q_WE-CATCCACGTCTTTCAT-3	0	0.818575	0.818575	0.818575	1.26258
Q_WE-CATGCCTTCGCCAGCA-1	0	0	1.3728	2.46839	0		Q_WE-CATCCACGTTAGGGTG-3	1.74295	1.93047	0.77866	0	1.93047
Q_WE-CATGGCGAGACAGACC-1	1.74977	1.34859	1.06517	1.34859	0		Q_WE-CATCGAACATGCCACG-3	0	1.516	1.29896	1.69423	1.97678
Q_WE-CATGGCGAGTATTGGA-1	1.7424	1.42087	0	0.944043	0		Q_WE-CATCGGGAGAGTGACC-3	2.17779	1.28341	2.07407	0	1.28341
Q_WE-CATGGCGCAGAAGCAC-1	0	0	1.98913	1.56559	0.816174		Q_WE-CATCGGGAGCCAGAAC-3	1.51234	1.74334	1.74334	0	1.21141
Q_WE-CATGGCGCAGCAGTTT-1	0	0	1.07862	2.17048	1.07862		Q_WE-CATCGGGAGGCAATTA-3	1.70457	1.27281	0.826554	0.826554	1.8151
Q_WE-CATGGCGTCCAGATCA-1	0	0	1.76091	0.957782	0.957782		Q_WE-CATCGGGCAAGCTGAG-3	1.80038	1.52791	0.893398	0.893398	1.15219
Q_WE-CATTATCAGCTAGTTC-1	0	0	2.71683	0.880965	0		Q_WE-CATCGGGGTAAGGGCT-3	0	0	2.44451	0	0.839676
Q_WE-CATTATCAGTTTAGGA-1	0	0	2.14777	0	0		Q_WE-CATCGGGTCCTAGTGA-3	0	0	1.66108	0	0.884456
Q_WE-CATTATCCAGGACCCT-1	0	0	1.94497	1.38547	1.60856		Q_WE-CATCGGGTCCTGTAGA-3	0	0.991367	2.05151	0	1.93618
Q_WE-CATTATCGTGTAACGG-1	0	0	1.232	1.232	0.794816		Q_WE-CATCGGGTCTAGCACA-3	0	1.16969	1.46591	0	1.69414
Q_WE-CATTATCTCCAGAGGA-1	0	0	1.08623	0	1.08623		Q_WE-CATGACAAGCAGCGTA-3	0.903233	1.54093	2.1208	0	0.903233
Q_WE-CATTATCTCTAACGGT-1	0	0	1.96474	1.96474	0		Q_WE-CATGACACAGATGGCA-3	1.99176	1.99176	0	0	1.99176
Q_WE-CATTCGCAGCTACCGC-1	0	0	1.37788	0	0		Q_WE-CATGACAGTGGTCTCG-3	0	0.998619	1.81541	0	1.94603
Q_WE-CATTCGCGTACCGAGA-1	0	0	1.08468	0	0		Q_WE-CATGACATCCTTAATC-3	0	1.37236	0	0	0.905157
Q_WE-CATTCGCTCATCGGAT-1	0	0.406719	1.70782	1.79489	0.918547		Q_WE-CATGACATCTACCAGA-3	2.17559	1.71458	0.833446	0	1.08243
Q_WE-CCAATCCAGGCTCAGA-1	0	2.27912	0	0	0		Q_WE-CATGCCTCACCGCTAG-3	0	0	1.92675	0	0
Q_WE-CCAATCCAGGGAAACA-1	0	0	1.32655	1.72516	0		Q_WE-CATGCCTCACTCTGTC-3	2.31492	1.53679	0.648364	0	1.9997
Q_WE-CCAATCCGTTATGCGT-1	0	0	1.40326	0	0		Q_WE-CATGCCTCAGGAATCG-3	0	1.05818	1.34069	0.662975	1.56072
Q_WE-CCAATCCTCACAAACC-1	0	0	0	1.06398	0		Q_WE-CATGCCTGTAGCCTAT-3	0.854137	0.854137	0.854137	1.10659	1.10659
Q_WE-CCAATCCTCCCATTAT-1	0	0	2.06691	1.32446	0		Q_WE-CATGCCTGTCAGAAGC-3	0	0	1.01921	0	2.82962
Q_WE-CCACCTAAGACCTAGG-1	1.229	1.229	0	1.76398	0		Q_WE-CATGCCTGTCATGCAT-3	0.673541	0	0.673541	1.07238	0
Q_WE-CCACCTACATTGGCGC-1	2.03384	1.46365	0	0	0		Q_WE-CATGCCTGTCCTCTTG-3	0.749856	1.69869	1.17353	0.749856	1.17353
Q_WE-CCACCTAGTCGGATCC-1	0	0	0	2.08245	0.57687		Q_WE-CATGCCTTCGGACAAG-3	0.878737	0.878737	2.88448	0	1.65318
Q_WE-CCACCTAGTTCGTTGA-1	0	0	0.926829	1.39945	0		Q_WE-CATGGCGAGCGTTGCC-3	1.2789	1.82219	0.831318	0	0
Q_WE-CCACCTATCGAGAGCA-1	0	0	2.08656	1.61595	0.697222		Q_WE-CATGGCGCAATCGAAA-3	0	0.564589	2.3854	1.18668	1.71422
Q_WE-CCACGGACAGTCACTA-1	1.68308	1.16035	0	0	0		Q_WE-CATGGCGTCGGCTACG-3	1.59917	1.09006	0.839975	0	1.28995
Q_WE-CCACGGACATATACGC-1	0	1.30123	2.1996	0.848825	1.30123		Q_WE-CATGGCGTCGTGACAT-3	0	0	1.37788	0	0
Q_WE-CCACGGAGTAAAGGAG-1	0.888229	0.888229	0.888229	1.90558	0.888229		Q_WE-CATTATCAGCTATGCT-3	1.83256	1.64864	0	0	1.83256
Q_WE-CCACTACAGTCACGCC-1	0	0	2.29771	1.87311	0		Q_WE-CATTATCAGCTCCTTC-3	0	0.801465	1.54467	0	0.801465
Q_WE-CCACTACTCACAGTAC-1	0.88638	0.88638	0	1.66373	0		Q_WE-CATTATCCACGGCGTT-3	2.32751	1.04749	0	0	1.54777
Q_WE-CCACTACTCACCATAG-1	0	0.846385	2.45527	2.03549	0		Q_WE-CATTATCCAGACACTT-3	0	0.39093	1.35329	1.9081	1.35329
Q_WE-CCACTACTCCTGTAGA-1	0.997159	2.05953	0	0.997159	0		Q_WE-CATTATCGTTACCAGT-3	2.46687	1.30736	1.30736	0	1.70365
Q_WE-CCAGCGACACCTCGTT-1	1.92312	1.08093	0	0	0		Q_WE-CATTATCTCAGTTCGA-3	0	0	2.09152	0	1.07691
Q_WE-CCAGCGACAGTATAAG-1	2.19191	1.29494	0	0.843884	0		Q_WE-CATTATCTCTCGAGTA-3	0	1.16428	0	0	1.45987
Q_WE-CCAGCGACATATGCTG-1	0.982081	0.982081	0.982081	0	0.982081		Q_WE-CATTCGCCAGACAAAT-3	0	0	2.19838	1.09948	2.64027
Q_WE-CCAGCGAGTGGTGTAG-1	0	0	0.931185	0	0		Q_WE-CATTCGCCAGAGCCAA-3	0	0	2.3693	0	0.793554
Q_WE-CCAGCGATCAGTTTGG-1	0	0	0	1.51635	0		Q_WE-CATTCGCTCACAATGC-3	0	0	2.44307	0.83878	0.83878
Q_WE-CCAGCGATCTCCAACC-1	1.48905	0	0	0.999323	0		Q_WE-CATTCGCTCGGTCCGA-3	1.76633	1.53407	1.23101	0.473853	1.39398
Q_WE-CCATGTCAGGACATTA-1	0	1.51316	0	0	1.01904		Q_WE-CATTCGCTCTGAAAGA-3	0	0.829967	2.09345	1.58509	0.498726
Q_WE-CCATGTCCAAGCGAGT-1	0	0	1.50412	1.01163	0		Q_WE-CCAATCCCACCAGATT-3	0	0.821347	1.43124	0	1.57292
Q_WE-CCATGTCCAATCACAC-1	1.05536	2.13913	0	0	1.55731		Q_WE-CCACCTAAGAAGGACA-3	0	0.875539	2.37966	0	0.875539
Q_WE-CCATGTCCATGCCACG-1	0.79362	0.79362	0	1.76568	1.23045		Q_WE-CCACCTAAGTGAACAT-3	0	0	1.67457	0.894251	0
Q_WE-CCATGTCTCGCGATCG-1	1.71497	0.923796	0	1.39567	0		Q_WE-CCACCTAGTGAAAGAG-3	0	1.14421	1.84844	0	1.66391
Q_WE-CCATTCGAGAGTAATC-1	0.895449	0.895449	0.895449	1.67622	0.895449		Q_WE-CCACCTATCCATTCTA-3	1.92096	2.41575	0.898891	0	2.27637
Q_WE-CCATTCGAGTTAGCGG-1	0	1.97778	0.938703	0.938703	0		Q_WE-CCACGGACAGTTAACC-3	2.19233	1.35921	1.15368	0	1.52961
Q_WE-CCATTCGCATGGTCTA-1	0	0	1.11405	1.40364	0		Q_WE-CCACGGACATGATCCA-3	0.949206	0	0.583237	0.949206	0.949206
Q_WE-CCATTCGTCAACGGGA-1	0	0	0	0	0		Q_WE-CCACGGAGTCTAGTCA-3	0	0	1.80848	0	1.48178
Q_WE-CCATTCGTCAGTGTTG-1	0	1.8474	0	0	0		Q_WE-CCACGGATCTGTCTCG-3	0	0	2.31303	0	1.03709
Q_WE-CCATTCGTCTACCTGC-1	2.05804	2.05804	0	1.18689	0		Q_WE-CCACTACAGAGGTACC-3	0.985085	0	1.17477	1.17477	0.7508
Q_WE-CCCAATCAGGCAAAGA-1	0	0	0	0	1.20589		Q_WE-CCACTACAGTGGTAGC-3	1.27694	2.01011	0	0	1.81991
Q_WE-CCCAATCAGGCCATAG-1	1.76665	2.51119	0.962058	0	1.44318		Q_WE-CCACTACCACCTCGGA-3	2.40105	1.40796	1.72836	0.933661	1.72836
Q_WE-CCCAATCTCATCGCTC-1	0.792957	1.22959	0	2.11137	0.792957		Q_WE-CCACTACTCGGCGCTA-3	0	0	1.03422	0	2.11041
Q_WE-CCCAGTTAGACGCACA-1	0	0	2.79682	2.30048	1.27128		Q_WE-CCACTACTCTTATCTG-3	1.36125	1.36125	0	0	2.41178
Q_WE-CCCAGTTCATTGTGCA-1	0	0	0.757778	2.05427	0		Q_WE-CCAGCGAAGAGACGAA-3	1.12784	1.64442	0	0	1.64442
Q_WE-CCCAGTTGTGCCTGGT-1	0	0	1.48865	0	0.998998		Q_WE-CCAGCGACACACCGAC-3	1.08734	1.3736	1.77765	0.684705	1.5959
Q_WE-CCCAGTTTCTTAGCCC-1	0	0	1.47304	2.04446	0		Q_WE-CCAGCGACATCACGAT-3	0.989169	0.989169	0.446607	0	1.80286
Q_WE-CCCATACCAATAACGA-1	0	0	0.652615	1.87539	1.32486		Q_WE-CCAGCGAGTATTCTCT-3	0	0.957881	0.957881	0.957881	1.76104
Q_WE-CCCATACCACTATCTT-1	0	0	0	0	0		Q_WE-CCAGCGATCTCGAGTA-3	0	0.912944	1.82789	0.557226	1.17479
Q_WE-CCCATACTCAGGCCCA-1	0	0	1.71025	0.92033	0.92033		Q_WE-CCATGTCAGCTGCCCA-3	0	0	1.27551	0	1.27551
Q_WE-CCCATACTCGAGAGCA-1	1.99602	0	0	0	0.820635		Q_WE-CCATGTCGTCAGGACA-3	0	0.822992	1.57524	0	1.99966
Q_WE-CCCTCCTAGACGCTTT-1	0	0	0.909564	0.909564	0		Q_WE-CCATGTCGTTGCGTTA-3	0	0.492682	1.57281	0	1.80724
Q_WE-CCCTCCTAGCGACGTA-1	0	0	1.13153	1.42325	1.13153		Q_WE-CCATTCGAGCTGAAAT-3	1.71149	1.58699	1.44477	0	1.2789
Q_WE-CCCTCCTAGTTTCCTT-1	0	0	1.00963	0	1.00963		Q_WE-CCATTCGAGTGATCGG-3	0	0	2.04263	0.609144	1.13048
Q_WE-CCCTCCTCAGCCTGTG-1	0	0.950226	1.99404	1.42854	1.42854		Q_WE-CCATTCGTCAACGAAA-3	0	1.40172	1.96351	0	2.21548
Q_WE-CCCTCCTGTACTTCTT-1	0	0	2.11761	2.3164	1.03951		Q_WE-CCCAATCAGCGTTTAC-3	1.55706	2.13885	0.810167	1.25178	1.55706
Q_WE-CCCTCCTGTGACCAAG-1	1.80926	1.9991	0.822634	0.822634	0		Q_WE-CCCAATCAGCTTTGGT-3	1.86417	1.03562	1.03562	0.646281	1.71238
Q_WE-CCCTCCTGTTGATTGC-1	0	0	1.15646	1.15646	1.15646		Q_WE-CCCAATCCATGTAAGA-3	0	0.641603	1.85585	1.02928	1.30795
Q_WE-CCCTCCTTCCGTCATC-1	0	0.595608	2.01664	1.90195	0		Q_WE-CCCAATCGTGAACCTT-3	0	0.649738	2.1187	0	1.6327
Q_WE-CCGGGATAGAGACTTA-1	1.33461	0	0	0	1.55421		Q_WE-CCCAATCGTTACGACT-3	1.5291	2.24418	0	0	2.24418
Q_WE-CCGGGATCATTTCACT-1	2.02238	0	0	1.45352	0		Q_WE-CCCAATCTCAAGAAGT-3	0	1.12693	2.11644	0	1.64332
Q_WE-CCGGGATTCTAGAGTC-1	0	0	1.00632	0	0		Q_WE-CCCAATCTCTGGGCCA-3	0	0	2.41183	1.85874	1.47814
Q_WE-CCGGTAGAGATATGGT-1	0	0	0	0	0		Q_WE-CCCAATCTCTTACCTA-3	1.94354	1.94354	1.48594	0	1.27097
Q_WE-CCGGTAGAGCAGGCTA-1	1.54472	0.653189	1.32574	1.72425	1.54472		Q_WE-CCCAGTTAGACTTTCG-3	0	0	1.79093	0	1.25205
Q_WE-CCGGTAGAGCTAAACA-1	0	0.664574	2.14585	0.664574	1.34312		Q_WE-CCCAGTTAGTGTACTC-3	0.64503	0.64503	2.21423	1.03393	2.39484
Q_WE-CCGGTAGCACCCTATC-1	0	0	1.21648	0.583202	0.583202		Q_WE-CCCAGTTCACATGACT-3	2.40538	1.10411	0.697273	0	2.20455
Q_WE-CCGGTAGCACCTTGTC-1	0	1.18405	0	0	0		Q_WE-CCCAGTTCACCGATAT-3	0	0	1.72185	0	0.928863
Q_WE-CCGGTAGCATCACGAT-1	0	1.38795	0.917613	0.917613	0.917613		Q_WE-CCCAGTTCAGGGTATG-3	0	0.984647	1.92702	0.608914	1.79685
Q_WE-CCGGTAGCATGCTGGC-1	0	0	0	0	0		Q_WE-CCCAGTTGTGAGCGAT-3	1.51584	1.93471	0.781347	0.781347	0
Q_WE-CCGGTAGTCCACGTGG-1	1.70217	0.752101	0.752101	0.752101	0		Q_WE-CCCAGTTTCGGAGCAA-3	0	0	1.81527	0	0.826663
Q_WE-CCGGTAGTCTTCGGTC-1	0	0	2.10242	2.40337	0		Q_WE-CCCATACCACACATGT-3	1.2835	2.43686	0	0	1.2835
Q_WE-CCGTACTCAGTTCATG-1	0.739978	0.739978	0.739978	0	1.68335		Q_WE-CCCATACGTCAAAGCG-3	0	1.06002	0.664345	0	1.34277
Q_WE-CCGTACTCATGCGCAC-1	2.89216	1.14072	0	0	0		Q_WE-CCCATACGTGCTAGCC-3	0	2.15404	1.71771	0	2.45681
Q_WE-CCGTACTGTACGACCC-1	0	0.905157	0	0.905157	0.905157		Q_WE-CCCTCCTAGCATCATC-3	0	0	1.38862	0	0.918155
Q_WE-CCGTACTGTCGGATCC-1	2.20616	1.61749	0	1.10532	0		Q_WE-CCCTCCTAGCCTATGT-3	1.68023	0.54685	0.54685	0.54685	1.5345
Q_WE-CCGTACTGTGTGGCTC-1	0	0	2.40802	2.01498	1.15274		Q_WE-CCCTCCTCAGCTGTAT-3	1.3658	1.92245	1.3658	0.899929	0.899929
Q_WE-CCGTGGAAGGCTACGA-1	1.2492	1.2492	0	1.2492	0		Q_WE-CCCTCCTGTTGTCGCG-3	1.60976	1.29957	0	0	1.60976
Q_WE-CCGTGGAGTCAAAGAT-1	0	0	1.41071	0.935869	0		Q_WE-CCGGGATAGATGCGAC-3	0	0	0.716273	0	1.64619
Q_WE-CCGTGGAGTCCCTTGT-1	1.88196	1.33057	0.87196	0.87196	0		Q_WE-CCGGGATGTAAGTAGT-3	0	0	2.25404	0	1.9587
Q_WE-CCGTGGAGTCTAGTGT-1	0.952079	0.952079	0	0	0		Q_WE-CCGGGATTCGGACAAG-3	0	0	2.04107	0	0.85005
Q_WE-CCGTGGAGTGAACCTT-1	0	1.18958	0	1.71765	1.18958		Q_WE-CCGGTAGAGGCGATAC-3	1.74646	1.93411	0	0.780962	1.51528
Q_WE-CCGTGGATCTTAGAGC-1	1.41884	0.942415	0.942415	0	0		Q_WE-CCGGTAGCAAGACGTG-3	1.82255	1.49479	0	0	0
Q_WE-CCGTTCAAGAAACGAG-1	1.17222	1.69714	0	0	0		Q_WE-CCGGTAGTCATAGCAC-3	2.20365	2.20365	0	0	2.00773
Q_WE-CCGTTCATCATCGGAT-1	1.38066	1.6986	0	0	0.911785		Q_WE-CCGTACTCAAGGTTTC-3	1.82104	1.376	0.553744	0	1.69351
Q_WE-CCGTTCATCTCTAGGA-1	0	0	1.30317	1.30317	0		Q_WE-CCGTACTGTCCCTACT-3	1.8227	1.00412	1.8227	0	1.49493
Q_WE-CCTAAAGCAGACGTAG-1	0	0	1.9856	1.4211	0		Q_WE-CCGTACTGTGCAGGTA-3	0	0.941746	0.941746	1.7393	0
Q_WE-CCTACACAGAAACCTA-1	0.992862	0	0	2.55666	0		Q_WE-CCGTACTTCTAACCGA-3	0	0	1.07352	1.07352	1.91354
Q_WE-CCTACACAGACGCACA-1	0	1.75101	0	0.950421	0		Q_WE-CCGTGGAAGACTTTCG-3	0	0	1.96156	0	1.48039
Q_WE-CCTACACCACCGGAAA-1	1.44698	2.1499	1.15274	0.734013	0		Q_WE-CCGTGGACAACTGCGC-3	1.83668	1.9678	1.50787	0	2.36763
Q_WE-CCTACACCACCTCGGA-1	1.68625	0.487633	1.05965	1.42125	0.813998		Q_WE-CCGTGGATCACTTACT-3	0.937	1.73288	1.41211	0	0.937
Q_WE-CCTACACCATGTAGTC-1	1.09881	0	0	1.60968	0		Q_WE-CCGTGGATCAGTTGAC-3	0	0	2.32568	0	0
Q_WE-CCTACACGTCGAATCT-1	0	0	1.35974	0	1.35974		Q_WE-CCGTTCAAGCGCCTCA-3	0	0	1.57171	0	1.80607
Q_WE-CCTACACGTGGGTCAA-1	0	0	1.65023	2.08114	0		Q_WE-CCGTTCACAAGGTGTG-3	1.42685	1.13474	1.83672	0.720366	0.720366
Q_WE-CCTACCACAAACCCAT-1	0	0	1.1282	1.64484	0		Q_WE-CCGTTCACACAACTGT-3	0	0.682858	2.75321	0.682858	1.37082
Q_WE-CCTACCAGTCGAATCT-1	0	0	1.0599	1.0599	0		Q_WE-CCTAAAGAGGCGACAT-3	0	0.640413	1.70226	0	0
Q_WE-CCTACCATCGTCACGG-1	0	0	2.01315	1.72873	1.04851		Q_WE-CCTAAAGCATACGCTA-3	1.61286	1.46963	1.46963	0.512538	1.61286
Q_WE-CCTAGCTAGATGTGTA-1	1.31982	2.22226	1.31982	1.31982	0		Q_WE-CCTAAAGCATGTTCCC-3	0	0	0.847908	0	2.90973
Q_WE-CCTAGCTAGCAAATCA-1	1.8313	0	0	1.8313	0		Q_WE-CCTAAAGGTCAGATAA-3	0	0	0	0	1.8535
Q_WE-CCTAGCTAGCAGCGTA-1	0	0.747097	1.88012	1.16992	0.747097		Q_WE-CCTAAAGTCACGAAGG-3	2.26585	0.891951	0.891951	0	1.91095
Q_WE-CCTAGCTAGGGCTCTC-1	0	0.923613	1.1871	1.39544	0.923613		Q_WE-CCTAAAGTCGTATCAG-3	0	0	0.968195	0	1.45076
Q_WE-CCTAGCTCAGATTGCT-1	0	1.24145	0	0	0		Q_WE-CCTACACAGTAGGTGC-3	2.2245	1.93037	0.778596	0	1.51188
Q_WE-CCTAGCTGTTCCAACA-1	0.721126	0	0	0	0.721126		Q_WE-CCTACACCATTGAGCT-3	0	0.843318	1.46098	0	1.83996
Q_WE-CCTAGCTTCATCTGTT-1	0	0	0	0	2.06512		Q_WE-CCTACACCATTGGCGC-3	0	0	1.74067	0.777164	1.37073
Q_WE-CCTATTAAGCGTTCCG-1	0	0	2.21949	1.6295	0.70573		Q_WE-CCTACACTCACATACG-3	1.35274	1.90747	1.14772	0	0.540579
Q_WE-CCTATTAAGTTCGCGC-1	0	1.34655	0	0	1.34655		Q_WE-CCTACACTCACGACTA-3	1.20213	2.333	0	0	0
Q_WE-CCTATTACATGGAATA-1	1.24938	0	0	1.24938	0		Q_WE-CCTACACTCCCTAACC-3	0.896737	0.896737	0	0.896737	0
Q_WE-CCTATTATCTTACCTA-1	1.33128	1.33128	0.872528	0.872528	0		Q_WE-CCTACACTCTACTATC-3	0	0.864936	2.54052	0.523205	1.49001
Q_WE-CCTCAGTGTCATACTG-1	1.04069	1.04069	0	1.04069	0		Q_WE-CCTACCAAGCGATCCC-3	1.63643	0.866651	0	0	2.6939
Q_WE-CCTCTGAAGATCCCGC-1	2.35163	0	0	0	0		Q_WE-CCTACCAAGGACCACA-3	1.82726	1.82726	1.44939	0.834736	1.82726
Q_WE-CCTCTGACATGCCTTC-1	0.537927	0.885793	1.51782	0.885793	0		Q_WE-CCTAGCTCAATCCAAC-3	0	0	1.11602	0.862239	1.11602
Q_WE-CCTCTGAGTCCAGTAT-1	0.8607	0	0	0	1.62815		Q_WE-CCTATTAAGAAGGCCT-3	1.25449	1.92388	1.64418	0	0.607236
Q_WE-CCTTACGCACTTCTGC-1	0	0	0	1.85124	0		Q_WE-CCTATTAAGCGCCTTG-3	2.57266	1.5326	1.22968	0	1.95308
Q_WE-CCTTACGGTTAGAACA-1	0	0	1.70667	1.18028	0		Q_WE-CCTATTACAATCGGTT-3	1.19518	1.19518	1.19518	0	1.72425
Q_WE-CCTTACGTCCTCAACC-1	1.85612	1.30818	0.854292	1.30818	0		Q_WE-CCTATTACAGGGTTAG-3	0	0	1.70494	0.496526	1.07467
Q_WE-CCTTCCCAGAACAACT-1	1.20224	1.20224	0.574282	1.20224	0.574282		Q_WE-CCTATTAGTGACAAAT-3	0	0	2.29783	0	1.26916
Q_WE-CCTTCCCAGCTTCGCG-1	1.48945	0	0.999649	0	0		Q_WE-CCTATTAGTTTCGCTC-3	0	0	0	0	1.95418
Q_WE-CCTTCCCAGGCGCTCT-1	0	0	1.55775	1.05573	0		Q_WE-CCTCAGTAGAGCTATA-3	1.0113	1.0113	1.0113	0	2.07903
Q_WE-CCTTCCCAGTTGAGAT-1	0	0	1.67234	2.10508	0.892631		Q_WE-CCTCAGTCACCGATAT-3	0	0	0.934646	0	0
Q_WE-CCTTCCCCACAGCGTC-1	0.723086	1.13833	1.84117	1.13833	1.13833		Q_WE-CCTCAGTCACCGGAAA-3	0	1.1596	1.36564	0	0.899799
Q_WE-CCTTCCCCAGATTGCT-1	0	1.61538	1.10357	2.20383	0		Q_WE-CCTCTGAAGGCAATTA-3	1.61976	1.30867	0	0	1.30867
Q_WE-CCTTCCCCAGCTATTG-1	1.38569	1.38569	0	0	0		Q_WE-CCTCTGAGTAGCGTAG-3	0	1.55142	0	1.0505	1.0505
Q_WE-CCTTCCCCATCACGAT-1	0	0	1.33016	1.64335	0		Q_WE-CCTCTGAGTTCTGTTT-3	2.49412	1.04797	1.54835	0	0
Q_WE-CCTTCCCGTATATGAG-1	1.39392	0.698236	0	0.698236	0		Q_WE-CCTCTGATCCTATGTT-3	0.58957	1.76118	0.58957	0	0.58957
Q_WE-CCTTCCCTCCCTCTTT-1	0	1.75048	0	1.21749	1.21749		Q_WE-CCTTACGAGACTCGGA-3	0	1.01622	0.631999	0	1.29311
Q_WE-CCTTCGAAGATATACG-1	0.966577	2.5179	0	0	0		Q_WE-CCTTACGAGTTGAGAT-3	0	0	2.15521	0.613966	0.613966
Q_WE-CCTTCGAGTGTGCGTC-1	0	0	1.33767	0.877586	0.877586		Q_WE-CCTTACGTCGGTGTTA-3	1.22831	2.65921	0	0	2.57088
Q_WE-CCTTCGAGTTACGACT-1	1.04917	1.04917	1.04917	1.54981	0		Q_WE-CCTTCCCAGCTTATCG-3	0	0	2.30308	0	1.02997
Q_WE-CCTTCGATCCTTGGTC-1	1.35215	1.66744	0	0	0.889072		Q_WE-CCTTCCCAGGCTAGCA-3	0	0	2.45828	0	1.30051
Q_WE-CCTTTCTAGCTAAGAT-1	0	0	0	0	0.770338		Q_WE-CCTTCCCCACCATCCT-3	0	0	1.83668	1.9366	1.29139
Q_WE-CCTTTCTCAAAGGCGT-1	0	1.85547	0	0	0		Q_WE-CCTTCCCCACCGTTGG-3	0	1.15037	1.67123	0	0
Q_WE-CCTTTCTCAATGGTCT-1	0	0	0	2.43714	0		Q_WE-CCTTCCCGTGATGCCC-3	2.27199	1.4995	1.00786	0	1.82764
Q_WE-CCTTTCTCACAACGCC-1	1.69143	1.1674	0	1.1674	0		Q_WE-CCTTCCCTCAGGCAAG-3	2.08471	1.65352	1.65352	0	0
Q_WE-CCTTTCTTCAGAAATG-1	0	0	1.43843	2.00527	0		Q_WE-CCTTCCCTCTCACATT-3	0	0	1.81376	0	0
Q_WE-CCTTTCTTCTTGACGA-1	0	0	0	0.774349	0		Q_WE-CCTTCCCTCTGGAGCC-3	2.32329	1.19462	0	0.766	1.91039
Q_WE-CGAACATAGACTAGAT-1	0.753884	0.753884	0	1.47607	0		Q_WE-CCTTCGAGTCAACATC-3	0	0.501869	2.2485	0	1.28294
Q_WE-CGAACATAGAGGTTGC-1	0	0	1.48297	2.05566	0		Q_WE-CCTTCGAGTGTGACGA-3	0	1.55358	1.14119	0.426981	1.92554
Q_WE-CGAACATAGGCGATAC-1	1.94831	1.3884	0	1.3884	0		Q_WE-CCTTCGATCCTTAATC-3	0	0.724344	2.25203	0	1.99881
Q_WE-CGAACATAGGGAAACA-1	0	0.974827	0.974827	2.02852	0.974827		Q_WE-CCTTTCTCACTTAAGC-3	1.45248	1.15765	1.86503	0	1.15765
Q_WE-CGAACATAGTCTCCTC-1	0	0	2.08122	1.2054	0		Q_WE-CCTTTCTGTTATCCGA-3	1.95044	1.30313	1.10214	0.512941	1.4704
Q_WE-CGAACATCAAAGCGGT-1	0	0	0	1.83045	0		Q_WE-CCTTTCTTCATGCTCC-3	0.629409	0	0.629409	1.2891	1.2891
Q_WE-CGAACATCAGTCACTA-1	1.70509	0.826916	0.496602	0.826916	0.826916		Q_WE-CCTTTCTTCGCCAAAT-3	0	0	0	0	0.532616
Q_WE-CGAACATCATGCCTAA-1	0	0.460693	2.00645	0.460693	1.20618		Q_WE-CGAACATAGAATGTTG-3	0	0	1.99432	0	1.60281
Q_WE-CGAACATCATTACGAC-1	0	0.749738	2.17647	1.47002	1.69851		Q_WE-CGAACATAGACAGAGA-3	0	0.584851	1.99576	1.60415	0.584851
Q_WE-CGAACATGTGCAACTT-1	0.918969	0.918969	0	1.94973	0.918969		Q_WE-CGAACATGTACCGCTG-3	0	0	1.19395	1.40285	0
Q_WE-CGAACATTCCTAGTGA-1	1.50344	1.01108	0	1.50344	0		Q_WE-CGAATGTAGTATTGGA-3	2.28703	1.29574	1.51254	0	2.08896
Q_WE-CGAACATTCTTCGGTC-1	0	1.76158	0	0	0		Q_WE-CGAATGTCAGCGAACA-3	1.63804	1.97652	0.711119	0	0.711119
Q_WE-CGAATGTCACCACCAG-1	1.79667	1.5628	2.14527	0.814208	0		Q_WE-CGAATGTGTCCGTTAA-3	2.12456	1.04461	1.54428	1.04461	1.54428
Q_WE-CGAATGTCACTCTGTC-1	1.13668	0	0	0	0		Q_WE-CGAATGTGTCTGATCA-3	1.50493	0.876111	1.33581	0.531082	1.98882
Q_WE-CGACCTTAGCAATCTC-1	0	1.67616	0	1.15452	1.15452		Q_WE-CGAATGTTCAGTGCAT-3	1.38233	0.913122	2.04309	0.913122	1.175
Q_WE-CGACCTTCAGGTCGTC-1	0	0	2.1085	1.76197	0		Q_WE-CGACCTTAGACAGACC-3	0	0	2.14174	0.917432	0
Q_WE-CGACCTTGTCACAAGG-1	0	0	1.66498	1.27295	0		Q_WE-CGACCTTAGACTGTAA-3	0	0	1.12763	0	1.12763
Q_WE-CGACCTTGTGTGTGCC-1	0	0	0	1.34676	1.34676		Q_WE-CGACCTTAGGCTCAGA-3	2.16691	1.33799	0.877832	0.532297	1.13415
Q_WE-CGACTTCGTGTGAATA-1	0	0	1.34201	0.663842	1.05935		Q_WE-CGACCTTCAAGTCATC-3	1.74747	1.42553	0	0.9478	1.74747
Q_WE-CGAGAAGAGGCTCATT-1	1.86709	1.03785	0	0	0		Q_WE-CGACCTTGTAGTGAAT-3	1.62081	1.1081	1.39696	0.700273	1.1081
Q_WE-CGAGAAGCAAAGGAAG-1	0	0	0	0.871232	0.871232		Q_WE-CGACCTTGTCCAGTTA-3	1.72957	2.32985	1.1997	0	1.1997
Q_WE-CGAGAAGCAAGTTCTG-1	0	0	1.36984	1.36984	0		Q_WE-CGACTTCAGGATGCGT-3	0.293151	0	2.1787	1.31511	0.704056
Q_WE-CGAGAAGGTCTGATCA-1	2.48057	2.27814	1.1599	0	0		Q_WE-CGACTTCCAGTTCATG-3	1.5711	1.5711	0	0	0
Q_WE-CGAGAAGTCTACCAGA-1	0	0	1.04366	1.04366	0.652218		Q_WE-CGACTTCGTGAGGGAG-3	0	0	0	1.7682	1.2326
Q_WE-CGAGCACCACTTCTGC-1	2.19032	0	0	1.09344	1.09344		Q_WE-CGAGAAGCAAGTCTAC-3	1.92374	1.92374	0.60716	0	2.2356
Q_WE-CGAGCACCAGCCTTGG-1	0	0	0	1.96248	1.5412		Q_WE-CGAGAAGCAGCGAACA-3	0	0	2.53261	0	1.99058
Q_WE-CGAGCACGTTCGGCAC-1	0	0	0.907796	2.12755	0.907796		Q_WE-CGAGAAGGTATCGCAT-3	1.91854	1.15661	0.89721	0	2.19613
Q_WE-CGAGCCACAGGACGTA-1	0	1.51899	0	0	0		Q_WE-CGAGAAGGTCCAGTAT-3	0	0.966577	0.966577	0	0.966577
Q_WE-CGAGCCATCCAACCAA-1	0	0	2.05309	1.18295	0.757056		Q_WE-CGAGAAGTCACCTTAT-3	0.955118	0	0	0	0.955118
Q_WE-CGAGCCATCGGAAATA-1	1.75759	0	0	0	0		Q_WE-CGAGAAGTCCACGCAG-3	1.5826	1.5826	0.934928	0.572963	1.40954
Q_WE-CGATCGGAGCAGATCG-1	0.883622	1.34529	1.34529	1.34529	0		Q_WE-CGAGAAGTCCCACTTG-3	0	1.30191	1.84886	0.84936	1.30191
Q_WE-CGATCGGGTAAACCTC-1	0	0	2.17843	0	1.77415		Q_WE-CGAGCACAGAACTGTA-3	0	0	1.89902	0.362469	1.28681
Q_WE-CGATCGGGTCACAAGG-1	1.22542	0	0	0	0		Q_WE-CGAGCACTCTTGCCGT-3	1.06126	2.3466	0	0	2.78006
Q_WE-CGATCGGGTGTAAGTA-1	1.7497	0	0.783085	2.09547	0		Q_WE-CGAGCCAAGCACAGGT-3	0	0.599248	0.599248	0.599248	1.45465
Q_WE-CGATGGCAGCACAGGT-1	0	0	1.10817	1.10817	1.10817		Q_WE-CGAGCCACAGATGGCA-3	0	0.54453	1.67575	0.895107	1.8028
Q_WE-CGATGGCGTCCAGTTA-1	0	0	0	0.937756	0.937756		Q_WE-CGAGCCATCCGCAAGC-3	0	0	0	0	0
Q_WE-CGATGGCGTCTAGAGG-1	0	0.974725	0	0.974725	0		Q_WE-CGAGCCATCCGCGTTT-3	0	0	2.26798	0	1.67334
Q_WE-CGATGTAAGATAGCAT-1	0	0	1.09955	2.83453	1.61056		Q_WE-CGAGCCATCTGCCCTA-3	0	0	2.44016	1.50221	1.83057
Q_WE-CGATGTACAGGTCGTC-1	1.13524	1.13524	1.13524	1.13524	1.13524		Q_WE-CGATCGGAGCAAATCA-3	2.4812	2.37382	1.95818	0	1.53727
Q_WE-CGATGTAGTTGCGTTA-1	0	0	1.33426	1.88622	1.33426		Q_WE-CGATCGGAGCGATTCT-3	1.88176	1.38544	2.00435	1.14435	1.88176
Q_WE-CGATGTATCACCAGGC-1	1.04033	1.04033	0	0	1.04033		Q_WE-CGATCGGAGGCGTACA-3	0	0	1.1193	1.1193	1.40954
Q_WE-CGATGTATCTGTGCAA-1	0	0	0	2.14827	0		Q_WE-CGATCGGGTCCGTTAA-3	0	0	1.97496	0	1.41176
Q_WE-CGATTGAAGCGCCTTG-1	0	2.03125	0	0	0		Q_WE-CGATCGGGTGAAAGAG-3	0	0	1.97762	1.02199	1.51676
Q_WE-CGATTGAAGTCGTACT-1	0.982917	0	0	0	0.982917		Q_WE-CGATCGGTCAGTTTGG-3	2.04996	1.47792	1.47792	0.612995	1.93466
Q_WE-CGATTGACAGATGAGC-1	0	1.38637	1.38637	1.38637	0		Q_WE-CGATCGGTCCGCAGTG-3	0	0	0.98449	0	0
Q_WE-CGATTGACAGGAATGC-1	1.46779	0.74821	0	1.69614	0		Q_WE-CGATGGCAGTACCGGA-3	0	0	0.866092	0	2.48664
Q_WE-CGATTGACAGGTTTCA-1	0	0	2.19524	1.99955	0		Q_WE-CGATGGCGTGAGTATA-3	1.7063	1.98952	2.20997	0	1.98952
Q_WE-CGATTGAGTGCTCTTC-1	0	0	0	0	0		Q_WE-CGATGGCTCCGAAGAG-3	1.65091	1.88943	0	0	2.08188
Q_WE-CGATTGATCCTCATTA-1	0.940222	0.940222	0	1.73724	0		Q_WE-CGATGGCTCTAGCACA-3	2.06776	1.69383	1.24324	0.401031	2.3393
Q_WE-CGATTGATCGCTTGTC-1	0	0	0.70625	1.63032	0.70625		Q_WE-CGATGGCTCTCTTATG-3	0.391814	0.391814	1.83678	1.35531	1.35531
Q_WE-CGCCAAGAGATGGGTC-1	0	0	2.10546	2.73577	0		Q_WE-CGATGTAAGCAGATCG-3	1.11185	1.11185	0	1.11185	1.6253
Q_WE-CGCCAAGCAGCTGCAC-1	1.18768	1.18768	1.18768	0	0		Q_WE-CGATGTAAGCTCCTCT-3	0	0	1.25995	0	0
Q_WE-CGCCAAGTCCCTTGTG-1	0	1.16992	1.88012	0	0		Q_WE-CGATGTACAGGTCTCG-3	0.869659	0.526531	0.869659	0	1.97927
Q_WE-CGCCAAGTCTAAGCCA-1	0.750563	1.8857	0	1.17446	0.750563		Q_WE-CGATGTATCCCAACGG-3	0	2.49246	0.697273	0	0
Q_WE-CGCCAAGTCTTGCCGT-1	0.54004	0	1.35178	0	0.888776		Q_WE-CGATTGAAGAAAGTGG-3	1.94603	1.48819	1.66512	0.619105	1.66512
Q_WE-CGCGGTAAGCTACCTA-1	1.5482	0	1.88016	1.5482	0		Q_WE-CGATTGAAGTGGTCCC-3	2.20091	0	0	0	0
Q_WE-CGCGGTAAGGGAAACA-1	1.08519	0	1.08519	1.59331	1.08519		Q_WE-CGATTGACACCTCGGA-3	0	0	1.53832	0	1.23484
Q_WE-CGCGGTACAACACGCC-1	1.18776	1.48605	0.760741	1.18776	0.760741		Q_WE-CGATTGACATGTAAGA-3	1.92327	0.34881	1.46765	0.606913	2.47249
Q_WE-CGCGGTACATCGGGTC-1	1.5705	0.819639	0	1.5705	0		Q_WE-CGATTGAGTCAGTGGA-3	0.884957	1.34697	0	0.884957	0
Q_WE-CGCGGTAGTCAGATAA-1	0	0.898373	1.68023	1.36385	1.68023		Q_WE-CGATTGAGTTTGACTG-3	0	0.595498	2.01643	0	1.62328
Q_WE-CGCGGTATCGCACTCT-1	0	0	1.43961	1.76277	0.95917		Q_WE-CGCCAAGAGAATGTGT-3	0.561238	0	2.30599	0.561238	0.918562
Q_WE-CGCGTTTCAAGCGATG-1	0	0	0	0	0		Q_WE-CGCCAAGAGAGTAAGG-3	1.04869	0.804662	1.54923	0	1.78234
Q_WE-CGCGTTTCAATCAGAA-1	1.05904	1.56176	1.05904	1.05904	1.05904		Q_WE-CGCCAAGAGGCTAGAC-3	0	0	1.49614	0	0
Q_WE-CGCGTTTCACTAGTAC-1	1.94164	0.913301	0	0	0.913301		Q_WE-CGCCAAGCAGTGAGTG-3	1.83221	0.717615	1.42277	0	0
Q_WE-CGCGTTTCATTTCACT-1	2.0146	1.15244	0	0	1.15244		Q_WE-CGCCAAGGTCAGGACA-3	1.7865	1.91643	2.03139	0	2.03139
Q_WE-CGCGTTTGTCTTGTCC-1	0	0.715525	1.12834	1.82878	0.715525		Q_WE-CGCCAAGGTGCAGGTA-3	2.07452	1.90138	1.42647	0.490291	1.69185
Q_WE-CGCGTTTTCCATGAGT-1	0	0	0	0	0		Q_WE-CGCCAAGTCAGTGCAT-3	1.21474	0.700852	2.41186	0.516994	1.68647
Q_WE-CGCTATCAGGAACTGC-1	0	0	0	0	0.871071		Q_WE-CGCCAAGTCATTATCC-3	0	1.96892	0	0.803162	0
Q_WE-CGCTATCAGTGGACGT-1	0	0	0	0	0		Q_WE-CGCCAAGTCCTGCTTG-3	1.21116	1.93057	0	0	0.778723
Q_WE-CGCTATCCACGGTTTA-1	0	0.5991	0	1.62971	0		Q_WE-CGCCAAGTCGCCAGCA-3	2.13165	1.88275	1.04984	0	2.01492
Q_WE-CGCTATCTCCGCAGTG-1	0	0	0	1.65341	0		Q_WE-CGCGGTAAGCAGCCTC-3	0	0.777705	1.7415	1.37148	0.462624
Q_WE-CGCTATCTCTTGCAAG-1	0	0.958773	0.958773	0.958773	0		Q_WE-CGCGGTAGTCCAGTTA-3	0	0	1.19673	0.570846	0.570846
Q_WE-CGCTGGACACGTGAGA-1	1.14699	0	0	1.14699	1.14699		Q_WE-CGCGGTAGTTAAAGAC-3	1.43107	0.952274	0	0	1.7535
Q_WE-CGCTGGACATGGATGG-1	0	0	0.925356	2.31615	0		Q_WE-CGCGGTATCCTTGGTC-3	0	1.60614	1.29628	0.844943	0
Q_WE-CGCTGGAGTACCGTTA-1	0	0	2.09589	1.02359	0		Q_WE-CGCGTTTCACACCGAC-3	0	0	1.61265	0	1.43814
Q_WE-CGCTGGAGTCCCTTGT-1	0	0.940983	1.41707	0.940983	0		Q_WE-CGCGTTTCACTTCGAA-3	1.85275	1.02691	1.02691	0	0
Q_WE-CGCTGGAGTTCGGGCT-1	1.51906	1.51906	0.637624	0.637624	0.637624		Q_WE-CGCTATCCATCGATGT-3	0	0	2.09152	0	0.883539
Q_WE-CGCTGGATCAAGGTAA-1	0	0	1.35024	2.09752	1.35024		Q_WE-CGCTGGACACTACAGT-3	1.41012	0.935398	0	0	2.16804
Q_WE-CGCTTCACAGATAATG-1	1.57834	0	1.57834	0	1.57834		Q_WE-CGCTGGATCTATCCCG-3	0	0	0	0	1.7663
Q_WE-CGCTTCATCCCAACGG-1	0	0	0	0.725387	0.725387		Q_WE-CGCTTCAAGAGATGAG-3	0	0	0	1.04402	0
Q_WE-CGGACACCACTACAGT-1	0	1.25779	0	0	0.814839		Q_WE-CGCTTCAAGGCCATAG-3	0	0	1.58629	1.20338	1.41305
Q_WE-CGGACACGTGCAGTAG-1	0	1.20181	2.07673	1.73205	1.20181		Q_WE-CGCTTCAGTAGTGAAT-3	2.31833	2.02048	1.28558	0	0.836549
Q_WE-CGGACACTCCGATATG-1	0	1.47382	0	2.04533	0		Q_WE-CGCTTCAGTCCAGTTA-3	0	0.890509	1.35396	0	1.90887
Q_WE-CGGACGTCACTGCCAG-1	2.08826	1.51192	1.01802	0	0		Q_WE-CGCTTCAGTCTTGCGG-3	0.655051	1.54777	0.655051	0	1.72743
Q_WE-CGGACGTCATCCGTGG-1	1.13288	0	1.98976	1.42477	0.718961		Q_WE-CGCTTCATCATCGGAT-3	0	0	1.91872	0	1.91872
Q_WE-CGGACGTGTGCACCAC-1	0	0.741702	1.87142	1.45827	0.741702		Q_WE-CGCTTCATCTGCGACG-3	0	0	0	0	0
Q_WE-CGGACTGAGACGCACA-1	0	0	1.85305	0.852204	0		Q_WE-CGGACACAGGAGTTTA-3	0	0	1.37644	0	1.69399
Q_WE-CGGACTGAGTACGACG-1	2.40924	0	0	0	1.61943		Q_WE-CGGACACAGTTGCAGG-3	0	0	1.1861	1.1861	0.759468
Q_WE-CGGACTGCACTACAGT-1	0	0	0	0	0		Q_WE-CGGACACTCTGATACG-3	0	0	1.674	0.733984	1.44694
Q_WE-CGGACTGTCACGGTTA-1	1.81591	0.827097	0	0.827097	0		Q_WE-CGGACGTTCGTATCAG-3	1.65352	2.08471	1.33944	0	1.33944
Q_WE-CGGAGCTAGGTGATAT-1	0	0	2.44535	1.59949	0		Q_WE-CGGACGTTCTACGAGT-3	0	0.49959	1.92168	0.831209	0.831209
Q_WE-CGGAGCTCACAGCCCA-1	1.43692	0	0	0	0		Q_WE-CGGACTGAGACAGACC-3	2.24285	1.13303	1.6506	0.422821	1.8346
Q_WE-CGGAGTCCACGGCCAT-1	0.725112	1.43387	1.14101	1.14101	1.14101		Q_WE-CGGACTGGTCGATTGT-3	1.29957	2.19758	0	0	0
Q_WE-CGGAGTCTCAAACGGG-1	0	0	1.83749	1.01532	0		Q_WE-CGGACTGGTCTCTCGT-3	0	0	1.61639	0	1.61639
Q_WE-CGGCTAGTCGGATGTT-1	1.24938	1.78781	0	1.78781	1.24938		Q_WE-CGGAGCTAGCCAGAAC-3	1.30985	1.52769	1.52769	0	1.70645
Q_WE-CGGGTCAAGATGCCAG-1	0	0.693147	2.07944	1.79176	0.693147		Q_WE-CGGAGCTAGCCTATGT-3	1.85988	1.15348	1.15348	0	0.734576
Q_WE-CGGGTCACACGTCTCT-1	1.69514	1.69514	0.747565	1.17053	0		Q_WE-CGGAGCTAGGGATCTG-3	0	1.39901	1.39901	0	1.66235
Q_WE-CGGGTCATCCAATGGT-1	0	0	0	1.73097	0		Q_WE-CGGAGCTTCCTCGCAT-3	2.28845	1.80215	1.26167	0	0
Q_WE-CGGGTCATCGGCTACG-1	0	0	1.0056	1.49674	0		Q_WE-CGGAGCTTCGTAGATC-3	0.695657	1.10196	0	0	1.95021
Q_WE-CGGTTAAAGAACAATC-1	0.869136	0.869136	0	1.327	0.869136		Q_WE-CGGAGCTTCTAGAGTC-3	0	0	1.55731	0	1.3375
Q_WE-CGGTTAAAGATGGCGT-1	0	0	1.64077	1.49649	1.32781		Q_WE-CGGAGTCAGAATGTTG-3	0	1.07965	0	2.17185	2.37194
Q_WE-CGGTTAACACGTAAGG-1	1.66122	0	1.14195	1.43492	0		Q_WE-CGGAGTCAGACTGTAA-3	1.39742	1.95862	0.700579	0.700579	1.10851
Q_WE-CGGTTAACATCTGGTA-1	1.26769	1.57463	0	1.26769	0		Q_WE-CGGAGTCCAAGCGTAG-3	0.595608	1.23617	1.23617	0	3.16951
Q_WE-CGGTTAATCAACGCTA-1	1.36051	0.603252	1.36051	1.55313	0.976862		Q_WE-CGGAGTCCATTGAGCT-3	0	0	0	0	1.88121
Q_WE-CGTAGCGAGACAGGCT-1	0	0	1.12672	0.714298	0.714298		Q_WE-CGGAGTCGTACAGACG-3	1.71597	1.31834	1.71597	0	1.86786
Q_WE-CGTAGCGGTATTACCG-1	1.82458	1.49667	1.00555	0	0		Q_WE-CGGAGTCTCACCCTCA-3	1.8593	1.73078	0	0	1.41018
Q_WE-CGTAGCGGTCATGCCG-1	0	0.93521	0.93521	1.40989	1.40989		Q_WE-CGGAGTCTCACTCCTG-3	2.40081	1.612	1.10075	0	1.94866
Q_WE-CGTAGCGGTTCACGGC-1	0	0	1.47772	0	0		Q_WE-CGGCTAGCACAGGTTT-3	0	0	1.9068	0.889072	2.09978
Q_WE-CGTAGCGTCACGGTTA-1	0	0	1.80469	1.26385	0.819568		Q_WE-CGGCTAGGTATCGCAT-3	1.70727	0.755407	1.975	0	1.34056
Q_WE-CGTAGGCAGATCACGG-1	0	1.47616	0	0	0		Q_WE-CGGCTAGGTCAAACTC-3	1.74643	0.947027	0	0	1.74643
Q_WE-CGTAGGCCAAATACAG-1	0	0	1.96913	1.96913	0		Q_WE-CGGCTAGGTCAATGTC-3	1.99955	0.724783	1.99955	0	1.14057
Q_WE-CGTAGGCTCGAACTGT-1	0	0	1.88817	0	0		Q_WE-CGGGTCAAGAGTCGGT-3	1.07875	1.58555	0	0	1.58555
Q_WE-CGTCACTCACAGACTT-1	0	0	1.05014	0	0		Q_WE-CGGTTAAAGCCCAGCT-3	0	0.527298	1.32903	1.12592	0
Q_WE-CGTCACTGTAAGCACG-1	0	0	1.26413	1.26413	0		Q_WE-CGGTTAAAGGCTAGCA-3	0	0	0.800754	1.0441	1.40316
Q_WE-CGTCACTTCCGTACAA-1	0.935963	0.935963	0	1.41082	0.935963		Q_WE-CGGTTAACACACCGAC-3	1.41683	0.940793	0.940793	0	2.6024
Q_WE-CGTCAGGAGAATGTGT-1	0	0	1.60265	1.29311	0		Q_WE-CGGTTAAGTCTAAACC-3	0	1.40511	0	0	1.85363
Q_WE-CGTCAGGTCGTCACGG-1	0	0	1.13769	0	1.65615		Q_WE-CGGTTAAGTGCCTTGG-3	1.31776	1.86719	1.62974	0	1.48587
Q_WE-CGTCCATAGCACGCCT-1	0	1.8462	0	1.02194	0		Q_WE-CGGTTAATCCCTAACC-3	2.02509	1.68353	0.740093	0	1.68353
Q_WE-CGTCCATAGGCATGTG-1	0.474449	0	0.794916	1.76764	0		Q_WE-CGTAGCGAGCTCTCGG-3	0	0	2.13131	0.515863	1.476
Q_WE-CGTCCATAGTGCAAGC-1	0	1.99094	0	1.13381	0		Q_WE-CGTAGCGAGGCAGTCA-3	1.89679	1.89679	1.1835	0.757477	1.71047
Q_WE-CGTCCATCAGGGTATG-1	0	0	1.4469	0	0		Q_WE-CGTAGCGAGTGTACGG-3	0	0.842376	1.29301	1.60254	0.842376
Q_WE-CGTCCATCATGGTAGG-1	0	0	0	1.42673	0		Q_WE-CGTAGCGGTTCCGTCT-3	0	0	2.06602	0	1.19325
Q_WE-CGTCCATGTAAATACG-1	0	0.832638	1.82415	1.28059	0.832638		Q_WE-CGTAGCGTCTGTTGAG-3	1.63796	1.63796	0	0	0.711067
Q_WE-CGTCCATGTACATCCA-1	0	0	1.56437	2.25173	0		Q_WE-CGTAGGCAGAATAGGG-3	1.44678	2.21085	0	0	1.77055
Q_WE-CGTCCATGTGAAAGAG-1	0	0	0	0	0		Q_WE-CGTAGGCAGGAGCGTT-3	0	0	1.99209	1.03276	1.3119
Q_WE-CGTCCATTCTATCCCG-1	0.850664	0	0.850664	0	0		Q_WE-CGTAGGCAGTACATGA-3	0	0.388301	2.25555	0	1.46356
Q_WE-CGTCTACAGCCGATTT-1	0	0	1.01927	2.28806	1.01927		Q_WE-CGTAGGCGTCTAAAGA-3	0.881214	2.38847	0	0	1.6566
Q_WE-CGTCTACGTTAGATGA-1	0	1.12447	0	1.97903	0		Q_WE-CGTAGGCGTTCATGGT-3	0	0.904807	1.37192	0	1.68905
Q_WE-CGTCTACTCACTCTTA-1	0	0.808231	1.78771	0	0		Q_WE-CGTCACTAGAGTACAT-3	0	1.12822	1.88308	0.528696	1.12822
Q_WE-CGTCTACTCCAAACTG-1	0	0	2.26045	0.7292	0		Q_WE-CGTCACTAGGATTCGG-3	0	0	1.9401	0.615917	1.26809
Q_WE-CGTCTACTCCGCATCT-1	1.77042	1.2345	0	0	1.2345		Q_WE-CGTCACTCAACTGCTA-3	1.32425	1.63687	0	0.866971	2.3663
Q_WE-CGTCTACTCTCCAACC-1	1.40767	1.9703	0	0.933427	0		Q_WE-CGTCACTCACTTGGAT-3	0	0	0	0	1.00511
Q_WE-CGTGAGCAGATAGCAT-1	0.920421	0	0.920421	2.14613	0.920421		Q_WE-CGTCACTCAGCGTTCG-3	1.36591	1.92258	0	0.900015	0
Q_WE-CGTGAGCAGGAGTCTG-1	1.14787	0	0	1.66826	1.14787		Q_WE-CGTCACTGTGCGAAAC-3	0	0	1.8075	0.492805	1.57307
Q_WE-CGTGAGCAGGCTATCT-1	1.27332	2.16539	0	0	0		Q_WE-CGTCACTGTTGAACTC-3	1.92997	1.08623	1.08623	0	1.08623
Q_WE-CGTGAGCGTAGGGACT-1	1.17465	1.59224	1.88594	0.444207	1.17465		Q_WE-CGTCAGGCAAGGTTTC-3	1.79714	1.56325	1.79714	0	1.42196
Q_WE-CGTGAGCGTGACTACT-1	1.04599	1.04599	1.32689	0.653941	1.32689		Q_WE-CGTCAGGCATAACCTG-3	1.41282	1.97617	0	0	2.70697
Q_WE-CGTGTAAAGTTACCCA-1	0	0	2.22737	1.78595	0.976475		Q_WE-CGTCAGGTCCCAGGTG-3	0	0.916981	1.38716	0	2.14108
Q_WE-CGTGTAACAGACAGGT-1	0	0	1.63671	0	0		Q_WE-CGTCAGGTCGCGCCAA-3	1.70218	1.5236	1.30605	0	1.70218
Q_WE-CGTGTAACAGACGTAG-1	0	1.07645	0	1.58278	1.07645		Q_WE-CGTCAGGTCTTGCATT-3	2.18453	1.01252	1.01252	0	1.50521
Q_WE-CGTGTAAGTAGCGTGA-1	0	0	0	1.52374	0		Q_WE-CGTCCATAGAGGTTAT-3	0	0	1.63454	0	0.650833
Q_WE-CGTGTAAGTCAATACC-1	0.835549	0.502616	1.28431	1.08489	0		Q_WE-CGTCCATCACAAGTAA-3	0	0	1.05916	0.663705	1.56191
Q_WE-CGTGTAAGTCTTGCGG-1	0	0.885793	0	1.34803	0		Q_WE-CGTCCATGTAAGTTCC-3	1.65675	1.43071	0	0	1.65675
Q_WE-CGTGTCTAGCCCAGCT-1	1.64921	1.88765	0.875866	0.875866	0.875866		Q_WE-CGTCCATGTGCAGACA-3	0.982394	1.46826	0	0	2.77494
Q_WE-CGTGTCTAGGACAGCT-1	0	1.28492	0	0	0		Q_WE-CGTCCATTCAGTGTTG-3	1.38133	1.69933	0.912319	0	2.29662
Q_WE-CGTGTCTCATTCACTT-1	0	0	2.19179	2.19179	1.29484		Q_WE-CGTCCATTCCGCAGTG-3	2.02423	1.77964	1.77964	0.971754	0.971754
Q_WE-CGTGTCTGTACTCTCC-1	0	0	0	0	0		Q_WE-CGTCTACAGCAATATG-3	0	0.544956	2.27155	1.15487	0.544956
Q_WE-CGTGTCTTCCCATTTA-1	0	0	1.8447	2.33417	0.846537		Q_WE-CGTCTACAGGGCACTA-3	0	0	2.02572	0	0
Q_WE-CGTGTCTTCTGTTTGT-1	1.20984	0.777705	0	1.20984	1.20984		Q_WE-CGTCTACGTCGCGTGT-3	0	1.51427	0	0	0.780257
Q_WE-CGTTAGAAGATATACG-1	1.06974	1.57468	0	0	0		Q_WE-CGTCTACTCATCTGTT-3	0	0	0.996836	0	1.486
Q_WE-CGTTAGAAGCGTCAAG-1	0	1.08222	0	0	0		Q_WE-CGTCTACTCGTCACGG-3	0	0	2.08331	0	1.43411
Q_WE-CGTTAGAAGTCCATAC-1	0	0	1.01577	0	0		Q_WE-CGTGAGCAGATGCCAG-3	0	0	2.17855	1.175	0.985296
Q_WE-CGTTAGAGTTCATGGT-1	0.751568	1.70134	0	0.751568	1.17577		Q_WE-CGTGAGCAGCCACTAT-3	1.77317	0.682035	1.08377	0	2.61832
Q_WE-CGTTAGAGTTTGACAC-1	0	0	1.11715	0	1.11715		Q_WE-CGTGAGCCATCGGTTA-3	0.476846	0	1.66334	0.476846	1.39993
Q_WE-CGTTAGATCTCTTATG-1	1.22135	1.75502	0	0	0		Q_WE-CGTGAGCCATGGTTGT-3	0	0.7033	2.09714	1.40148	1.11213
Q_WE-CGTTCTGCAGCGTAAG-1	0	0	0	1.80578	0.991367		Q_WE-CGTGAGCCATTGGTAC-3	0	0	1.41734	0.638256	1.41734
Q_WE-CGTTCTGTCGTAGGAG-1	0	0	1.71075	1.18373	0		Q_WE-CGTGAGCGTGCAGTAG-3	1.97342	1.01887	0	0.633946	1.69105
Q_WE-CGTTGGGCATCGTCGG-1	0	0	2.52612	1.19422	0		Q_WE-CGTGTAACACAAGACG-3	1.68451	2.11822	0.90149	0	0.90149
Q_WE-CGTTGGGGTTGGGACA-1	0	1.92679	0	1.5916	1.08377		Q_WE-CGTGTAACACGGTAAG-3	1.09436	1.78645	0	1.09436	0
Q_WE-CGTTGGGTCCGATATG-1	1.77501	0.968296	0.968296	0.968296	0		Q_WE-CGTGTAAGTCATGCAT-3	0	0	2.35977	2.00044	0.954774
Q_WE-CTAACTTAGCACACAG-1	0	0	1.746	1.10785	0.51638		Q_WE-CGTGTAAGTGTTTGGT-3	0	0.602896	1.63647	0	1.46085
Q_WE-CTAACTTAGCTTCGCG-1	0	0	1.2432	0	0		Q_WE-CGTGTAAGTTCCCGAG-3	0	0	1.61571	1.10384	1.10384
Q_WE-CTAAGACAGGAGCGAG-1	0	1.19889	0	0	0		Q_WE-CGTGTAATCATGCATG-3	0	0.778883	1.51229	0	1.51229
Q_WE-CTAAGACAGTTGAGAT-1	0.965367	0.965367	0.965367	0	0		Q_WE-CGTGTAATCGTCACGG-3	0	0	2.71548	0	2.28441
Q_WE-CTAAGACGTTCAGCGC-1	0.816385	1.25977	0	0	0		Q_WE-CGTGTCTAGCAGCGTA-3	0	0.63948	1.52213	0.63948	0
Q_WE-CTAAGACTCCTCAATT-1	1.95418	1.61716	1.10505	1.10505	0		Q_WE-CGTGTCTAGTTGCAGG-3	0	1.06082	2.25123	0	0.664941
Q_WE-CTAAGACTCGGCGGTT-1	0.775138	0	0.460866	1.62887	0		Q_WE-CGTGTCTCAAACGTGG-3	1.04509	0	1.04509	0	1.54486
Q_WE-CTAATGGAGAAGGGTA-1	0.96779	1.45026	0	1.45026	0		Q_WE-CGTGTCTCAAGCTGTT-3	1.44269	2.14493	0.731095	0	1.44269
Q_WE-CTAATGGAGCGTAGTG-1	1.82618	0	0	0	1.00676		Q_WE-CGTGTCTGTACACCGC-3	0	0.723742	1.1392	0	0
Q_WE-CTAATGGAGTCCATAC-1	0	2.48993	0.868172	0	0.868172		Q_WE-CGTGTCTGTCGAGATG-3	1.5424	1.04306	1.04306	0	0
Q_WE-CTAATGGCAGTATAAG-1	0	0	0	1.44802	0		Q_WE-CGTGTCTGTGTCTGAT-3	0	0	1.19389	0.765446	1.19389
Q_WE-CTAATGGGTCCCGACA-1	0	0.84328	1.29417	0	1.8399		Q_WE-CGTGTCTTCAATCACG-3	0	0	1.85956	0	2.33146
Q_WE-CTAATGGTCACTATTC-1	0	1.94917	0	1.10115	0		Q_WE-CGTTAGAAGAAGGTTT-3	0	0	2.00002	0.648538	2.00002
Q_WE-CTAATGGTCCGAACGC-1	0	0	1.54646	1.32737	1.04641		Q_WE-CGTTAGACAATGAATG-3	1.32002	0.649454	0.649454	0	1.71784
Q_WE-CTACACCAGATACACA-1	1.89457	0	0	0.756095	0		Q_WE-CGTTAGAGTCTCCCTA-3	0	0	0.984805	1.47123	1.47123
Q_WE-CTACACCAGGCAAAGA-1	0	0	1.79678	1.25707	0		Q_WE-CGTTCTGGTATATGGA-3	0	0.571282	1.40662	0	1.7269
Q_WE-CTACACCCAACACCTA-1	0	1.26999	1.26999	0	0		Q_WE-CGTTCTGGTTGAGTTC-3	1.72787	1.65017	0.986991	0	1.79997
Q_WE-CTACACCCATTCCTGC-1	0	0	1.87834	1.69269	1.46454		Q_WE-CGTTCTGTCACTTATC-3	0	0	1.2284	0.792031	1.89262
Q_WE-CTACACCCATTGGCGC-1	0	0	1.6729	2.2675	0		Q_WE-CGTTCTGTCTGCTGTC-3	0.871394	0.871394	0.871394	0.871394	0.871394
Q_WE-CTACACCGTCGTTGTA-1	0	0	0.90806	0	0		Q_WE-CGTTGGGAGAAGGTGA-3	0	0	1.21573	0	0
Q_WE-CTACACCTCCGTAGGC-1	0	0	0.692398	1.09761	0.692398		Q_WE-CGTTGGGAGACTAAGT-3	2.01145	2.17122	1.82121	1.58607	1.58607
Q_WE-CTACACCTCCGTCAAA-1	0	0	1.49394	2.06803	1.19486		Q_WE-CGTTGGGCAAAGTCAA-3	0	0	1.3959	0	1.3959
Q_WE-CTACACCTCTCTGAGA-1	0	1.3801	0	1.3801	0		Q_WE-CGTTGGGCAACTTGAC-3	1.83708	0.949125	0.720583	0.423839	2.82343
Q_WE-CTACATTAGTGTTGAA-1	1.57819	1.57819	0	0	0		Q_WE-CGTTGGGCAAGCGATG-3	0	0	1.62318	0	0.701757
Q_WE-CTACATTCATGCCCGA-1	0	0.59733	2.01997	1.90521	0.968701		Q_WE-CGTTGGGCACTCTGTC-3	0.710961	0.710961	0.710961	0	1.82128
Q_WE-CTACATTTCGAGCCCA-1	0	0	0	1.62991	0		Q_WE-CGTTGGGCAGACTCGC-3	0	0	0	0	1.53603
Q_WE-CTACCCACAAGTCTGT-1	0	0	1.52896	1.52896	0		Q_WE-CGTTGGGGTAAATACG-3	1.36878	0	0	0	1.36878
Q_WE-CTACCCAGTATAGGGC-1	2.14277	0	1.56057	1.05805	1.05805		Q_WE-CGTTGGGGTCGCCATG-3	1.7549	1.35318	1.35318	0	1.35318
Q_WE-CTACGTCAGACTAAGT-1	0	1.12055	0	0	0		Q_WE-CGTTGGGTCGTACGGC-3	0	0.473899	1.65703	0.473899	1.23109
Q_WE-CTACGTCAGGTAGCTG-1	1.68041	2.02177	0	1.68041	0		Q_WE-CGTTGGGTCTTGCAAG-3	0	0.636198	0.636198	0	1.02194
Q_WE-CTAGAGTAGGAATGGA-1	1.36951	0	0	0.902884	0		Q_WE-CTAACTTCAAGCTGTT-3	1.58447	1.58447	1.58447	0	1.58447
Q_WE-CTAGAGTCAAGTACCT-1	0	0	0	1.16992	0		Q_WE-CTAACTTCATGGGACA-3	0	1.68666	0	0	2.16361
Q_WE-CTAGAGTGTTTAGCTG-1	1.65435	0	0	0	0		Q_WE-CTAACTTGTAGGAGTC-3	2.01261	1.51206	2.08842	1.01814	1.01814
Q_WE-CTAGCCTCAGCCACCA-1	1.03177	1.03177	0	1.03177	0		Q_WE-CTAACTTGTGTGAAAT-3	1.72264	2.06673	2.06673	0	1.90941
Q_WE-CTAGCCTTCCAGTAGT-1	1.83897	1.01645	0	0	0		Q_WE-CTAACTTTCAATAAGG-3	0	0	1.85578	0	1.67097
Q_WE-CTAGCCTTCTCAAACG-1	0	1.02864	0	0	0		Q_WE-CTAACTTTCATGCAAC-3	0	0.618433	1.27202	0.9977	0.618433
Q_WE-CTAGCCTTCTTCGGTC-1	1.76568	0.79362	1.23045	1.53346	0		Q_WE-CTAAGACGTAGCACGA-3	0.599322	0.599322	0	0	1.63011
Q_WE-CTAGTGAAGCAGACTG-1	2.36196	0	1.07238	0	0		Q_WE-CTAAGACGTTCACCTC-3	1.62574	1.86298	1.31412	0	1.62574
Q_WE-CTAGTGAGTAAGGGCT-1	1.21481	2.34934	0	0	0		Q_WE-CTAAGACTCGGATGGA-3	0	0	2.01025	0	2.20624
Q_WE-CTAGTGAGTACAGTGG-1	1.9767	1.41329	0.937945	0	0		Q_WE-CTAAGACTCGGCCGAT-3	1.64189	1.64189	0.527184	0	1.64189
Q_WE-CTAGTGATCAACTCTT-1	0	0	1.53393	2.74377	1.03609		Q_WE-CTAATGGCACCGAATT-3	0	0	1.86868	0	1.31905
Q_WE-CTCACACAGGAATTAC-1	1.17369	0.749974	1.69887	0.749974	1.17369		Q_WE-CTAATGGCACGAAATA-3	1.17376	1.17376	1.17376	0	2.29622
Q_WE-CTCACACGTCGCATAT-1	1.75028	0	0	0	0		Q_WE-CTAATGGCAGCTGCAC-3	0	1.03224	2.30625	0	1.03224
Q_WE-CTCACACGTGCTTCTC-1	1.07454	0	0	0	1.07454		Q_WE-CTAATGGTCAGTTCGA-3	0	0	0	0	1.38975
Q_WE-CTCACACGTGGAAAGA-1	0	0	1.58741	0	0		Q_WE-CTACACCAGGATGGTC-3	0.910451	2.13147	0.910451	0	1.69678
Q_WE-CTCACACTCCGAATGT-1	1.18815	2.05963	0	0	0		Q_WE-CTACACCAGTTGCAGG-3	1.78183	0.973391	1.45717	0	0
Q_WE-CTCACACTCGCAGGCT-1	0	0	1.5188	1.21724	0.783408		Q_WE-CTACACCCACGCGAAA-3	2.10318	1.67059	1.67059	0	0
Q_WE-CTCAGAAAGCCATCGC-1	0	0	1.43241	0	0		Q_WE-CTACACCGTTAGTGGG-3	0.682229	0.682229	1.7735	0	1.36987
Q_WE-CTCAGAACAGGGATTG-1	1.4573	1.78197	0	0	0		Q_WE-CTACATTAGACATAAC-3	0	0.823637	1.81076	0	0
Q_WE-CTCAGAAGTCCCGACA-1	1.67964	2.11296	0	0	0		Q_WE-CTACATTCACGACTCG-3	0	0	1.64383	1.64383	0.419937
Q_WE-CTCAGAAGTCGTCTTC-1	0.936245	0	0	1.73186	0		Q_WE-CTACATTCATCAGTCA-3	2.25127	1.65821	1.34372	0	0.882375
Q_WE-CTCAGAATCTTGGGTA-1	0	0	1.74643	0	0		Q_WE-CTACATTGTCTTCAAG-3	1.78389	1.45907	0	0.97493	0
Q_WE-CTCATTAAGCTGATAA-1	0	0	1.42265	0	0		Q_WE-CTACATTTCAGCTGGC-3	0	0	1.66002	0	0
Q_WE-CTCATTACACATGTGT-1	0.482095	0.805997	2.05593	1.05026	1.05026		Q_WE-CTACATTTCCTCGCAT-3	1.41976	2.11837	0.715578	0	1.41976
Q_WE-CTCATTACACGAAAGC-1	0	0	1.41742	1.86738	0		Q_WE-CTACCCAAGCTAGTCT-3	0	0	1.39464	1.18636	0.922972
Q_WE-CTCATTAGTAGCAAAT-1	0	0.722459	0	1.54931	0.951363		Q_WE-CTACCCAAGTCTCCTC-3	0	1.15601	2.563	0	0
Q_WE-CTCATTAGTATGAATG-1	0.981977	0	0.981977	0	0		Q_WE-CTACCCACACAGGCCT-3	0	0	1.8715	0.650416	1.32149
Q_WE-CTCATTATCAAGGTAA-1	0.992434	0	1.4806	0.992434	0		Q_WE-CTACCCAGTAGAAGGA-3	2.0908	0.780193	1.74529	0	2.22713
Q_WE-CTCATTATCACAAACC-1	0	0	0	0	0		Q_WE-CTACCCAGTGCACTTA-3	2.0319	1.24867	1.24867	0	0
Q_WE-CTCATTATCTTGACGA-1	1.02508	0	0	0	1.02508		Q_WE-CTACGTCAGTCGTACT-3	1.02963	1.52606	1.02963	0	0.641859
Q_WE-CTCCTAGAGTACATGA-1	0	0.54199	1.52543	0.54199	1.35524		Q_WE-CTACGTCCATTATCTC-3	1.93934	1.09351	1.49812	0	1.78537
Q_WE-CTCGAAACAGGCTCAC-1	0.993183	0.993183	0.993183	0	0.993183		Q_WE-CTACGTCGTATTCTCT-3	2.23047	1.46365	0	0	1.46365
Q_WE-CTCGAAACATAAGACA-1	0	1.06785	0	0	0		Q_WE-CTACGTCGTCACAAGG-3	0	1.3728	1.3728	0	2.28637
Q_WE-CTCGAAAGTACCGAGA-1	0	0	2.6161	0	0		Q_WE-CTACGTCGTCTCAACA-3	1.37111	1.37111	0	0.683052	1.77488
Q_WE-CTCGAAAGTCTGCAAT-1	0	0	0.75015	1.17392	0.75015		Q_WE-CTACGTCGTGGTCTCG-3	1.79343	1.55973	0.812043	0	0.812043
Q_WE-CTCGAAATCAACGAAA-1	1.16961	1.46582	0	0	0		Q_WE-CTACGTCTCGCATGAT-3	0	0	2.38407	0	1.86743
Q_WE-CTCGAAATCACTCTTA-1	0	0	2.10163	2.21976	1.11556		Q_WE-CTACGTCTCTCGGACG-3	2.06805	1.76415	1.63815	0.525286	1.32542
Q_WE-CTCGAGGAGAGTGACC-1	0	0	0.989611	2.04908	0.61253		Q_WE-CTAGAGTAGAAGATTC-3	0	1.40102	2.65726	0	0.70299
Q_WE-CTCGAGGCAAGCCCAC-1	0	0	0	0	0		Q_WE-CTAGAGTAGTATCTCG-3	0	0	2.46516	0	0.730704
Q_WE-CTCGAGGCACGACGAA-1	0	0	0.741299	2.02709	0		Q_WE-CTAGAGTTCCACGTTC-3	2.12046	1.77325	1.23692	0	0
Q_WE-CTCGAGGGTTGGTGGA-1	1.1374	0	1.1374	0	0		Q_WE-CTAGAGTTCTGGGCCA-3	2.00977	2.1695	0.829566	0	1.58452
Q_WE-CTCGAGGTCATCGATG-1	0.811347	0	1.98165	0.811347	1.55874		Q_WE-CTAGCCTTCTGATTCT-3	2.03194	0.790843	1.52948	0.471644	2.6987
Q_WE-CTCGGAGAGCAAATCA-1	0	0	0	1.21698	0		Q_WE-CTAGTGACACTTCGAA-3	0	0.718961	2.12419	0	1.65043
Q_WE-CTCGGAGAGTGTGAAT-1	0	0	2.13918	2.60176	0		Q_WE-CTAGTGATCTCTGTCG-3	0	0	2.18786	0	1.78298
Q_WE-CTCGGAGCACCAGATT-1	0	0	0	1.52206	0.785675		Q_WE-CTAGTGATCTGCCCTA-3	0.75323	2.0468	0	0	1.17795
Q_WE-CTCGGAGGTGATAAGT-1	0	1.03305	1.8608	1.8608	0		Q_WE-CTCACACAGGGCTTCC-3	2.12407	0	0	0	0
Q_WE-CTCGGGAAGGTGGGTT-1	0	0.698033	0	1.10512	0		Q_WE-CTCACACCACATTCGA-3	0	0	1.5988	0	0
Q_WE-CTCGGGAAGTCATCCA-1	0.733675	0.733675	0.733675	1.15229	0		Q_WE-CTCACACGTTTACTCT-3	0	0.955807	0.955807	0	1.43545
Q_WE-CTCGGGATCCGCTGTT-1	0.932211	0	0.932211	0.932211	0		Q_WE-CTCAGAAAGAATCTCC-3	0	1.47087	2.042	0	0.513183
Q_WE-CTCGTACAGCGTGAGT-1	0.789725	1.52787	0.789725	0	0		Q_WE-CTCAGAAAGCAGCCTC-3	1.74617	1.10799	0.85534	0.516462	1.47715
Q_WE-CTCGTACGTCGAAAGC-1	0	1.30641	1.61727	0.852899	0		Q_WE-CTCAGAAAGGGTTCCC-3	1.96413	0.703815	0.703815	0	0
Q_WE-CTCGTACGTTTAGGAA-1	0	0	2.31857	0.836697	0		Q_WE-CTCAGAAGTAATCACC-3	1.08209	2.17513	0.500945	0.500945	1.28124
Q_WE-CTCGTACTCACGACTA-1	0	0	0	1.70483	0.641901		Q_WE-CTCAGAAGTCTAAACC-3	1.36537	0.899582	0.899582	0	1.68189
Q_WE-CTCGTACTCGCGATCG-1	1.5116	1.21075	0.778405	0.778405	0.778405		Q_WE-CTCAGAAGTGCGCTTG-3	1.59363	2.01968	1.28492	0	1.28492
Q_WE-CTCGTCAGTCGCGGTT-1	0	0	2.72709	0	1.02462		Q_WE-CTCAGAATCAACCAAC-3	1.84817	2.13859	0	0	1.84817
Q_WE-CTCGTCAGTCTTGCGG-1	0	1.08558	1.92913	2.54686	1.08558		Q_WE-CTCAGAATCCGCGGTA-3	0	0	0.970734	0	1.4539
Q_WE-CTCGTCAGTTGAACTC-1	0	0	1.13903	1.3433	0		Q_WE-CTCATTAAGACACTAA-3	0	0	0.73565	0	1.44939
Q_WE-CTCGTCATCATAGCAC-1	1.31282	1.86149	1.31282	0	0		Q_WE-CTCATTAAGGCGACAT-3	1.20387	1.73448	0.938182	0	1.58685
Q_WE-CTCTAATAGATCCCGC-1	0	0	1.42974	1.42974	0		Q_WE-CTCATTACAGAGTGTG-3	1.42642	1.80204	0.817797	0	2.222
Q_WE-CTCTAATCACCCATTC-1	1.9454	0	0	1.09821	0		Q_WE-CTCATTACATAAAGGT-3	0	0.608532	1.47039	0.984122	0.608532
Q_WE-CTCTAATGTGACGCCT-1	0	0	1.30103	0	0.848672		Q_WE-CTCATTAGTGCGCTTG-3	0	0.788676	0.788676	0	1.52637
Q_WE-CTCTACGCACATCCGG-1	1.87328	0	0	0	0		Q_WE-CTCATTAGTTCCACGG-3	0	0	1.56359	1.98695	0.814769
Q_WE-CTCTACGCAGATGGGT-1	0	1.74325	1.74325	0	0		Q_WE-CTCATTAGTTTAGCTG-3	1.52337	1.75502	0	0	2.10112
Q_WE-CTCTACGCAGCGAACA-1	0	0	1.45717	0.600731	0.600731		Q_WE-CTCCTAGAGATGTTAG-3	1.24364	0	0	0	1.54806
Q_WE-CTCTACGGTCTTGTCC-1	0	1.54168	0	0	0		Q_WE-CTCCTAGAGTTTAGGA-3	0	0.991793	1.47981	0	2.55509
Q_WE-CTCTACGGTTGTCGCG-1	0	0	0	2.13173	0		Q_WE-CTCCTAGCAAGCGCTC-3	0.626232	1.67761	1.00836	0	0
Q_WE-CTCTACGTCCTAGGGC-1	0	0	2.03739	2.14058	0.981194		Q_WE-CTCCTAGCACCAGGTC-3	0	0.547464	1.53564	0.547464	1.53564
Q_WE-CTCTGGTAGTGACATA-1	0	1.08688	1.08688	0	0		Q_WE-CTCCTAGCACGGATAG-3	1.71597	1.18815	1.56897	0.565507	2.87512
Q_WE-CTCTGGTCATCTCCCA-1	0	0	1.87969	2.32751	0		Q_WE-CTCCTAGCATCGTCGG-3	1.52367	1.85373	1.02766	0.640413	1.02766
Q_WE-CTCTGGTCATGAACCT-1	0	0	2.5513	0	0		Q_WE-CTCCTAGGTCTCGTTC-3	0	0	1.02154	1.51621	1.29915
Q_WE-CTCTGGTGTCCGAATT-1	0	0.566395	0	1.84583	1.18958		Q_WE-CTCCTAGGTTCACGGC-3	0	0	0	0	1.40946
Q_WE-CTCTGGTGTCGCTTTC-1	0	0	2.00564	2.14038	0		Q_WE-CTCCTAGTCATATCGG-3	0.628795	0	1.28814	0	0.628795
Q_WE-CTCTGGTGTGACTCAT-1	0	0	1.38783	1.38783	0.917522		Q_WE-CTCCTAGTCGCCATAA-3	2.25143	1.9562	0.795016	0	1.53545
Q_WE-CTCTGGTGTGTTCGAT-1	0	0	2.65211	2.02709	0		Q_WE-CTCGAAAAGTATCGAA-3	0	0.766247	1.19494	0	0.766247
Q_WE-CTCTGGTGTTTAGGAA-1	0	0.871879	0.871879	1.64369	0		Q_WE-CTCGAAACAATCACAC-3	2.4286	1.66952	1.00204	0	1.95068
Q_WE-CTCTGGTTCAGTTGAC-1	0	0	1.24681	1.55157	0.806305		Q_WE-CTCGAAACATGGTCAT-3	1.0123	1.50493	1.83351	0	2.0804
Q_WE-CTCTGGTTCTTTAGGG-1	0	0	1.47616	1.47616	0		Q_WE-CTCGAAAGTGCCTTGG-3	0	0.634861	1.51448	0	1.29754
Q_WE-CTGAAACCAGTGACAG-1	0	0	2.11938	0	1.87096		Q_WE-CTCGAAATCCTTTACA-3	0	0	1.97102	1.16516	1.2941
Q_WE-CTGAAACGTAAGGGCT-1	0	0	1.95176	1.6149	0		Q_WE-CTCGAAATCGTAGGAG-3	0	0	1.93622	0.90952	1.37782
Q_WE-CTGAAACGTTGCGCAC-1	0	2.45391	0	0	0		Q_WE-CTCGAGGAGAAACGCC-3	0	0	2.8444	1.25018	1.78875
Q_WE-CTGAAGTAGACTGGGT-1	0	0	2.93446	1.46779	0		Q_WE-CTCGAGGAGTGCAAGC-3	1.72662	1.72662	0	0	1.19719
Q_WE-CTGAAGTAGATCGATA-1	0	1.48932	0.99954	1.81663	0		Q_WE-CTCGAGGGTACCCAAT-3	1.78413	1.93807	1.09252	0	2.47652
Q_WE-CTGAAGTAGGCTACGA-1	1.16156	0	0	2.02614	1.16156		Q_WE-CTCGAGGGTCTAGCCG-3	0	1.99295	1.65341	0	1.13539
Q_WE-CTGAAGTGTCTGGTCG-1	0	0	1.15052	2.01216	1.15052		Q_WE-CTCGAGGGTGAAATCA-3	0	0	1.37949	1.17238	0.555733
Q_WE-CTGAAGTTCTTGCAAG-1	0	0	1.00074	2.06447	1.00074		Q_WE-CTCGAGGGTTTGTTTC-3	0.790711	1.52929	1.65199	0	1.65199
Q_WE-CTGATAGCACCTCGGA-1	1.92013	1.07862	0	0	1.07862		Q_WE-CTCGAGGTCGGAGGTA-3	0	0.886883	2.51934	0	1.66443
Q_WE-CTGATAGCATTTGCCC-1	1.9267	0.681987	0.681987	0	0		Q_WE-CTCGGAGGTCCGAATT-3	1.81307	1.62991	1.1157	0.414045	1.52398
Q_WE-CTGATAGGTACAGTGG-1	0	0	2.51133	0	0.962158		Q_WE-CTCGGAGTCGCTAGCG-3	0	0	2.02897	0	1.06039
Q_WE-CTGATAGGTACCCAAT-1	0	0	2.10129	0.890086	0.890086		Q_WE-CTCGGGAAGCTAGCCC-3	0	0	0	0	1.84568
Q_WE-CTGATAGTCAACTCTT-1	0.822848	0	0.822848	1.26806	1.26806		Q_WE-CTCGGGAAGGTGTTAA-3	0	0	1.65068	0.610909	0.987387
Q_WE-CTGATAGTCACCGTAA-1	0	0.57239	1.85747	1.40854	0.57239		Q_WE-CTCGGGAAGTTAACGA-3	0	0.81173	1.89207	0	1.79296
Q_WE-CTGATAGTCCACGTGG-1	0	0	1.4346	0	0.725607		Q_WE-CTCGGGACAGAAGCAC-3	1.76448	2.24785	1.22942	0	2.36809
Q_WE-CTGATCCGTCCGAATT-1	0	0	1.26678	1.26678	1.26678		Q_WE-CTCGGGAGTCTTTCAT-3	0	0.554342	1.37705	0	1.54841
Q_WE-CTGATCCTCAGGATCT-1	1.75265	0	0	0	0		Q_WE-CTCGGGAGTGTTCTTT-3	0	0	2.1244	0	2.32335
Q_WE-CTGATCCTCGACGGAA-1	1.1135	1.1135	0	1.1135	0		Q_WE-CTCGGGAGTTACGCGC-3	2.0691	1.37744	0	0.68725	1.37744
Q_WE-CTGATCCTCGGGAGTA-1	0	0	0.875212	0	0		Q_WE-CTCGGGAGTTATCGGT-3	1.14787	1.14787	1.14787	0	1.14787
Q_WE-CTGCCTAAGAGTGAGA-1	0.891017	0.891017	0.891017	0	0		Q_WE-CTCGGGATCACAGTAC-3	0.434729	0	1.57107	1.15631	1.15631
Q_WE-CTGCCTAAGGAGTACC-1	0	1.0388	1.0388	1.53722	0		Q_WE-CTCGGGATCCCATTAT-3	1.2272	0.791107	0	0	1.95007
Q_WE-CTGCCTACATCACGAT-1	0	0	2.57479	0	0		Q_WE-CTCGGGATCCCTAATT-3	0	0.649585	2.68929	0	0.649585
Q_WE-CTGCCTACATCCTTGC-1	2.09439	1.66246	0	0	0		Q_WE-CTCGGGATCTATCGCC-3	0	0	1.91754	0.457689	1.20047
Q_WE-CTGCCTATCGTGACAT-1	0	1.10169	0	1.61313	0		Q_WE-CTCGTACCAATCTACG-3	1.55916	1.55916	0.662019	0	1.55916
Q_WE-CTGCGGACATCACAAC-1	0	0.96577	1.77163	0.96577	0		Q_WE-CTCGTACCACCGGAAA-3	1.14886	1.44265	0.731067	0.430904	1.85418
Q_WE-CTGCGGAGTGACCAAG-1	0	0	0	1.08442	0		Q_WE-CTCGTACTCAGATAAG-3	0	0.90859	2.29101	0	1.69423
Q_WE-CTGCGGATCCCTCTTT-1	0	0.978751	0	0	0		Q_WE-CTCGTACTCTTTAGGG-3	0	0	1.50407	0	1.50407
Q_WE-CTGCTGTAGAAACGAG-1	0.821276	0.821276	2.41477	1.80724	1.26605		Q_WE-CTCGTCACACCGATAT-3	0	0.590502	1.43973	0.959269	1.43973
Q_WE-CTGCTGTCAAACTGCT-1	0	0.79991	1.77518	0.79991	1.54245		Q_WE-CTCGTCAGTATCGCAT-3	2.10359	1.30788	1.02922	1.30788	1.02922
Q_WE-CTGCTGTGTCTGCGGT-1	0	0	0	1.08989	1.59896		Q_WE-CTCGTCAGTCTGCAAT-3	0	0	1.45264	0	2.15643
Q_WE-CTGCTGTTCATCTGCC-1	1.59035	1.08273	1.59035	0	0		Q_WE-CTCGTCATCACGACTA-3	0	0.448644	1.60207	0.757236	1.18318
Q_WE-CTGGTCTAGAGCTATA-1	0	0	0.817373	1.80141	0		Q_WE-CTCGTCATCGTCTGAA-3	1.92883	1.68846	1.92883	0	0
Q_WE-CTGGTCTCAAGAAGAG-1	1.63854	0	0	0	1.12292		Q_WE-CTCTAATAGGCGATAC-3	0	0	0.760468	0	1.90157
Q_WE-CTGGTCTCAATGCCAT-1	0	0	1.56409	1.25815	0.81512		Q_WE-CTCTAATCATTAGGCT-3	0	0	1.63355	0.864578	0
Q_WE-CTGGTCTCACATCCAA-1	0	1.5977	0	1.5977	1.28862		Q_WE-CTCTAATGTAAACCTC-3	1.58063	1.58063	2.16517	0	1.58063
Q_WE-CTGGTCTGTAGGGACT-1	1.24779	0	0	0	0		Q_WE-CTCTAATGTCCTCTTG-3	0	0.607427	1.64452	1.25479	1.25479
Q_WE-CTGTGCTAGCGATGAC-1	2.04095	0.983755	0.983755	0.983755	0.983755		Q_WE-CTCTACGCAGCCAATT-3	2.12213	1.72153	1.54211	0	1.8736
Q_WE-CTGTGCTTCAAAGTAG-1	0	0	2.10554	1.22491	1.75918		Q_WE-CTCTACGTCCCGGATG-3	1.24396	1.78149	1.45686	0.600545	1.63229
Q_WE-CTGTTTAAGACTACAA-1	0	0	0	2.12469	0		Q_WE-CTCTACGTCGTCACGG-3	0	0	1.50154	1.36281	1.00952
Q_WE-CTGTTTAAGGATTCGG-1	0	0	0	0.891781	0		Q_WE-CTCTGGTAGCTGGAAC-3	2.51546	0.816949	0.816949	0	1.2605
Q_WE-CTGTTTACAAGTCTGT-1	0.591077	0.591077	0	0.960064	0.591077		Q_WE-CTCTGGTAGTCCCACG-3	0.432437	1.44599	0	0	1.30969
Q_WE-CTGTTTAGTCCGAACC-1	0	0	1.89562	1.89562	0.664117		Q_WE-CTCTGGTAGTGCGTGA-3	0	0	0.433179	1.31124	1.15329
Q_WE-CTGTTTATCAGAAATG-1	0	0	2.035	1.46467	0		Q_WE-CTCTGGTCATGCCCGA-3	0.655051	1.87969	0.655051	0	2.12846
Q_WE-CTGTTTATCTTTAGGG-1	0.652615	1.0442	1.54377	1.54377	0		Q_WE-CTGAAACCAAAGGTGC-3	0	0	0	0	0.825147
Q_WE-CTTAACTCAAAGGCGT-1	1.64526	0	0	0	0		Q_WE-CTGAAACCACGGCCAT-3	0	0	2.06824	0	1.19502
Q_WE-CTTAACTGTCAAACTC-1	0	0	1.42789	0.721071	0		Q_WE-CTGAAACCACGGTTTA-3	2.39684	1.79079	0.980101	0	0.980101
Q_WE-CTTAACTGTCGCGTGT-1	0	0	1.87562	1.87562	0		Q_WE-CTGAAACCAGTTTACG-3	1.02922	0	1.85578	0	1.02922
Q_WE-CTTAACTGTTTGACAC-1	0	0.961758	1.76625	0.961758	0		Q_WE-CTGAAACGTAACGTTC-3	2.06854	1.49439	1.27884	0	1.49439
Q_WE-CTTACCGAGATGGGTC-1	0	0	1.60663	1.88409	0		Q_WE-CTGAAACTCTTTCCTC-3	1.77927	1.24206	2.26381	1.24206	1.24206
Q_WE-CTTACCGGTATCGCAT-1	0	1.05916	2.14427	1.89489	0		Q_WE-CTGAAGTGTGCGAAAC-3	0	0	1.35503	0	2.6002
Q_WE-CTTAGGAAGTCTCGGC-1	0	0	2.18225	1.93148	1.59598		Q_WE-CTGATAGAGCCGCCTA-3	1.61469	0.513453	1.61469	0	2.12603
Q_WE-CTTAGGAAGTGCCAGA-1	1.68822	1.68822	0	1.68822	0		Q_WE-CTGATAGAGGACACCA-3	0	0	1.89999	0	0.884372
Q_WE-CTTAGGAGTATAGGTA-1	0	1.26559	0	0	1.26559		Q_WE-CTGATAGCAAACGCGA-3	1.89635	1.39835	1.39835	0.626475	1.28454
Q_WE-CTTAGGATCACATAGC-1	0	0.617251	1.94259	0.617251	0.996081		Q_WE-CTGATAGGTCAGAAGC-3	1.6671	0.888819	0.888819	0.888819	0.888819
Q_WE-CTTAGGATCGGAATCT-1	0	1.00445	0	0	0		Q_WE-CTGATAGTCAGAGGTG-3	1.63427	1.63427	0.865095	0.865095	1.49022
Q_WE-CTTCTCTCACCTTGTC-1	0	1.04815	0.65554	1.04815	0		Q_WE-CTGATAGTCAGCCTAA-3	0	0.595279	1.62288	0	0.595279
Q_WE-CTTCTCTCACTTCTGC-1	0	0	1.89674	1.3434	1.89674		Q_WE-CTGATAGTCATTCACT-3	0	0	1.70852	0	1.38975
Q_WE-CTTCTCTGTCCATGAT-1	0	1.40581	1.19668	0.570813	0		Q_WE-CTGATAGTCCACGCAG-3	0.660161	0.660161	1.73616	0	1.55612
Q_WE-CTTCTCTGTCGAATCT-1	0	0	0	0	0		Q_WE-CTGATAGTCGTTACGA-3	1.69336	2.29005	1.29819	0.635278	1.51517
Q_WE-CTTCTCTGTTACAGAA-1	1.38704	1.09928	0.693648	0.693648	0		Q_WE-CTGATCCAGATAGCAT-3	2.10459	1.75829	0	1.52646	0.788741
Q_WE-CTTGGCTAGTTTAGGA-1	0	0	0.862991	1.63134	0		Q_WE-CTGATCCCAGGGTTAG-3	1.12125	1.63654	1.12125	0	1.63654
Q_WE-CTTTGCGAGCGTCTAT-1	0	0.944427	0	0	0.944427		Q_WE-CTGATCCCAGTCGATT-3	0	0	1.93521	0	1.93521
Q_WE-CTTTGCGAGCTGAACG-1	0.964061	1.76934	1.44566	0.964061	0.964061		Q_WE-CTGCCTAAGAGGTTAT-3	0	0.873827	0	0.873827	0
Q_WE-CTTTGCGAGGAGTAGA-1	0	0	2.41458	1.80706	0		Q_WE-CTGCCTAAGTTCGCGC-3	1.96041	1.39899	0.92646	0	2.68988
Q_WE-CTTTGCGAGTAGCCGA-1	0.919241	0.919241	1.95012	1.38998	0.919241		Q_WE-CTGCCTACAGGTTTCA-3	1.97043	1.72817	1.72817	0.933521	1.40779
Q_WE-CTTTGCGCACTGTGTA-1	1.09087	0.687348	0	0	0.687348		Q_WE-CTGCGGAGTAGGGACT-3	0	0	1.92195	1.08003	1.08003
Q_WE-CTTTGCGCATGGTTGT-1	0	0.897683	0.897683	0	0		Q_WE-CTGCGGAGTCGACTGC-3	1.45331	1.86595	0.738321	0	1.1584
Q_WE-CTTTGCGGTCGTGGCT-1	1.17381	0	1.55262	1.38105	1.17381		Q_WE-CTGCGGAGTCGTTGTA-3	2.27418	2.4392	0	0	1.5014
Q_WE-CTTTGCGTCATGCATG-1	1.10035	0	1.10035	0	0		Q_WE-CTGCGGATCCACGCAG-3	1.57811	1.57811	0.673682	0	1.07257
Q_WE-GAAACTCAGACATAAC-1	0	0	0	0	0		Q_WE-CTGCGGATCTGTCTAT-3	0	0	1.97896	0	2.27514
Q_WE-GAAACTCAGTGTCTCA-1	1.08455	1.08455	0	0	0		Q_WE-CTGCTGTAGCACACAG-3	0	0	1.80532	0	2.61775
Q_WE-GAAACTCCATGCCACG-1	0	1.07709	0	0	0		Q_WE-CTGCTGTGTCGAATCT-3	0	0.488702	1.42335	0	0.815541
Q_WE-GAAACTCGTACCGGCT-1	1.16148	0	0	0	0		Q_WE-CTGCTGTTCAAACAAG-3	2.24472	1.22695	1.22695	0.790909	2.36492
Q_WE-GAAACTCTCCCTGACT-1	0	0	0.836475	1.82984	0.836475		Q_WE-CTGGTCTAGATGGCGT-3	1.04318	1.54254	0	1.04318	1.54254
Q_WE-GAAACTCTCGTCGTTC-1	1.06911	1.57393	0	0	0		Q_WE-CTGGTCTAGTACGTTC-3	1.32771	1.64066	0	0	0.869699
Q_WE-GAAACTCTCTCGTTTA-1	0	0.8982	1.68	0.8982	0		Q_WE-CTGGTCTAGTCCGTAT-3	0	0	2.08071	0	0
Q_WE-GAAATGAAGCAGCCTC-1	0	0	2.31764	1.53916	0		Q_WE-CTGGTCTGTGTGACCC-3	0	0.879148	1.13567	1.33965	1.65375
Q_WE-GAAATGAAGGCGATAC-1	0	0	2.08276	1.92505	0		Q_WE-CTGGTCTGTTAAGTAG-3	0	0	2.34517	0	1.51252
Q_WE-GAAATGACACGGTAGA-1	0	0	1.39819	1.39819	0		Q_WE-CTGGTCTTCTGCTGTC-3	2.04258	2.20305	0.851049	0	1.61469
Q_WE-GAAATGAGTTACGGAG-1	0	0	1.6413	1.12524	0.713182		Q_WE-CTGGTCTTCTTTACAC-3	0	0	1.98054	0.637835	1.84913
Q_WE-GAACATCAGCTCAACT-1	0	0.796284	0.796284	2.37382	1.23389		Q_WE-CTGTGCTAGTGAAGAG-3	0	1.01264	1.50534	0	0
Q_WE-GAACCTAGTCGCGGTT-1	2.24596	1.65341	1.13539	1.13539	1.13539		Q_WE-CTGTGCTAGTGCTGCC-3	0	1.62705	0.859913	0	1.31531
Q_WE-GAACCTAGTTACGGAG-1	0	0	1.04869	1.04869	0		Q_WE-CTGTGCTTCAGAAATG-3	1.82984	1.59425	0	0	0.836475
Q_WE-GAACCTATCAATCACG-1	1.49748	0	0	0	0		Q_WE-CTGTTTAAGAAGGACA-3	0.915541	0.915541	0	0.915541	0.915541
Q_WE-GAACCTATCATTATCC-1	0	0	0	0.952176	1.99679		Q_WE-CTGTTTAGTACTTCTT-3	0	1.86325	0	0	2.6177
Q_WE-GAACGGAAGGTGATTA-1	0	0	0	0	0		Q_WE-CTGTTTAGTCTGGTCG-3	0	0	1.65255	1.42677	0.720312
Q_WE-GAACGGACAGTATCTG-1	0	0	1.83262	1.01163	0		Q_WE-CTGTTTAGTTGTGGCC-3	0	0	1.40106	0	1.96277
Q_WE-GAACGGATCAGCATGT-1	0	0	0.775012	1.20634	0.460779		Q_WE-CTGTTTATCTTGAGGT-3	0	0	1.67873	0.737011	0.737011
Q_WE-GAACGGATCCAAGTAC-1	0	0	1.80891	1.93938	0.993718		Q_WE-CTTAACTAGTTCCACA-3	2.08117	2.08117	1.50562	0	1.01286
Q_WE-GAAGCAGAGATCGGGT-1	0	0	2.70869	0	0		Q_WE-CTTAACTCACTTCGAA-3	2.25984	1.54283	1.23892	0	1.54283
Q_WE-GAAGCAGAGTGACTCT-1	1.44765	0.734464	0	0	0.734464		Q_WE-CTTAACTGTTGAGGTG-3	1.60752	1.60752	0.845929	0	0.845929
Q_WE-GAAGCAGGTCGTTGTA-1	0	0	2.1641	1.27227	1.27227		Q_WE-CTTAACTTCGAACTGT-3	2.36305	2.36305	2.06354	0	0.864896
Q_WE-GAAGCAGTCCAAGCCG-1	0	0	1.93663	1.37817	0.687741		Q_WE-CTTACCGAGCGGCTTC-3	1.84875	2.20031	1.30181	0	2.20031
Q_WE-GAAGCAGTCGCTTGTC-1	0.976372	1.46085	0.976372	1.46085	0		Q_WE-CTTACCGGTACAGTTC-3	1.80955	1.26803	0	0	1.48277
Q_WE-GAATAAGAGTAGCCGA-1	2.01336	2.31093	0	1.58782	0.831904		Q_WE-CTTACCGGTGAGGCTA-3	1.17818	1.89027	1.47538	0	1.17818
Q_WE-GAATAAGCAAGCTGTT-1	0	1.25617	0	1.25617	1.25617		Q_WE-CTTAGGAAGGAGTACC-3	1.50849	1.20794	0.776245	0.776245	0.776245
Q_WE-GAATAAGCACAACTGT-1	0	0	1.71459	2.31341	0.923521		Q_WE-CTTAGGACAGTATAAG-3	1.56131	2.34302	1.56131	0	1.56131
Q_WE-GAATAAGCATCACGTA-1	0	0	1.7843	1.24637	0.805962		Q_WE-CTTAGGAGTCTTTCAT-3	0	0	2.34829	0	1.42453
Q_WE-GAATGAAAGACCTAGG-1	0	0	0	0	0		Q_WE-CTTAGGAGTTAGGGTG-3	0	0	2.02301	0	1.05591
Q_WE-GAATGAAAGGGCTCTC-1	0	1.13016	0	0	0		Q_WE-CTTAGGAGTTGCTCCT-3	0	0.832124	0	0.832124	0
Q_WE-GAATGAAAGTCAATAG-1	1.4217	1.4217	0	0.944715	0.944715		Q_WE-CTTAGGATCGTATCAG-3	0	0	1.83882	0	1.50986
Q_WE-GAATGAATCACTCTTA-1	1.46148	2.65672	0	1.46148	0		Q_WE-CTTAGGATCTCCAACC-3	0.862199	0.862199	0	0	0.862199
Q_WE-GAATGAATCATGTCTT-1	0.765569	0.765569	0.765569	1.19405	0		Q_WE-CTTCTCTAGACAGAGA-3	1.0368	0	0	0	1.0368
Q_WE-GAATGAATCTCCTATA-1	0	0	1.49319	2.26469	0		Q_WE-CTTCTCTAGGATGCGT-3	1.39647	1.71584	0	0	1.39647
Q_WE-GACACGCCATCACCCT-1	0	0	1.65261	0.878325	0.532645		Q_WE-CTTCTCTCAGGTGGAT-3	1.37662	1.09002	0.68671	0	0.68671
Q_WE-GACACGCCATTGAGCT-1	0	0	2.06824	0	0		Q_WE-CTTCTCTGTGCACCAC-3	2.43666	1.00764	0.625706	0	0
Q_WE-GACACGCGTAGCAAAT-1	0	0	1.3888	1.3888	0.47126		Q_WE-CTTCTCTGTTGGTAAA-3	0.467445	0.467445	2.29643	0	1.21895
Q_WE-GACACGCGTAGCGTGA-1	0	0	0	1.89146	1.33882		Q_WE-CTTGGCTGTACATCCA-3	0	0	0.933287	0.933287	0.933287
Q_WE-GACAGAGCACAGAGGT-1	0.894251	1.35867	0	0	0		Q_WE-CTTGGCTGTTCAACCA-3	1.45264	0.969717	0	0	1.45264
Q_WE-GACAGAGGTAAGCACG-1	1.7903	1.25151	0	0.809959	0		Q_WE-CTTTGCGCAAAGTCAA-3	0	0	1.99459	0	1.03463
Q_WE-GACAGAGGTTATGCGT-1	1.73979	1.5596	0	0	0		Q_WE-CTTTGCGCACTTAACG-3	1.32859	1.87969	0.655051	0.655051	0
Q_WE-GACAGAGTCCGCGCAA-1	0	0	1.25689	0.984437	1.25689		Q_WE-CTTTGCGGTCTCTTAT-3	0	0.683683	1.77594	0	1.92963
Q_WE-GACCAATAGCAATATG-1	0	0	0.902186	1.36863	0.902186		Q_WE-GAAACTCCAGTGGGAT-3	0	0	1.78444	0.975342	0.975342
Q_WE-GACCAATTCGCTAGCG-1	1.22491	1.75918	0	0	1.22491		Q_WE-GAAACTCGTCGCGAAA-3	0	0	0	1.94358	2.10175
Q_WE-GACCTGGCAGGAATCG-1	1.52797	0	0	1.85836	0		Q_WE-GAAACTCGTTGATTCG-3	1.71367	1.28082	1.0817	0	1.4468
Q_WE-GACCTGGCAGTAAGCG-1	0	2.27109	1.15452	1.67616	0		Q_WE-GAAACTCTCCACGTTC-3	1.00606	1.00606	1.72743	0	1.61897
Q_WE-GACCTGGCATCCCATC-1	0	0	2.71093	1.20614	0		Q_WE-GAAACTCTCCATTCTA-3	1.46865	2.0395	0.982708	0	2.0395
Q_WE-GACCTGGGTATTCGTG-1	0	0	1.29024	2.18616	1.29024		Q_WE-GAAATGACAATAGCGG-3	0.747448	1.69496	2.03727	0	0
Q_WE-GACCTGGGTTCTCATT-1	0.73565	1.6766	1.6766	1.6766	0		Q_WE-GAAATGACACAGTCGC-3	1.92215	1.73493	0.773405	0	2.44271
Q_WE-GACCTGGTCCACGACG-1	0	0	1.92345	1.08119	0		Q_WE-GAAATGACACTGTCGG-3	0	0	2.90929	0	0
Q_WE-GACCTGGTCGAGAACG-1	0.944523	0	1.74305	0	0.944523		Q_WE-GAAATGAGTGGCCCTA-3	0.611526	0	2.32978	0	0.988233
Q_WE-GACCTGGTCGTAGATC-1	0	1.31521	0.859834	0.859834	1.31521		Q_WE-GAAATGAGTTAGAACA-3	1.38671	0	1.38671	0	2.14055
Q_WE-GACCTGGTCTACGAGT-1	0	0	1.90084	1.34697	0.884957		Q_WE-GAAATGATCACAGGCC-3	2.23297	0.870425	1.12554	0	2.30473
Q_WE-GACGCGTAGGCGCTCT-1	0	0	0.961459	0.961459	0		Q_WE-GAAATGATCGGAAATA-3	0	0	1.84619	0	1.66174
Q_WE-GACGCGTAGGGCTTGA-1	1.65735	0	1.1387	0	0		Q_WE-GAAATGATCTATCGCC-3	0	0	1.38468	0.915003	0.915003
Q_WE-GACGCGTGTCTAGCCG-1	0	0	1.81162	1.48468	0		Q_WE-GAACATCAGCAAATCA-3	0	0	1.93578	0	2.12964
Q_WE-GACGCGTTCACCATAG-1	0	1.62662	0	0	0		Q_WE-GAACATCAGCGTTCCG-3	2.08851	1.39407	0	0	0.698337
Q_WE-GACGCGTTCCCGGATG-1	0	0	1.54654	1.54654	0.907487		Q_WE-GAACATCCACATTAGC-3	0	0	1.62986	0	1.20737
Q_WE-GACGGCTAGCCTATGT-1	0	0	1.5139	1.5139	0		Q_WE-GAACATCCACCTGGTG-3	0	0	0	0	2.35003
Q_WE-GACGGCTAGGCGACAT-1	0	0	1.20655	0.77517	0.77517		Q_WE-GAACATCCATGCCACG-3	0	0.886045	2.09526	1.90242	1.34834
Q_WE-GACGGCTCACGTGAGA-1	0.951786	0	0	1.43047	0		Q_WE-GAACATCGTACAGACG-3	0	0	1.07352	0	0
Q_WE-GACGGCTCATGGGAAC-1	0	1.96951	0	1.40697	0		Q_WE-GAACATCGTAGCGTCC-3	2.00001	1.84439	0	0.725057	1.43379
Q_WE-GACGGCTCATGGTCAT-1	0	0.818009	0	0.818009	0		Q_WE-GAACCTAGTTCCCTTG-3	0	0	0.966425	0	0.595681
Q_WE-GACGTGCAGGGTCTCC-1	1.91732	0	0	1.58278	0		Q_WE-GAACGGAAGTACGACG-3	0.685193	1.59668	0.685193	0	1.59668
Q_WE-GACGTGCCACATCTTT-1	0	0	2.49529	0.951395	0.951395		Q_WE-GAACGGATCTTATCTG-3	0	0	2.08883	0	0
Q_WE-GACGTGCTCGCTGATA-1	0	0	2.28918	1.51441	0		Q_WE-GAACGGATCTTGCATT-3	0	0	0.86307	0	0
Q_WE-GACGTTAAGCCAGTAG-1	0	0	1.16086	0	0		Q_WE-GAAGCAGAGTTGAGTA-3	0	0.731878	1.8555	0	1.44384
Q_WE-GACGTTAAGCTGTTCA-1	1.17686	0	1.70262	2.30025	0		Q_WE-GAAGCAGCATGTTCCC-3	1.66991	1.3201	1.3201	0	2.03647
Q_WE-GACGTTAAGGTGCTTT-1	0	0	0.997321	1.66346	0		Q_WE-GAAGCAGGTGTATGGG-3	1.12425	1.12425	0	0	2.4327
Q_WE-GACGTTAAGTGAAGAG-1	0	0	0.688776	1.60243	0		Q_WE-GAAGCAGGTGTTTGGT-3	2.15373	1.67757	0	0.736273	1.15571
Q_WE-GACGTTAAGTTTGCGT-1	0	1.49937	2.27183	2.43682	0		Q_WE-GAAGCAGTCTACCAGA-3	1.87151	1.68612	0.741759	0.741759	1.16292
Q_WE-GACGTTATCAATAAGG-1	1.66669	0	0	1.14655	1.66669		Q_WE-GAAGCAGTCTCGGACG-3	1.02422	1.51948	0	0	1.8492
Q_WE-GACGTTATCACTCTTA-1	1.82317	1.27974	0	0	0		Q_WE-GAAGCAGTCTGCCAGG-3	0	0.662019	2.34056	0	1.33923
Q_WE-GACGTTATCCCAAGAT-1	0	0	1.4093	1.4093	0		Q_WE-GAATAAGCACGGATAG-3	0	0	2.03226	0	1.78733
Q_WE-GACTAACCAATGGTCT-1	0	0	1.4539	0	2.02281		Q_WE-GAATAAGGTAACGCGA-3	2.13781	1.55612	0	0	2.13781
Q_WE-GACTAACGTTCCAACA-1	1.12278	0	0	0	0		Q_WE-GAATAAGGTATATGGA-3	0	0	1.98982	1.19273	1.81908
Q_WE-GACTACAAGACTACAA-1	1.22717	1.43875	0	0.589928	0		Q_WE-GAATAAGGTTGTTTGG-3	0	0	2.40853	0	0
Q_WE-GACTACAAGACTTTCG-1	0	0	0.96386	0.96386	0		Q_WE-GAATGAAAGATGTAAC-3	0	1.11722	1.63173	0	1.11722
Q_WE-GACTACAAGCTAGTGG-1	0	0	1.36129	1.62171	1.20026		Q_WE-GAATGAAAGCAATATG-3	0	0.696565	0.696565	1.79745	0
Q_WE-GACTACAAGGACAGCT-1	1.14239	1.43541	0	0	0		Q_WE-GAATGAAAGCACACAG-3	0	0.978854	0	0	1.78913
Q_WE-GACTACAAGGCTCAGA-1	0	0	2.59488	1.32294	0		Q_WE-GAATGAAGTATAATGG-3	0	0.870223	0.526928	0	0.870223
Q_WE-GACTACAGTCTAAAGA-1	0	1.59707	0	0	0		Q_WE-GAATGAATCAAGGTAA-3	1.21515	2.09339	1.21515	0	2.55365
Q_WE-GACTACAGTGGTCCGT-1	0	0	1.84799	0.727261	0		Q_WE-GAATGAATCACAGGCC-3	1.02006	1.97502	2.19502	0	1.51441
Q_WE-GACTACATCGAACTGT-1	2.06655	0.866891	0	1.87457	0.866891		Q_WE-GAATGAATCACCAGGC-3	0	0	1.72627	0.570946	1.1969
Q_WE-GACTACATCGTATCAG-1	0	0	1.8271	0	1.59165		Q_WE-GACACGCAGCGATATA-3	1.65709	2.25003	0	0.723195	2.25003
Q_WE-GACTGCGCAAAGAATC-1	1.48508	0	2.05804	1.48508	0		Q_WE-GACACGCAGGTGCTTT-3	2.28391	1.56399	0	0	1.56399
Q_WE-GACTGCGTCTTTAGGG-1	1.33805	0	0.661247	1.73801	0.661247		Q_WE-GACACGCCATCCGTGG-3	0.994522	2.41775	1.80998	0	1.80998
Q_WE-GAGCAGAAGAAACCAT-1	0	0	1.57135	1.06698	0		Q_WE-GACACGCGTACAAGTA-3	1.86879	1.53765	2.22145	0.648886	1.71686
Q_WE-GAGCAGAGTCAAACTC-1	0	0	0.913838	0	0		Q_WE-GACACGCTCAAAGACA-3	0.88196	0	0.88196	0	2.08916
Q_WE-GAGGTGACACGCCAGT-1	0.859284	1.31451	0	0.859284	0		Q_WE-GACACGCTCCCTCAGT-3	0	0.87775	1.99125	0.532239	1.50712
Q_WE-GAGGTGATCAAGGTAA-1	0	1.42063	0	0	0		Q_WE-GACAGAGCACATGTGT-3	2.42981	2.20334	0	0	1.7233
Q_WE-GAGGTGATCGTTACGA-1	0	0	1.83672	0	0		Q_WE-GACAGAGCAGCGTAAG-3	1.71709	0.761775	0	0	1.18911
Q_WE-GAGTCCGCAGGCTCAC-1	1.02006	0.63482	0	0.63482	1.02006		Q_WE-GACAGAGTCAAGAAGT-3	0.55152	0.55152	1.16554	1.16554	1.16554
Q_WE-GAGTCCGCATCGATGT-1	0	0	2.54753	2.18045	0.836549		Q_WE-GACCAATAGCTGAAAT-3	0	0	2.3314	0	1.55116
Q_WE-GAGTCCGGTAAGAGGA-1	0	0	0	0.771962	0.771962		Q_WE-GACCAATCAGCCTTGG-3	1.28171	1.82546	1.5901	0	1.82546
Q_WE-GAGTCCGGTCTCTTAT-1	1.42277	1.42277	0	0	0.717615		Q_WE-GACCAATGTAAGAGGA-3	0.956053	1.43576	0.588178	0.956053	0.956053
Q_WE-GATCAGTAGTTATCGC-1	1.37159	0	0	1.37159	0.904544		Q_WE-GACCAATGTAGCCTAT-3	0	0	2.02497	1.05738	0
Q_WE-GATCAGTCACAGCGTC-1	0	1.92562	1.59051	1.59051	0		Q_WE-GACCAATGTCTCTCGT-3	0	0.507751	1.83934	0.842903	0.507751
Q_WE-GATCAGTGTCTCTTAT-1	0	1.01622	1.01622	1.50972	0		Q_WE-GACCAATGTGATAAGT-3	0	0.641135	1.52487	1.02864	2.20692
Q_WE-GATCAGTGTGACAAAT-1	0.934787	1.40936	0.572862	0	0.572862		Q_WE-GACCAATGTGCGCTTG-3	0	0	1.51831	0.411591	1.96159
Q_WE-GATCAGTTCTCAAGTG-1	0	0	0	0	1.27722		Q_WE-GACCAATGTTCCCGAG-3	0.904369	1.68846	0	0	0.904369
Q_WE-GATCGATAGCGGATCA-1	0	0	1.15915	0	1.15915		Q_WE-GACCAATTCTTACCGC-3	0	0	0	0	0.990674
Q_WE-GATCGATGTCATACTG-1	0	1.11418	1.96589	1.81119	1.11418		Q_WE-GACCTGGTCAGTTGAC-3	2.1102	1.22865	1.53146	0	1.95183
Q_WE-GATCGATGTGTGAAAT-1	0	0	2.22648	2.02996	0		Q_WE-GACCTGGTCCCTCAGT-3	0	0	2.38223	0	1.59566
Q_WE-GATCGATTCTATGTGG-1	0	0	1.50979	2.44905	0		Q_WE-GACCTGGTCTAACCGA-3	1.85714	2.14798	1.85714	1.67229	2.0131
Q_WE-GATCGCGAGGCTAGAC-1	1.34623	1.34623	0	0	0		Q_WE-GACGCGTCATGCCTAA-3	0	0	0.903931	0.550803	1.81524
Q_WE-GATCGCGCACAGACTT-1	0	0	0.404766	1.38472	0.915033		Q_WE-GACGCGTGTCCTCTTG-3	0	0	1.73917	0	1.73917
Q_WE-GATCGCGGTAATCACC-1	0	0	1.39842	0.926	0		Q_WE-GACGGCTAGGCTAGCA-3	2.12602	1.87734	1.54559	0	0
Q_WE-GATCGCGGTCAGATAA-1	0	1.08494	1.08494	2.28408	0		Q_WE-GACGGCTCAAGGACAC-3	1.5634	1.06039	0.66462	0	0.66462
Q_WE-GATCGTAAGTCGCCGT-1	0.955019	1.7572	1.43448	1.7572	0		Q_WE-GACGGCTCAGGAATCG-3	0	2.03476	0	0	0
Q_WE-GATCTAGAGTACGACG-1	0	2.28293	0	0	0		Q_WE-GACGGCTCATCGTCGG-3	0	0	2.13896	0	0
Q_WE-GATCTAGCACATGGGA-1	0	0	2.66756	0	0		Q_WE-GACGGCTGTAAAGTCA-3	0	0	1.82371	0	1.49587
Q_WE-GATCTAGCACGGTTTA-1	0	0	1.62695	1.11322	0		Q_WE-GACGGCTGTTGAACTC-3	0	1.51871	0.783343	1.75009	0
Q_WE-GATCTAGCACTAAGTC-1	0.854913	0.854913	0	1.30896	0		Q_WE-GACGGCTTCAGTTGAC-3	1.61749	1.95453	0.698185	0	1.10532
Q_WE-GATCTAGCAGCCTTTC-1	0	0	0	0	0		Q_WE-GACGGCTTCATATCGG-3	1.75791	1.07163	0.672976	0	1.91108
Q_WE-GATCTAGGTCCAAGTT-1	0	0	0	1.16931	0		Q_WE-GACGTGCCAAGACGTG-3	0	0	0	1.6908	1.16686
Q_WE-GATCTAGGTTCCGTCT-1	0	1.25761	0.814699	1.25761	1.25761		Q_WE-GACGTGCCAGGAACGT-3	0.800517	1.9648	0	0	1.54331
Q_WE-GATCTAGTCCAAGCCG-1	1.01219	1.01219	1.01219	1.5048	0		Q_WE-GACGTGCGTAAAGGAG-3	0.711542	0	1.41376	0	0.711542
Q_WE-GATCTAGTCCACGCAG-1	0	0	1.86294	2.30967	0		Q_WE-GACGTGCGTGCCTTGG-3	0	0	1.91531	0	1.19864
Q_WE-GATCTAGTCTGGAGCC-1	0.717668	0	0.717668	1.8323	0.717668		Q_WE-GACGTGCTCAACACGT-3	1.75982	1.5788	0	0	1.5788
Q_WE-GATGAAACAAGTTCTG-1	0	0	1.1374	0	1.1374		Q_WE-GACGTGCTCCGTCATC-3	2.3396	1.30269	0	0	1.84977
Q_WE-GATGAAACATGGATGG-1	0	0	2.12521	1.32588	0.653277		Q_WE-GACGTTACATATGCTG-3	1.56198	1.89497	0	0	1.34187
Q_WE-GATGAAAGTTAAAGTG-1	0	0	0.922698	0.922698	0.922698		Q_WE-GACTAACAGACTTTCG-3	1.98596	0	1.1299	0	2.23872
Q_WE-GATGAGGAGACAAAGG-1	0	1.53822	1.03962	0	0		Q_WE-GACTAACGTGATGTGG-3	0	0	0	1.39282	0.921512
Q_WE-GATGAGGAGTCAAGGC-1	0	0	1.63438	1.97261	0		Q_WE-GACTAACGTTGAACTC-3	1.7302	2.16749	1.40965	0	1.40965
Q_WE-GATGAGGCAAATTGCC-1	0	1.55333	0	1.05207	0		Q_WE-GACTAACTCTGCTGTC-3	0	0	1.61322	0	1.22712
Q_WE-GATGAGGGTTCGTGAT-1	0	0	0	1.58679	0		Q_WE-GACTACACAAATTGCC-3	0	0.714778	2.56517	0.942192	0
Q_WE-GATGCTAAGAGGGCTT-1	0	0	2.19592	0.846461	0		Q_WE-GACTACACAGAGCCAA-3	0	1.67404	0.734013	0	1.15274
Q_WE-GATGCTAAGTGTCTCA-1	2.08683	0	0	0	1.10424		Q_WE-GACTACAGTCGCATAT-3	0	0.685828	0	1.08884	2.0666
Q_WE-GATGCTAGTGCGATAG-1	0	0	1.05622	1.89106	1.05622		Q_WE-GACTACATCACCCGAG-3	2.27097	1.99049	0.947704	0	1.21481
Q_WE-GATTCAGAGCGATCCC-1	0	0	1.18657	1.18657	1.18657		Q_WE-GACTGCGAGTGCGTGA-3	0	0.464659	1.51487	0	2.22793
Q_WE-GATTCAGAGCTAGTGG-1	0	1.31581	0.860306	0	0		Q_WE-GACTGCGCACATTTCT-3	0	0	0	0	2.15688
Q_WE-GATTCAGCAACACGCC-1	0	0	1.53923	0	1.04045		Q_WE-GACTGCGCAGGGAGAG-3	2.32969	1.04905	0	0	1.04905
Q_WE-GATTCAGGTCTTGTCC-1	0	0	1.53493	0	0		Q_WE-GACTGCGGTCGCGTGT-3	0	0.615604	1.48231	0.615604	0.615604
Q_WE-GCAAACTAGGAATGGA-1	0.805894	0	0	2.13206	0		Q_WE-GAGCAGAAGCGTCTAT-3	2.48687	1.74474	0	0	0
Q_WE-GCAAACTAGGATGGAA-1	0	0	0.645374	1.03439	0		Q_WE-GAGCAGAAGGTAGCCA-3	1.60191	2.18885	1.29244	0	0.841925
Q_WE-GCAAACTGTCTTTCAT-1	1.99665	1.43083	0.952079	0	0.952079		Q_WE-GAGCAGACAGATGGCA-3	0	0.414167	1.40577	0.706172	2.10212
Q_WE-GCAAACTTCCTGCAGG-1	2.15679	1.80756	0	0	0		Q_WE-GAGGTGAAGTATTGGA-3	2.11344	1.53436	0	0	1.53436
Q_WE-GCAAACTTCTCGTTTA-1	0	0	0	0	0		Q_WE-GAGGTGAAGTCTCGGC-3	0	0.541058	0	0	0.541058
Q_WE-GCAATCAAGTGACATA-1	0	0	1.97083	2.73516	0		Q_WE-GAGGTGACAACGATCT-3	0.55548	1.55051	0.55548	0	2.61207
Q_WE-GCAATCATCGCAAACT-1	0	0	1.28681	1.28681	0		Q_WE-GAGTCCGCACTGCCAG-3	2.43188	1.74367	1.34312	0	1.89642
Q_WE-GCACATACATCCCACT-1	0	0	1.64661	2.49911	0		Q_WE-GAGTCCGGTGTCAATC-3	2.20989	1.52747	1.03078	0.642712	2.20989
Q_WE-GCACATAGTAGGAGTC-1	0	0	1.49896	2.43634	0		Q_WE-GATCAGTAGACTTTCG-3	0	0.668725	1.34943	0	0.668725
Q_WE-GCACATAGTCTTGCGG-1	0.640922	1.3069	0	1.02835	0		Q_WE-GATCAGTCAAGCTGTT-3	0.693197	1.38637	1.60952	0.693197	1.09868
Q_WE-GCACATAGTTGTGGCC-1	0.952274	2.35609	0.952274	1.43107	1.43107		Q_WE-GATCAGTTCAGAGGTG-3	0	0	2.95439	1.48402	1.89978
Q_WE-GCACATATCTGTCAAG-1	0	1.14202	0	0	1.14202		Q_WE-GATCAGTTCCAAACTG-3	1.86725	1.86725	1.86725	0	1.53622
Q_WE-GCACATATCTTTAGGG-1	0	1.38592	0	1.38592	0.915991		Q_WE-GATCGATAGAAGCCCA-3	0.612995	1.65437	0	0	1.8043
Q_WE-GCACTCTAGCGTGTCC-1	0	0	0	0.706042	0.706042		Q_WE-GATCGATAGGAATCGC-3	0	0	2.38863	0	1.78327
Q_WE-GCACTCTAGGGTTTCT-1	0	0	0	0.960263	0		Q_WE-GATCGATAGGTGTGGT-3	0	0	1.30585	0.640243	0
Q_WE-GCACTCTCAGCTTAAC-1	0	0.914017	0.914017	1.94266	0.914017		Q_WE-GATCGATCAAGTCATC-3	0	0	2.41257	1.10939	0.701244
Q_WE-GCACTCTGTAAGTTCC-1	1.88078	0	0	0	0		Q_WE-GATCGATGTCCATCCT-3	1.56959	1.26313	1.80384	0	0.819
Q_WE-GCACTCTGTAGCTTGT-1	0	0	1.77681	1.54399	0		Q_WE-GATCGATTCTGATTCT-3	0	0	0.801058	0.801058	1.04445
Q_WE-GCACTCTTCACTTACT-1	1.52402	1.22194	0.787042	1.22194	0		Q_WE-GATCGCGAGCTCTCGG-3	0	0.820872	2.37543	0	1.65663
Q_WE-GCACTCTTCCTCCTAG-1	0	0	0	0	0		Q_WE-GATCGCGCAAGCGAGT-3	0	0.916441	0.916441	0	1.94612
Q_WE-GCAGCCAAGCGATATA-1	1.45566	0.972163	0	0	0.972163		Q_WE-GATCGCGGTATATGAG-3	0	0	1.45743	1.45743	1.68514
Q_WE-GCAGCCAAGCTCCTCT-1	0	0	1.70557	1.17935	0		Q_WE-GATCGCGGTTATGTGC-3	0.949157	0.949157	0	0.949157	0.949157
Q_WE-GCAGCCAAGGCTAGCA-1	0	0	1.57703	1.40424	1.57703		Q_WE-GATCGTAAGATAGGAG-3	1.0142	1.83601	0	0	1.50725
Q_WE-GCAGCCACACCTTGTC-1	0	0.970073	0.970073	1.62833	0.598324		Q_WE-GATCGTAAGGGAGTAA-3	1.16443	1.68792	1.16443	0	1.16443
Q_WE-GCAGTTACAGCTCCGA-1	0	0.512807	0.850127	0	1.30288		Q_WE-GATCGTAAGGGCACTA-3	0	0	0.763881	0	1.4906
Q_WE-GCAGTTACATTCTCAT-1	0	0	1.6089	1.2988	0.846917		Q_WE-GATCGTAAGTCATCCA-3	1.99932	0.822777	0	0.822777	2.7925
Q_WE-GCAGTTAGTAGAAGGA-1	0	0	1.80352	1.80352	0		Q_WE-GATCGTAGTACCGCTG-3	0	1.25484	2.19981	0.6946	0.406434
Q_WE-GCAGTTATCGACAGCC-1	1.01431	1.83616	0	0	1.01431		Q_WE-GATCGTAGTCAGAAGC-3	0	2.23396	0.871071	0	2.07284
Q_WE-GCATACAAGGTACTCT-1	0	0	0.884706	2.09327	0.884706		Q_WE-GATCGTAGTCATATGC-3	0	0	1.03951	1.53808	1.03951
Q_WE-GCATACAGTCAGCTAT-1	0	0	0.964864	2.0146	0.964864		Q_WE-GATCGTAGTTGAGGTG-3	1.16458	2.1221	0.550928	1.16458	1.6881
Q_WE-GCATACAGTCGAGATG-1	0	0	2.10882	0	0		Q_WE-GATCGTAGTTGCGCAC-3	1.21033	1.63326	1.01739	0	1.74208
Q_WE-GCATACAGTGCTGTAT-1	0	0	1.63134	0	1.86887		Q_WE-GATCGTATCGCCTGTT-3	0	0.641092	1.02859	0.641092	1.70343
Q_WE-GCATACAGTTAAAGAC-1	0	0	1.05953	0	1.05953		Q_WE-GATCGTATCTAGAGTC-3	0	0	2.15566	0	2.02063
Q_WE-GCATGATAGAAGAAGC-1	0	1.55973	0	0.812043	0		Q_WE-GATCTAGAGAGGTTAT-3	1.80479	0.990621	0.990621	0	0.990621
Q_WE-GCATGATTCTGCTGCT-1	0	0.523289	1.32183	1.76009	0.523289		Q_WE-GATCTAGAGCATCATC-3	0	0.380317	1.87992	0.870559	1.72766
Q_WE-GCATGCGAGAGCTGCA-1	1.98817	0.946062	0.946062	0	0.946062		Q_WE-GATCTAGCAGTGGAGT-3	0	0	2.71651	0	2.01761
Q_WE-GCATGCGCAGCTTCGG-1	2.42281	0	0	1.63139	1.11694		Q_WE-GATCTAGGTAGAGGAA-3	0	0	1.58782	0	1.58782
Q_WE-GCATGCGGTTAGTGGG-1	0	0	1.37379	1.9316	0.906299		Q_WE-GATCTAGTCGGCGCAT-3	0	0	1.56119	0	1.56119
Q_WE-GCATGCGTCCGCATAA-1	0	0	2.07597	2.43873	1.00908		Q_WE-GATGAAAAGCCTCGTG-3	2.74161	2.02766	0	0	1.8369
Q_WE-GCATGCGTCTCTGTCG-1	0	0	0	0	0		Q_WE-GATGAAACACATGTGT-3	0	2.20055	0	0	2.33875
Q_WE-GCATGTAAGAAGGCCT-1	0.922881	0.922881	0	0	0.922881		Q_WE-GATGAAACACCAACCG-3	0	0.558344	1.38407	0	1.5558
Q_WE-GCATGTACAGGGATTG-1	0	0	2.08718	1.84001	0		Q_WE-GATGAAACACTTAACG-3	0.306277	0	2.14307	0	2.00828
Q_WE-GCATGTAGTACATGTC-1	0	1.87953	0	0	0		Q_WE-GATGAAAGTAGCACGA-3	0.794683	1.53498	0	0	0.794683
Q_WE-GCATGTATCCCATTAT-1	0	1.03562	0	1.53336	0		Q_WE-GATGAAATCAACACAC-3	0	0	0.67096	0.67096	1.5737
Q_WE-GCATGTATCTTCATGT-1	0.962958	0	0	0	0.962958		Q_WE-GATGAAATCCGCATAA-3	0	0	1.61889	0	0
Q_WE-GCCAAATAGCGCCTCA-1	1.28587	1.28587	1.83028	0	0		Q_WE-GATGAGGCACAGGAGT-3	1.76934	2.37341	1.76934	0	1.76934
Q_WE-GCCAAATCATAGACTC-1	0	1.47525	2.04695	0	0		Q_WE-GATGAGGGTGCAACGA-3	1.42773	1.13553	1.13553	0	1.65358
Q_WE-GCCAAATTCAACACTG-1	0	0	0	1.7269	0		Q_WE-GATGAGGTCCGTAGGC-3	0	0	2.23384	0	1.32934
Q_WE-GCCAAATTCAAGAAGT-1	0	0.9686	1.45126	0.9686	0		Q_WE-GATGCTAAGATATACG-3	0	0	0.894936	0	0.894936
Q_WE-GCCTCTAAGCAGACTG-1	0	0	2.03775	1.69541	0.747741		Q_WE-GATGCTAAGATGCCTT-3	0	0	1.68389	0	1.16103
Q_WE-GCCTCTAAGTTGTCGT-1	0	1.68213	0	0.899756	0		Q_WE-GATGCTAAGGCATGTG-3	0	0.904807	1.37192	0	1.37192
Q_WE-GCCTCTACACAACGTT-1	0	0	0	0	1.20311		Q_WE-GATGCTAGTAATAGCA-3	0	0	1.7332	1.7332	0
Q_WE-GCCTCTACAGACAAAT-1	0	0.894422	0	0	0.894422		Q_WE-GATGCTATCCGAACGC-3	0	0	1.8933	0	1.56042
Q_WE-GCCTCTAGTCATATGC-1	0	0	1.48343	1.94076	0		Q_WE-GATGCTATCGTGTAGT-3	1.30162	1.84853	1.30162	0	1.612
Q_WE-GCCTCTATCAGGCCCA-1	0	0	2.00709	1.58206	0.827821		Q_WE-GATTCAGAGACTGTAA-3	1.85234	1.64487	0.468248	0.785902	1.38278
Q_WE-GCGACCATCACCCGAG-1	1.08976	0	2.1854	1.5988	0		Q_WE-GATTCAGAGCCACCTG-3	0	0	1.69563	0	1.5716
Q_WE-GCGAGAACAAACCCAT-1	0	0	1.89746	1.34403	0.882624		Q_WE-GATTCAGAGCTAAACA-3	1.94605	1.75799	0	0.788545	1.22389
Q_WE-GCGAGAAGTCTCCCTA-1	0.9686	0.9686	0	1.45126	0		Q_WE-GATTCAGCATCTCCCA-3	1.78378	0.80562	0.80562	0	1.55059
Q_WE-GCGAGAATCACCACCT-1	0	0.75832	1.71177	2.417	1.1846		Q_WE-GATTCAGTCCCTCTTT-3	1.91927	1.73215	0.771587	0	1.20189
Q_WE-GCGAGAATCAGTACGT-1	0	0	0.806649	2.27034	0.806649		Q_WE-GCAAACTAGTCGAGTG-3	0	0	1.58586	0	1.58586
Q_WE-GCGCAACAGTGGGATC-1	1.16314	0.741932	0.741932	1.16314	0.741932		Q_WE-GCAAACTCAGGGTACA-3	0	0.775359	1.50721	1.73792	1.92525
Q_WE-GCGCAACGTGTATGGG-1	0	0	1.2989	0	0		Q_WE-GCAAACTGTCCAAGTT-3	0	0	1.20852	0	2.54495
Q_WE-GCGCAACTCGGAAACG-1	0	0	1.8608	0	1.53023		Q_WE-GCAAACTGTGTTGGGA-3	0	0	2.29328	0	0.687987
Q_WE-GCGCAACTCGTAGATC-1	1.13239	1.98913	0	1.98913	1.13239		Q_WE-GCAAACTTCCCTAATT-3	0	0.551426	1.37192	0.904807	0.904807
Q_WE-GCGCAACTCTGCGGCA-1	0	0	1.89987	1.89987	1.06299		Q_WE-GCAAACTTCGAACGGA-3	2.12178	1.83212	0.717561	0.717561	1.13103
Q_WE-GCGCAGTCACGCATCG-1	1.18169	0.918924	0	1.83627	0.561497		Q_WE-GCAAACTTCGTTGCCT-3	0	0	1.75601	1.60765	0.954135
Q_WE-GCGCAGTCACTTCTGC-1	0	0	0	0	0		Q_WE-GCAATCAAGCGTGAGT-3	0	1.51275	1.0187	1.84194	0
Q_WE-GCGCAGTGTACGCACC-1	1.20605	1.20605	1.58933	0	0		Q_WE-GCAATCATCCGGCACA-3	0	0	2.00224	0	2.19801
Q_WE-GCGCAGTGTGATGATA-1	0	0	1.34803	1.34803	0.667798		Q_WE-GCACATAAGTCGAGTG-3	0	0.869901	1.64094	1.32796	0
Q_WE-GCGCAGTGTGCCTTGG-1	1.62052	0.855223	0.855223	0.855223	0		Q_WE-GCACATACATGCCACG-3	0	0.784443	2.55815	0	1.21858
Q_WE-GCGCCAACACGGCCAT-1	1.31601	1.31601	0.860464	0	0		Q_WE-GCACATATCATCATTC-3	0	0	1.8185	0	2.16836
Q_WE-GCGCCAACATCCTAGA-1	0	1.07657	0	1.07657	1.07657		Q_WE-GCACTCTGTAAGGGCT-3	1.27443	0.827821	0.827821	0	0.827821
Q_WE-GCGCCAAGTACCATCA-1	0	0	1.71814	2.1185	0.649629		Q_WE-GCACTCTTCTCCTATA-3	1.83612	1.60022	0	0	0
Q_WE-GCGCCAAGTTAAAGTG-1	1.12742	1.64391	0	0	0		Q_WE-GCACTCTTCTGATTCT-3	0	1.3067	2.20628	1.85441	1.85441
Q_WE-GCGCCAATCCTATGTT-1	0.752932	0.752932	0	0	0		Q_WE-GCAGCCAAGTGCGTGA-3	0	0.835069	2.73142	0	1.28369
Q_WE-GCGCCAATCGGAAATA-1	0	0	1.34257	1.65695	0		Q_WE-GCAGCCAAGTGTCCAT-3	1.23441	1.95881	0	0	1.77031
Q_WE-GCGCCAATCTAGCACA-1	0	0	1.67745	1.41305	1.41305		Q_WE-GCAGCCACAGATCTGT-3	0	0	1.17291	0.983406	1.46951
Q_WE-GCGCGATAGAGCTGGT-1	0	0.503754	1.28639	0.83718	0.83718		Q_WE-GCAGCCACATCATCCC-3	0	0	1.87259	1.32243	1.32243
Q_WE-GCGCGATAGTCCCACG-1	0	2.03669	1.16992	1.16992	0		Q_WE-GCAGCCAGTCTACCTC-3	0	0.678573	1.92079	1.76735	1.07913
Q_WE-GCGCGATCAATTGCTG-1	0	0	1.08042	1.08042	0		Q_WE-GCAGCCATCACCCTCA-3	1.57403	2.1578	0	0	0.822133
Q_WE-GCGCGATCACCGATAT-1	0	0	1.36994	0	0		Q_WE-GCAGCCATCCCAAGTA-3	0	0	0.851973	0	1.47262
Q_WE-GCGCGATCATCCGTGG-1	2.18131	1.42146	0	1.42146	0		Q_WE-GCAGTTAAGATGTCGG-3	1.72113	1.49136	1.90785	0.764402	1.19253
Q_WE-GCGCGATCATTTCAGG-1	0	0	1.55157	1.55157	1.24681		Q_WE-GCAGTTAGTCTTCGTC-3	2.24525	0.661701	0	0.661701	1.89138
Q_WE-GCGCGATTCTTACCTA-1	0.759831	0	0	1.18657	0.759831		Q_WE-GCAGTTATCCCTGACT-3	0	0	0	0	0
Q_WE-GCTCCTAAGCTGCAAG-1	0	0	0.898977	0	0		Q_WE-GCATACAAGTACGCGA-3	0	1.58813	2.0137	0	0.832124
Q_WE-GCTCCTAGTTAGTGGG-1	1.47824	1.80465	0.990515	0.990515	0		Q_WE-GCATACACAGCTCGAC-3	1.53035	0.895235	1.53035	1.3599	1.91569
Q_WE-GCTCCTATCTGCCCTA-1	0	0	0	1.76665	0		Q_WE-GCATACACATGCTGGC-3	0	0	1.50808	0	1.50808
Q_WE-GCTCCTATCTGTCAAG-1	0.804321	0.804321	1.54874	1.24426	1.24426		Q_WE-GCATACAGTCAAACTC-3	0	0	1.8428	0	0
Q_WE-GCTCTGTGTGATGTCT-1	0	0	0	1.55864	0		Q_WE-GCATACAGTCTTCGTC-3	0	0.9686	0.9686	0	0
Q_WE-GCTCTGTGTTCCGTCT-1	1.73551	0	2.0804	1.20474	1.20474		Q_WE-GCATACATCCCTGACT-3	0.946544	0.422386	1.13217	0.422386	2.24172
Q_WE-GCTGCAGAGCCAGTTT-1	0	0	0.812043	0.812043	0.812043		Q_WE-GCATGATCACATCTTT-3	2.48198	0	0	0	0
Q_WE-GCTGCAGAGGCGATAC-1	0	0	1.17562	0	0		Q_WE-GCATGATCACGGACAA-3	1.12883	2.11892	0	0	0.715899
Q_WE-GCTGCAGAGTCCGTAT-1	1.04689	0	0	0	0		Q_WE-GCATGCGCAGGTCGTC-3	0	0.517035	1.31054	0	1.74734
Q_WE-GCTGCAGGTCCGTCAG-1	0	1.00019	0	0	1.00019		Q_WE-GCATGTAAGATGTAAC-3	1.77025	1.36696	1.36696	0	1.5888
Q_WE-GCTGCAGTCGCTTGTC-1	1.757	1.757	0	0.787891	0.787891		Q_WE-GCATGTAAGGCGATAC-3	1.61668	0	0	1.61668	1.10465
Q_WE-GCTGCGAAGGACATTA-1	0	0	2.5368	2.5368	0		Q_WE-GCATGTACAGCCTTGG-3	0	1.25	0	0	1.25
Q_WE-GCTGCGAGTAAAGGAG-1	2.22046	1.7795	0	1.45503	1.45503		Q_WE-GCATGTAGTTGGTTTG-3	2.13633	0.808576	1.78823	0.808576	1.5548
Q_WE-GCTGCGAGTATGAATG-1	1.58329	0.828693	0	0.828693	0.828693		Q_WE-GCATGTATCCATGCTC-3	1.72743	1.32859	0	0	0
Q_WE-GCTGCGAGTGCCTGTG-1	0	0.879561	0	0	0		Q_WE-GCATGTATCCTTAATC-3	2.0923	1.84493	0	0	1.02097
Q_WE-GCTGCGAGTGGTCTCG-1	0	1.0739	1.57971	0	1.0739		Q_WE-GCCAAATAGAACAATC-3	0	0	2.67613	0	1.47755
Q_WE-GCTGCGATCAGTACGT-1	1.91026	1.91026	0	1.91026	0		Q_WE-GCCAAATAGTGGTAGC-3	0	0	1.70778	0	1.032
Q_WE-GCTGCGATCATCTGTT-1	0	1.00522	0	0	1.49627		Q_WE-GCCAAATGTAGCCTAT-3	0	0	2.02972	1.16439	0.438896
Q_WE-GCTGCTTAGCCAGAAC-1	0	1.6007	1.09133	1.93654	0		Q_WE-GCCAAATGTCTAGCGC-3	0	0	2.80287	0	2.5352
Q_WE-GCTGCTTAGTAGGCCA-1	0	0	0	1.03762	1.03762		Q_WE-GCCAAATGTCTCTTTA-3	0.542592	0	2.40572	0.542592	1.91157
Q_WE-GCTGCTTCACATTTCT-1	1.11363	0	0	1.62744	0		Q_WE-GCCTCTAAGGCAAAGA-3	1.94799	1.70674	1.38812	0	1.56006
Q_WE-GCTGCTTGTCGGCACT-1	0	0	2.09339	1.51649	0.781797		Q_WE-GCCTCTACAGTCGATT-3	0	0	1.35942	0	0.89485
Q_WE-GCTGGGTAGGAGTACC-1	2.29656	0	0	1.26815	0.82292		Q_WE-GCCTCTAGTCGATTGT-3	0.988074	0.988074	0	0	1.47525
Q_WE-GCTGGGTCAAGCGTAG-1	0.773846	0.773846	0	1.20483	0.773846		Q_WE-GCCTCTATCTCGATGA-3	0	0.526417	2.15425	0	1.49611
Q_WE-GCTGGGTGTGGTAACG-1	1.46493	0.979685	0	0.979685	0		Q_WE-GCGACCATCAATCTCT-3	0.930069	1.19454	0.930069	0	1.40349
Q_WE-GCTTCCACAGCTGGCT-1	0	0.783343	1.93786	1.93786	0		Q_WE-GCGACCATCCGTAGTA-3	0	0.593062	2.20775	0	2.37157
Q_WE-GCTTCCAGTCAAACTC-1	0	0	0	1.13267	0		Q_WE-GCGAGAAAGACTGGGT-3	0	0	2.15216	0	1.71597
Q_WE-GCTTCCAGTCCGTTAA-1	0	0	1.86725	0	1.03797		Q_WE-GCGAGAAAGACTTTCG-3	0	0.677474	2.05185	0	1.7655
Q_WE-GCTTCCATCTATCCCG-1	0.976372	1.46085	0	1.78581	0		Q_WE-GCGAGAAAGGAATGGA-3	0	0	2.56335	0	2.56335
Q_WE-GCTTGAAAGGTAAACT-1	1.01387	1.83557	1.50684	1.01387	1.50684		Q_WE-GCGAGAAAGGGAGTAA-3	1.66966	1.66966	1.35417	0	2.10217
Q_WE-GCTTGAACAATGACCT-1	1.06188	2.14794	1.06188	1.56519	1.06188		Q_WE-GCGAGAACAGCTCGCA-3	0	0	1.72137	0	1.04271
Q_WE-GCTTGAAGTGGGTATG-1	1.40546	0	0	0.931651	0		Q_WE-GCGAGAAGTCCGAAGA-3	0	0	0.819994	0	0
Q_WE-GCTTGAAGTTTGACTG-1	0	0	1.12489	1.64088	1.12489		Q_WE-GCGAGAAGTCTTTCAT-3	1.75174	0	0.669328	0	1.57105
Q_WE-GGAAAGCAGCTCCTCT-1	0	0	0	0	1.56759		Q_WE-GCGCAACAGTACCGGA-3	0	0	1.11515	0	1.11515
Q_WE-GGAAAGCGTCCAACTA-1	0	0	1.31203	0	1.86057		Q_WE-GCGCAACGTATGAATG-3	0	0.849437	1.302	0	0
Q_WE-GGAAAGCGTCGATTGT-1	1.09318	1.09318	1.09318	2.55741	0		Q_WE-GCGCAACGTCTCCACT-3	1.81999	1.69248	0	0	1.16829
Q_WE-GGAAAGCGTGCCTTGG-1	0	0	1.03597	1.23075	0		Q_WE-GCGCAGTAGAGTACCG-3	0	1.99374	1.50936	0	1.65415
Q_WE-GGAAAGCTCTGCAGTA-1	0.821347	0	0	0.821347	1.26614		Q_WE-GCGCAGTTCACCTCGT-3	0	0	2.04051	0	0.983441
Q_WE-GGAAAGCTCTGGTTCC-1	0	0	1.14094	2.35931	0		Q_WE-GCGCAGTTCCAAACAC-3	1.99506	1.31441	1.03498	0	2.21569
Q_WE-GGAACTTAGCACACAG-1	2.18698	0.840724	1.29091	0	0		Q_WE-GCGCCAAAGTGTTAGA-3	0	0.724399	1.65898	0	1.65898
Q_WE-GGAACTTGTATAAACG-1	1.53784	0	0.796685	0	0		Q_WE-GCGCCAAGTAAGGGAA-3	1.84191	0.84464	1.2959	0	1.60571
Q_WE-GGAACTTTCGCGTTTC-1	0	0	1.58027	1.70457	0.49635		Q_WE-GCGCCAAGTGTGAATA-3	1.79837	2.40511	1.39225	0	2.57227
Q_WE-GGAACTTTCGGCGGTT-1	0	0	1.7519	1.35049	1.35049		Q_WE-GCGCCAATCGCCAAAT-3	0.6711	1.06911	0	0	1.75474
Q_WE-GGAATAAAGCCAACAG-1	0	0	2.18914	0.757296	0.757296		Q_WE-GCGCCAATCTTGCCGT-3	0	0	1.68882	0	1.87431
Q_WE-GGAATAAAGTGATCGG-1	0	0	1.77133	0.797354	0		Q_WE-GCGCGATAGAAGGTGA-3	1.25702	0.487802	1.56285	0.487802	0
Q_WE-GGAATAAGTGACTCAT-1	0	1.07709	0	0	0		Q_WE-GCGCGATTCAACACTG-3	0.526106	0.526106	1.49552	0	1.32689
Q_WE-GGAATAAGTTATTCTC-1	0	0	1.0123	2.27826	1.0123		Q_WE-GCGCGATTCTTGCCGT-3	0	0.375234	1.18682	0	2.16798
Q_WE-GGACAAGAGCTGATAA-1	0	0	0.98871	0.98871	0		Q_WE-GCGGGTTAGACCTTTG-3	2.12267	1.30127	1.30127	0.511921	2.51482
Q_WE-GGACAAGCAAGCCGTC-1	1.64008	0.979166	0.604926	0.604926	0.979166		Q_WE-GCGGGTTAGTAGATGT-3	0.951786	0.951786	1.75284	0	1.43047
Q_WE-GGACAAGCAGCTGCAC-1	0	0	1.91337	0	0		Q_WE-GCGGGTTCAAAGGTGC-3	0.832051	2.01359	0	0	1.27984
Q_WE-GGACAGAAGATACACA-1	0	1.10424	1.10424	1.95314	0		Q_WE-GCGGGTTCACCTTGTC-3	0.534804	0.534804	2.08829	0	1.34246
Q_WE-GGACAGACATGGATGG-1	0	0.930999	0	0.930999	1.72475		Q_WE-GCGGGTTGTGAAGGCT-3	1.82262	1.44516	0.831611	0	2.31047
Q_WE-GGACAGACATGTAGTC-1	0.702065	1.62367	0	0.702065	0		Q_WE-GCTCCTAGTGAAAGAG-3	1.29696	1.29696	0.634487	0	1.84314
Q_WE-GGACAGAGTCGGATCC-1	0	0	1.46115	1.46115	0		Q_WE-GCTCCTATCAAGATCC-3	0	0.594878	1.62217	0	1.44721
Q_WE-GGACAGAGTCTGCCAG-1	0.890678	0	1.35417	2.10217	0		Q_WE-GCTCCTATCAGCATGT-3	1.8185	1.66812	2.16836	0	1.8185
Q_WE-GGACAGAGTTCGTGAT-1	0	0	1.34246	2.08829	0.881379		Q_WE-GCTCTGTAGTAGCCGA-3	0	0.621409	2.0659	0.621409	2.26338
Q_WE-GGACAGATCCTTTCTC-1	0	0	1.83017	1.28577	0.836697		Q_WE-GCTCTGTCAGGAACGT-3	1.61962	1.82594	1.49793	0.456625	2.91029
Q_WE-GGACAGATCGACAGCC-1	1.31861	0	0.862516	0	0		Q_WE-GCTCTGTGTCAATACC-3	0	0	1.68585	0.741587	1.16269
Q_WE-GGACATTGTAAGGATT-1	0	0	0	1.46403	0		Q_WE-GCTCTGTGTGATAAAC-3	1.72402	1.04479	0	0	1.72402
Q_WE-GGACATTTCGAATGCT-1	0	0	1.97243	1.40954	1.40954		Q_WE-GCTCTGTGTTATCACG-3	1.58772	1.58772	0	0	1.08054
Q_WE-GGACATTTCTCTTATG-1	1.55686	1.05499	1.88947	0	1.05499		Q_WE-GCTCTGTTCGGCGGTT-3	0	0.904456	2.12261	0	0.904456
Q_WE-GGACGTCAGTACCGGA-1	0	0	1.50248	1.0103	0		Q_WE-GCTCTGTTCTAGAGTC-3	0	0	0	0	0
Q_WE-GGACGTCCATACGCTA-1	1.88765	0	0	0	0		Q_WE-GCTCTGTTCTCTGTCG-3	0	0	1.78771	0.808231	1.78771
Q_WE-GGACGTCCATGCCCGA-1	0	0	0	2.06844	0		Q_WE-GCTGCAGCAAACAACA-3	1.10566	1.95496	2.08868	0.698439	2.08868
Q_WE-GGACGTCGTCCTCTTG-1	1.35226	1.35226	0	0	0		Q_WE-GCTGCAGCAAAGGAAG-3	0	0.538521	2.25776	1.14435	1.34908
Q_WE-GGACGTCTCAGATAAG-1	1.40353	0.801025	1.40353	1.77686	0		Q_WE-GCTGCAGCAATGGATA-3	1.82677	1.41786	1.64307	0	0
Q_WE-GGACGTCTCAGCCTAA-1	1.49245	1.27703	0.621648	0	1.27703		Q_WE-GCTGCAGGTACGAAAT-3	0	0	1.52171	0	1.30428
Q_WE-GGACGTCTCAGGCCCA-1	0	0.678238	1.36385	1.07868	0		Q_WE-GCTGCAGGTCTCCACT-3	0	0	0	0.891272	0.891272
Q_WE-GGACGTCTCCACGAAT-1	1.23692	1.77325	1.23692	1.77325	0		Q_WE-GCTGCAGTCTGTGCAA-3	0	0	1.73378	0	0.772652
Q_WE-GGAGCAAAGGTCATCT-1	0	0	0	1.2687	1.81033		Q_WE-GCTGCGACAAAGGAAG-3	0	0	1.07257	0	2.16235
Q_WE-GGAGCAAGTTCTGGTA-1	0	0	1.26385	1.26385	1.26385		Q_WE-GCTGCGAGTACGACCC-3	1.68978	1.68978	1.68978	0	1.5437
Q_WE-GGAGCAATCACGACTA-1	0	1.66443	0	0.61871	0		Q_WE-GCTGCGATCTTCATGT-3	0	0.712917	1.8245	0	0.712917
Q_WE-GGAGCAATCAGCGATT-1	1.78823	0	0	0	0		Q_WE-GCTGCTTGTCATCCCT-3	2.06102	1.54556	1.42633	0	2.126
Q_WE-GGAGCAATCTTGGGTA-1	0.9478	0.9478	0	0.9478	0.9478		Q_WE-GCTGCTTGTCGAGTTT-3	1.02911	1.52543	0	0	1.02911
Q_WE-GGATGTTCAGGCGATA-1	0	1.40488	0	1.40488	1.40488		Q_WE-GCTGCTTGTCTAGCGC-3	0	0	0.609948	0.609948	1.92896
Q_WE-GGATGTTGTTCGGCAC-1	0	0	1.73503	2.07989	0		Q_WE-GCTGCTTGTCTGGTCG-3	1.31054	1.62182	0.856157	0	3.33513
Q_WE-GGATGTTTCCGTCATC-1	1.92846	1.92846	0	0	0		Q_WE-GCTGCTTTCAACACGT-3	1.83584	1.13403	2.3501	0.719825	1.99122
Q_WE-GGATTACAGGATATAC-1	0	0	1.6255	1.23796	0		Q_WE-GCTGGGTCATCTCGCT-3	1.34455	1.34455	0.883039	0	1.65913
Q_WE-GGATTACGTCCCTACT-1	0	0	1.03712	1.03712	0.86112		Q_WE-GCTGGGTCATGGAATA-3	0	0.701296	0.701296	0	1.39849
Q_WE-GGATTACGTCCGCTGA-1	0	1.71972	0	0	0		Q_WE-GCTGGGTCATTTCACT-3	0	0	1.3354	0	0.875784
Q_WE-GGATTACTCAGCTCTC-1	1.38427	0.6918	0.6918	1.60728	0		Q_WE-GCTGGGTGTACGCACC-3	0	0.779745	1.74461	1.74461	1.21249
Q_WE-GGATTACTCGTCTGCT-1	0	1.0819	1.36747	1.36747	0		Q_WE-GCTGGGTGTCATCCCT-3	1.61891	1.61891	1.23214	0	1.61891
Q_WE-GGCAATTAGAGTCTGG-1	0	1.5078	0	2.28156	1.01465		Q_WE-GCTGGGTGTCCATCCT-3	1.87515	2.39236	0	0	1.87515
Q_WE-GGCAATTCACAGTCGC-1	0	0	1.07594	2.16688	0		Q_WE-GCTGGGTTCCTAGTGA-3	2.23687	0.749149	1.6976	0	1.33184
Q_WE-GGCAATTGTAATCGTC-1	0	0	0	0	0		Q_WE-GCTTCCAAGCTATGCT-3	0.459293	1.01119	1.62545	1.36476	1.73407
Q_WE-GGCAATTTCATATCGG-1	0	0	1.96809	2.10208	1.11591		Q_WE-GCTTCCATCACTATTC-3	1.03142	1.65092	2.17724	0	2.03058
Q_WE-GGCCGATAGACAAAGG-1	0	0	2.28968	0.907707	0		Q_WE-GCTTGAAAGGCACATG-3	1.21838	1.21838	0.584394	0	1.88058
Q_WE-GGCCGATAGCGTCAAG-1	0	0.891951	1.35578	1.35578	0.891951		Q_WE-GCTTGAACATACCATG-3	1.86172	1.03375	0	0	0
Q_WE-GGCCGATCACCATCCT-1	0	0	0.97155	0.97155	0.599396		Q_WE-GCTTGAAGTCCATCCT-3	0	0	1.46289	0	1.46289
Q_WE-GGCCGATTCAGCATGT-1	0	0	1.60307	1.29349	1.29349		Q_WE-GCTTGAAGTCGTTGTA-3	0	0	2.4273	0	0.764341
Q_WE-GGCGACTCAGGTTTCA-1	0	0	1.52967	1.86019	1.3117		Q_WE-GGAAAGCAGTCCAGGA-3	1.66838	1.353	0.889747	0	1.90777
Q_WE-GGCGACTGTGCAACGA-1	0	1.21498	0	1.21498	0		Q_WE-GGAAAGCCACGTAAGG-3	0	0	1.83254	0	2.14002
Q_WE-GGCGACTGTTCGTTGA-1	0	0.88806	0	1.35088	1.35088		Q_WE-GGAAAGCCATCTACGA-3	1.22508	2.10575	1.22508	0	1.22508
Q_WE-GGCGACTTCAACGGGA-1	0.771462	0.771462	0.771462	0	0		Q_WE-GGAAAGCGTGGCAAAC-3	2.29051	1.16938	1.58617	0.441476	2.10596
Q_WE-GGCGACTTCGGACAAG-1	0	1.83336	0	0	1.28852		Q_WE-GGAAAGCGTTGGAGGT-3	0	0	1.63598	1.32344	0.866331
Q_WE-GGCGTGTCAAGTCTGT-1	1.20268	0	0.574554	1.58549	0.937142		Q_WE-GGAAAGCTCAATCTCT-3	0	0.909298	1.37755	0	2.43169
Q_WE-GGCGTGTGTGAGTATA-1	0	1.95176	0	0	0		Q_WE-GGAAAGCTCTGAGGGA-3	1.65976	0.724893	1.14072	0	0.724893
Q_WE-GGCTCGACACCGATAT-1	0.639311	1.52185	0.639311	0.639311	0		Q_WE-GGAAAGCTCTGTCAAG-3	0	0	0	0	0
Q_WE-GGCTCGACAGCTCGAC-1	0	2.14716	0	0	0		Q_WE-GGAACTTGTAAACCTC-3	0	0	2.09828	1.30347	0.850588
Q_WE-GGCTCGAGTACCGGCT-1	0	1.52769	1.03096	1.52769	0		Q_WE-GGAACTTGTCCATGAT-3	0	1.1514	1.67246	2.26701	2.01329
Q_WE-GGCTCGATCACTTCAT-1	1.79065	0	0	0.979997	0.979997		Q_WE-GGAACTTTCCGTCATC-3	0	0	0.997051	0	0.997051
Q_WE-GGCTGGTAGTGGGCTA-1	0	0	0.524131	0.866251	0.524131		Q_WE-GGAACTTTCGATAGAA-3	0	0	0	0	0.856235
Q_WE-GGCTGGTAGTGTGGCA-1	0.904281	1.92871	0	1.37126	0.904281		Q_WE-GGAACTTTCGTACCGG-3	0.763422	1.90628	1.19126	0	0.763422
Q_WE-GGCTGGTGTAGGCTGA-1	0	0	1.25428	2.27918	0		Q_WE-GGAATAAAGCTGAACG-3	0.889409	1.35258	0.889409	0	1.66791
Q_WE-GGCTGGTTCTCACATT-1	0	0	1.25671	0	0		Q_WE-GGAATAAAGGCATGTG-3	0	0.678668	1.58617	0.678668	1.58617
Q_WE-GGCTGGTTCTGCGACG-1	0	0.597257	1.90507	0.9686	0		Q_WE-GGAATAAAGGGAAACA-3	0.715578	1.41976	1.41976	0	0
Q_WE-GGGAATGAGTTAACGA-1	0	0	1.31332	2.05364	0		Q_WE-GGAATAACAACTGCGC-3	1.92775	1.20885	1.74033	0.776942	1.20885
Q_WE-GGGAATGGTTACGACT-1	1.88094	1.04845	0	1.88094	0		Q_WE-GGAATAACACTCAGGC-3	2.39608	2.03514	1.73296	0	0.846157
Q_WE-GGGACCTAGAAAGTGG-1	0	1.25869	1.25869	0.815541	0.815541		Q_WE-GGAATAAGTACCGTTA-3	0	2.00157	0	0	1.14217
Q_WE-GGGACCTAGCCCGAAA-1	0	0	1.5576	0	0		Q_WE-GGAATAAGTCGCCATG-3	0	1.19197	1.90716	1.72047	1.49074
Q_WE-GGGACCTTCCGTTGCT-1	0	0	0.824895	1.57793	0.495196		Q_WE-GGAATAAGTTATCACG-3	0	1.54869	2.20035	0	1.88068
Q_WE-GGGAGATAGAAGGGTA-1	0	1.50671	0	0	0		Q_WE-GGAATAATCACATAGC-3	2.05709	1.31621	0	0.860621	0.860621
Q_WE-GGGAGATAGGGTATCG-1	0	0	0	0	0		Q_WE-GGACAAGAGAATAGGG-3	0	0	1.19913	0	1.49869
Q_WE-GGGAGATAGTTCGATC-1	0.48897	1.42387	0.48897	1.25918	0.815928		Q_WE-GGACAAGCAATAAGCA-3	0	0	2.20982	0	0
Q_WE-GGGAGATCAAAGCAAT-1	0	0	2.15645	2.15645	0		Q_WE-GGACAAGGTGGCAAAC-3	0	1.84046	0	0	2.65665
Q_WE-GGGAGATGTAGCGCTC-1	0.901404	0.901404	1.36765	2.28017	0		Q_WE-GGACAAGTCCGCAAGC-3	0	1.05244	2.23973	1.05244	1.05244
Q_WE-GGGAGATTCGTAGATC-1	0	0.915362	1.70348	0.915362	0		Q_WE-GGACAGAAGACTAGAT-3	0	0.876152	2.66135	0	0.876152
Q_WE-GGGAGATTCTAACGGT-1	0	1.00676	0	0	0		Q_WE-GGACAGACAATGGAGC-3	0	0	0.975187	0	0.975187
Q_WE-GGGATGAAGTACGCGA-1	0	0	1.99716	1.65735	1.1387		Q_WE-GGACAGACAGAAGCAC-3	1.64324	1.82694	0.714405	0	2.23471
Q_WE-GGGATGAAGTCCAGGA-1	1.06349	0	0	0	0		Q_WE-GGACAGATCGCACTCT-3	0	0	2.43089	0	1.96001
Q_WE-GGGATGAGTCTCAACA-1	1.26889	0	0	1.26889	0		Q_WE-GGACATTAGTGTTTGC-3	2.27702	1.92158	0	0	0.899323
Q_WE-GGGATGATCCGAAGAG-1	0	2.03197	0	1.46199	0		Q_WE-GGACATTGTAGCGTAG-3	1.50968	1.74053	1.50968	0	1.50968
Q_WE-GGGATGATCCTCAACC-1	0.883705	1.34539	0	0	0.883705		Q_WE-GGACATTGTCATTAGC-3	0	0	1.07713	0.49799	1.27582
Q_WE-GGGATGATCGAACTGT-1	0	0	2.17721	0	0		Q_WE-GGACGTCAGGAGTAGA-3	1.5941	2.18016	1.08584	0.683586	1.77577
Q_WE-GGGATGATCTGCTGTC-1	0	0	0	1.9846	1.12883		Q_WE-GGACGTCCAGGAATGC-3	1.4147	1.82328	1.97831	0	1.4147
Q_WE-GGGCACTAGGGCACTA-1	0.891738	0.891738	0.54214	1.35551	0.54214		Q_WE-GGACGTCCATGAGCGA-3	1.02097	1.02097	0	1.02097	1.69373
Q_WE-GGGCACTAGTCCCACG-1	0	0	1.59394	1.08571	1.08571		Q_WE-GGACGTCCATGGGAAC-3	1.46801	2.39987	0	0	2.54097
Q_WE-GGGCACTCAAAGAATC-1	0	0.697526	1.79905	1.39286	0.697526		Q_WE-GGACGTCGTCATGCCG-3	0	0.712229	1.41478	0.712229	2.1126
Q_WE-GGGCACTGTTCAGACT-1	1.99087	0.817302	0.817302	0	0		Q_WE-GGACGTCTCGTAGGTT-3	0	0	1.62782	0.860464	2.58613
Q_WE-GGGCACTTCATAACCG-1	0	0	1.90242	0.886045	1.34834		Q_WE-GGACGTCTCTGAGGGA-3	0	0	2.62417	0.771504	1.41132
Q_WE-GGGCATCCAAGACGTG-1	1.99661	0	1.13826	0	0		Q_WE-GGAGCAAAGATGTGGC-3	0	0.914913	1.38457	0.914913	1.38457
Q_WE-GGGCATCCATATGAGA-1	0	0	0	1.2605	0		Q_WE-GGAGCAACAGACAAGC-3	0	0	2.06246	0.86418	1.87061
Q_WE-GGGCATCGTAGTACCT-1	0	0	1.23174	1.53488	0		Q_WE-GGAGCAAGTCTGGAGA-3	0	0	0.961625	0.961625	1.14886
Q_WE-GGGCATCTCCGCGCAA-1	0	0.728812	1.66591	1.43933	0.728812		Q_WE-GGAGCAAGTGCCTTGG-3	0	0.784443	1.52029	0	1.93959
Q_WE-GGGTCTGAGCCGCCTA-1	0	0	0.722213	1.13718	0		Q_WE-GGAGCAAGTGCGATAG-3	0	0	1.57324	0.67068	1.06854
Q_WE-GGGTCTGAGGCCCTCA-1	0	0	2.01723	1.86117	0.735367		Q_WE-GGAGCAATCCTCTAGC-3	1.58161	0.934177	0.572424	0.934177	1.97136
Q_WE-GGGTCTGAGTAGCCGA-1	0	1.71746	1.95923	1.95923	0.925631		Q_WE-GGATGTTAGATCCCGC-3	1.70606	1.70606	0.917252	0	0.917252
Q_WE-GGGTCTGCACATCCGG-1	1.02887	1.02887	2.10312	1.52515	0		Q_WE-GGATGTTAGCACGCCT-3	0	0	2.17645	0	1.98127
Q_WE-GGGTCTGCACCAGTTA-1	0	0	1.68403	1.68403	0.901143		Q_WE-GGATGTTTCACGCATA-3	1.99858	1.75508	0	0.953449	1.43253
Q_WE-GGGTCTGCATTCTTAC-1	0	0	0	1.25869	0		Q_WE-GGATTACAGTCGATAA-3	2.04727	1.619	0	0	0.854137
Q_WE-GGGTCTGGTAGGAGTC-1	0.832564	1.28049	0.832564	0	0		Q_WE-GGATTACGTCAGATAA-3	0	0	2.05499	1.48237	1.80912
Q_WE-GGGTCTGGTGTTTGGT-1	0.789069	1.22457	0	0	0		Q_WE-GGATTACTCACCTTAT-3	1.12425	1.82371	1.4151	0	1.12425
Q_WE-GGGTCTGGTTTGCATG-1	0.891017	1.3546	0.891017	1.67012	0.891017		Q_WE-GGATTACTCTAACGGT-3	0	0	2.37417	0.763667	0
Q_WE-GGGTTGCGTAAGCACG-1	0.818433	0	0	0	0		Q_WE-GGCAATTAGACCCACC-3	2.20509	1.85328	1.61652	0	1.30572
Q_WE-GGGTTGCGTAGCGTAG-1	0	1.87158	2.31887	0	1.04128		Q_WE-GGCAATTAGGGCATGT-3	0	1.08658	0.503624	0.503624	1.45244
Q_WE-GGTATTGGTCGCTTTC-1	0	0	1.50739	1.50739	1.20696		Q_WE-GGCAATTGTACTTGAC-3	1.53479	1.53479	0.79455	0.79455	1.53479
Q_WE-GGTATTGGTTCAGACT-1	0	0	2.11885	1.96028	0		Q_WE-GGCCGATAGGGAAACA-3	0	0	1.45642	0.740437	1.16118
Q_WE-GGTATTGTCACCCGAG-1	0	0.881214	0.881214	1.34225	0		Q_WE-GGCCGATGTCCTGCTT-3	1.63388	0	0	0	1.32153
Q_WE-GGTATTGTCATAACCG-1	0	0	0.796886	0.796886	0		Q_WE-GGCCGATTCGCAAGCC-3	0	0	1.3385	0	0.878243
Q_WE-GGTGAAGAGCCACGCT-1	0	0	1.65959	1.89855	0		Q_WE-GGCCGATTCTGATACG-3	0	0	2.1136	0	2.01081
Q_WE-GGTGAAGAGTAATCCC-1	0	0	2.55431	0	0		Q_WE-GGCCGATTCTTGTACT-3	0	0	1.92695	0	1.50876
Q_WE-GGTGAAGGTGTGACCC-1	1.18752	0	1.48578	0	0		Q_WE-GGCGACTAGCGAGAAA-3	0	0	1.48323	1.71251	0.758803
Q_WE-GGTGCGTAGCCCAGCT-1	0	0	1.53393	1.71298	1.03609		Q_WE-GGCGACTCAGTAAGCG-3	2.92629	1.31282	0	0	0
Q_WE-GGTGCGTAGCCGATTT-1	0.900362	0	0	0.900362	0		Q_WE-GGCGACTGTAGTGAAT-3	0	0	1.94744	0	0.470672
Q_WE-GGTGCGTAGCGCCTCA-1	1.33643	1.88872	0.876602	0	0.876602		Q_WE-GGCGTGTAGATGTAAC-3	0.794683	1.23183	1.23183	0	1.23183
Q_WE-GGTGCGTAGTTGCAGG-1	0.814348	0	1.25716	1.563	0.814348		Q_WE-GGCGTGTCAAGTTAAG-3	0	0.714991	1.41888	0	0
Q_WE-GGTGCGTTCACTGGGC-1	0	0	1.67176	1.44483	1.15081		Q_WE-GGCGTGTTCCAGAAGG-3	2.0501	1.85863	1.31035	0	1.6216
Q_WE-GGTGCGTTCATAAAGG-1	0	1.57971	1.91403	1.91403	1.0739		Q_WE-GGCGTGTTCCTCGCAT-3	2.06575	1.49192	1.27654	0	2.06575
Q_WE-GGTGTTAAGGTGTGGT-1	0	0	1.00237	0	0		Q_WE-GGCTCGAAGAATTCCC-3	1.37988	1.93857	1.37988	0	1.37988
Q_WE-GGTGTTACAATAAGCA-1	0	0	0.994683	1.48336	0		Q_WE-GGCTCGAAGTCACGCC-3	0	0	1.62342	0	2.3183
Q_WE-GGTGTTACATCACAAC-1	0	0	0.912587	1.69969	1.69969		Q_WE-GGCTCGACAAGGCTCC-3	1.93712	1.26559	0	1.26559	0
Q_WE-GTAACGTAGCGTGAAC-1	0	0.821205	0	0	0		Q_WE-GGCTCGACACAGATTC-3	0	0	1.27276	0	0.826518
Q_WE-GTAACGTAGGCAAAGA-1	0	0	1.64337	1.25378	0.981716		Q_WE-GGCTCGACAGCCACCA-3	2.04768	2.24468	2.24468	0	1.4759
Q_WE-GTAACGTAGGCGACAT-1	0	0.901317	0	0	0.901317		Q_WE-GGCTCGACATGTCGAT-3	2.03468	1.29744	0	0	1.29744
Q_WE-GTAACGTAGGTGTTAA-1	0	0	1.33975	1.33975	1.33975		Q_WE-GGCTCGAGTGAGGCTA-3	1.37854	0.687987	0.687987	0	1.60117
Q_WE-GTAACGTTCTATCGCC-1	2.011	1.27769	1.27769	0	1.27769		Q_WE-GGCTCGAGTTAAGGGC-3	0	0	0.648712	0	1.03892
Q_WE-GTAACTGAGAGCCTAG-1	0	0	2.30114	1.5248	0		Q_WE-GGCTCGAGTTCAGCGC-3	0	0	1.19802	0.768618	1.65661
Q_WE-GTAACTGAGCTCAACT-1	0.971244	0	0	2.02352	0.971244		Q_WE-GGCTCGATCGTTTATC-3	0	0	0	0	2.19481
Q_WE-GTAACTGAGGCGTACA-1	0	0	1.71506	0.833778	1.28204		Q_WE-GGCTGGTAGGCGACAT-3	0	0	0.865852	0.865852	1.87305
Q_WE-GTAACTGCAAGCGATG-1	0	1.0528	1.0528	1.55421	1.0528		Q_WE-GGCTGGTAGTAGCCGA-3	2.43223	1.74399	0.664758	0	1.56362
Q_WE-GTAACTGCACGTTGGC-1	0	0	1.17196	2.13153	0.55548		Q_WE-GGCTGGTCATGGGAAC-3	1.55913	1.55913	0.811625	1.25366	1.25366
Q_WE-GTAACTGCATAGACTC-1	0	0	1.75829	1.52646	0		Q_WE-GGCTGGTGTGTTGAGG-3	1.10451	1.39293	0.697576	0	1.79913
Q_WE-GTAACTGTCCACGACG-1	0	0	0	0.784119	1.21816		Q_WE-GGGAATGCAGTCTTCC-3	0	0	0	0	0
Q_WE-GTAACTGTCCTACAGA-1	1.29928	0	0	1.29928	0		Q_WE-GGGAATGGTCACCCAG-3	0	0.626597	1.50072	0	1.9599
Q_WE-GTACGTAAGCTGATAA-1	0.946834	0	0	0	0		Q_WE-GGGAATGGTTAGAACA-3	0	0	2.17825	0	1.59238
Q_WE-GTACGTAAGGAGCGAG-1	0	1.62138	2.04986	1.31015	0		Q_WE-GGGACCTCATCGGTTA-3	0	0	1.34438	1.74508	0.6654
Q_WE-GTACGTAGTGCAACTT-1	1.94677	1.61024	0	1.61024	0		Q_WE-GGGACCTGTCTGGAGA-3	0	0	1.57575	0	1.07062
Q_WE-GTACTCCAGCTAGTGG-1	0	0	1.65706	1.34267	0		Q_WE-GGGAGATAGGCTAGCA-3	0	1.81829	2.30581	0	1.81829
Q_WE-GTACTCCAGTGCGATG-1	0	0	0.686465	1.37625	0		Q_WE-GGGAGATGTCCAACTA-3	0	1.18701	1.81219	0	2.19393
Q_WE-GTACTCCCAGGTTTCA-1	0	0.996512	0	0.996512	0		Q_WE-GGGAGATTCCCTAACC-3	1.81807	1.49065	1.00063	0	0.620573
Q_WE-GTACTCCGTAAACCTC-1	0.879808	0	0	1.34048	0		Q_WE-GGGATGACAACGATGG-3	2.28386	2.16478	0.742797	0.742797	2.16478
Q_WE-GTACTCCGTGTGACCC-1	0.771524	0.771524	1.50167	1.50167	1.20181		Q_WE-GGGATGACAGAGCCAA-3	0.600397	0	1.78121	0	1.45661
Q_WE-GTACTCCGTTCAACCA-1	1.81894	1.81894	0	0	0		Q_WE-GGGATGAGTCGTCTTC-3	0	0.766864	0.766864	0	2.06914
Q_WE-GTACTCCTCCTGCAGG-1	0	0	0	2.40704	0		Q_WE-GGGATGATCACCACCT-3	2.30025	1.17686	0	0	2.59099
Q_WE-GTACTTTAGAGGTAGA-1	0	0	2.17106	0.937472	0.937472		Q_WE-GGGCACTGTTACCGAT-3	0	0	1.56889	0	1.8031
Q_WE-GTACTTTCAGCCTTGG-1	0	0	1.74741	0.582189	1.59934		Q_WE-GGGCACTGTTTGTGTG-3	0	0.877996	0	1.65216	2.08323
Q_WE-GTACTTTTCCGAAGAG-1	0	0	0.759226	1.18578	0		Q_WE-GGGCACTTCCATGCTC-3	2.3908	0.97596	0	0	1.46034
Q_WE-GTAGGCCAGAAACGAG-1	2.23322	1.64189	0.870586	1.32883	0		Q_WE-GGGCACTTCTCAAGTG-3	0	0	1.90749	0	2.15735
Q_WE-GTAGGCCAGCGGATCA-1	1.4283	0.950032	1.75048	0	1.4283		Q_WE-GGGCATCAGGCATTGG-3	0	1.5737	0.67096	0	1.06892
Q_WE-GTAGGCCAGCTAGTCT-1	0	0	1.75363	0.952372	0		Q_WE-GGGCATCCAGTATGCT-3	1.5788	0.825507	0	0	1.27147
Q_WE-GTAGGCCAGGCATTGG-1	0	0	0.965468	1.77122	0		Q_WE-GGGCATCGTCTTGTCC-3	0	0	1.28819	0.504741	1.28819
Q_WE-GTAGGCCCATCTACGA-1	0	0	1.88157	1.54952	1.04893		Q_WE-GGGCATCGTTCCTCCA-3	0	0	1.74072	0	1.47206
Q_WE-GTAGTCAAGGCGACAT-1	1.93232	0	0	0	1.59676		Q_WE-GGGCATCTCCAAATGC-3	1.05305	2.136	0	0	1.88693
Q_WE-GTAGTCAAGTAGGCCA-1	1.07226	0	0	1.07226	0		Q_WE-GGGTCTGAGCTCAACT-3	0	1.24119	2.38314	0.801939	0
Q_WE-GTAGTCACACTAAGTC-1	0	0.94558	2.60966	1.98749	2.81798		Q_WE-GGGTCTGCATCGATGT-3	0	0.685853	1.49271	1.08887	1.59774
Q_WE-GTAGTCACAGATGAGC-1	0	0.872852	0.872852	1.33169	0.872852		Q_WE-GGGTCTGCATTTCAGG-3	2.23147	1.51797	0.782827	0.782827	1.51797
Q_WE-GTAGTCACATTAACCG-1	1.22994	0.793222	1.95339	0.793222	0.793222		Q_WE-GGGTCTGGTAATAGCA-3	0.940602	0	2.17562	0.940602	0
Q_WE-GTAGTCAGTCGCGTGT-1	0	0	0	2.20386	1.19478		Q_WE-GGGTCTGGTGATGTGG-3	0	0.599285	0.599285	0	0.971397
Q_WE-GTAGTCATCGCAGGCT-1	0	0	1.18154	0	0		Q_WE-GGGTCTGGTTATCCGA-3	0	1.96589	0	0	1.11418
Q_WE-GTATCTTAGCATCATC-1	1.30337	2.04177	0	1.30337	1.61393		Q_WE-GGGTCTGTCTCGCTTG-3	0	1.11103	1.11103	1.11103	0
Q_WE-GTATCTTAGCTGCCCA-1	0	0	0	0	0.96106		Q_WE-GGGTTGCAGCAGGTCA-3	0	0	1.53087	1.53087	1.70978
Q_WE-GTATCTTAGGACCACA-1	0	0	1.88614	1.88614	1.05244		Q_WE-GGGTTGCAGCTAACTC-3	0	0.578345	2.60486	0	1.86897
Q_WE-GTATCTTAGTCTTGCA-1	0	0	1.13324	1.13324	0.719231		Q_WE-GGGTTGCCATAACCTG-3	0	0	2.0216	0	0.598177
Q_WE-GTATCTTCACGGATAG-1	0	0	1.9379	0.68848	0		Q_WE-GGGTTGCGTATAAACG-3	0	0	1.76612	0	2.01011
Q_WE-GTATCTTCAGGCTGAA-1	0	0	2.35216	1.62432	0.857952		Q_WE-GGGTTGCGTCAATACC-3	2.44127	1.8316	0.837663	0	1.8316
Q_WE-GTATCTTCATGCCTTC-1	1.55667	0.80989	0	0	0		Q_WE-GGGTTGCTCGTCGTTC-3	1.11487	2.66163	1.11487	0	0.705367
Q_WE-GTATCTTGTTGATTGC-1	0	0	1.41106	2.33223	1.41106		Q_WE-GGTATTGCACGGACAA-3	0	0	2.18916	1.42817	1.60218
Q_WE-GTATCTTTCTCGTATT-1	1.56459	0	0	0	0		Q_WE-GGTATTGCAGCTGCTG-3	0	0	2.10438	1.0298	2.30284
Q_WE-GTATTCTGTGATGTGG-1	0	1.39253	0.563185	1.39253	1.18442		Q_WE-GGTATTGCATCTCCCA-3	0	0	0.843884	0.843884	1.84079
Q_WE-GTATTCTGTTTGGGCC-1	1.02795	1.52402	0	1.02795	0		Q_WE-GGTATTGGTTGACGTT-3	0	0	1.77865	0	1.24154
Q_WE-GTCAAGTCAAGTCTGT-1	1.43448	1.43448	0	0.955019	0		Q_WE-GGTATTGTCATCGGAT-3	2.07318	0.769342	0	0	2.53238
Q_WE-GTCAAGTCACATGGGA-1	1.04845	0	0	1.04845	1.54893		Q_WE-GGTATTGTCTTGAGGT-3	1.87034	0	1.87034	0	2.31755
Q_WE-GTCAAGTCAGCCACCA-1	0	0	0	0	0		Q_WE-GGTGAAGCAATGAATG-3	0	0	2.34336	0	0
Q_WE-GTCAAGTCAGCTCGCA-1	0	0	0	0	0		Q_WE-GGTGAAGCATGCTAGT-3	2.12335	1.42405	2.12335	0	2.53086
Q_WE-GTCAAGTCATTAACCG-1	0	0	0	0	0		Q_WE-GGTGAAGGTCGCCATG-3	0	0	2.17456	0	1.28077
Q_WE-GTCAAGTGTTCCAACA-1	0	0.721778	0.721778	0.721778	0.721778		Q_WE-GGTGAAGTCAGCTGGC-3	1.52903	1.31111	0	0	1.70786
Q_WE-GTCAAGTGTTGATTGC-1	0	0.737751	1.86503	1.45248	0.737751		Q_WE-GGTGAAGTCCTCGCAT-3	0.970836	1.77841	0	0	0
Q_WE-GTCACAACAAGCCCAC-1	0	1.79329	0	0	0		Q_WE-GGTGCGTCATTCTCAT-3	0	0	1.99506	0.645806	1.53258
Q_WE-GTCACAATCGAGGTAG-1	0.79137	1.22754	1.53023	1.22754	0		Q_WE-GGTGCGTGTAGTAGTA-3	1.8483	0.848978	0	0	0
Q_WE-GTCACGGAGCTATGCT-1	0.696211	0	0.696211	1.39089	0.696211		Q_WE-GGTGCGTGTGGTCTCG-3	1.72599	1.3273	1.04635	0.654207	2.32593
Q_WE-GTCACGGAGGACCACA-1	0	0	0.790843	0.790843	0.790843		Q_WE-GGTGCGTGTGTTGAGG-3	0	0	1.91674	0	0.895964
Q_WE-GTCACGGCAAAGGCGT-1	1.53564	0	1.0375	1.0375	0		Q_WE-GGTGTTAAGCAACGGT-3	1.43685	1.22542	1.75978	0	1.43685
Q_WE-GTCACGGGTAATCACC-1	0	0	2.38348	1.45415	0		Q_WE-GGTGTTAAGTGAATTG-3	0	0.934083	2.16612	0	0
Q_WE-GTCACGGGTCTTCTCG-1	2.08025	1.01219	0	1.01219	1.01219		Q_WE-GGTGTTACAAGACACG-3	0	0	2.01246	0	1.2789
Q_WE-GTCACGGGTCTTGTCC-1	0	0	2.30281	1.38648	0		Q_WE-GGTGTTACACCGTTGG-3	1.48231	2.25211	1.48231	0.993825	0.993825
Q_WE-GTCACGGGTGACCAAG-1	0.610179	0.986384	0	0	0		Q_WE-GGTGTTACAGGTGGAT-3	1.60625	2.19368	0.845019	0	1.84247
Q_WE-GTCACGGGTTAAGACA-1	1.8882	1.05402	1.55568	0	0		Q_WE-GGTGTTAGTACAGTTC-3	0.892589	1.67229	2.33886	0	1.79924
Q_WE-GTCACGGTCACATACG-1	0.864498	0	0	0	0		Q_WE-GTAACGTAGCCAGAAC-3	1.76867	1.67198	2.26648	0.432001	2.26648
Q_WE-GTCACGGTCACTCCTG-1	0	0	0	0	0		Q_WE-GTAACGTAGCTCCTCT-3	0	2.47448	0	0	1.62498
Q_WE-GTCACGGTCCGAGCCA-1	0	1.17841	0	1.70446	0.753587		Q_WE-GTAACGTCAAGCCATT-3	0	0	1.31808	0.64819	1.03821
Q_WE-GTCACGGTCGGCTTGG-1	0	0	1.31576	1.62755	0		Q_WE-GTAACGTCATATGAGA-3	1.54666	1.37539	0.553398	0.553398	1.69284
Q_WE-GTCATTTAGTCCTCCT-1	0	0	0	1.37544	1.37544		Q_WE-GTAACGTGTTCAACCA-3	0.84745	0	2.03711	0	0.84745
Q_WE-GTCATTTCAGGAATCG-1	0	0	1.28435	0.502642	0.835586		Q_WE-GTAACGTTCAGCTCGG-3	0	0.756095	1.70834	0	1.70834
Q_WE-GTCATTTCAGTCAGAG-1	0.97206	1.45553	0	0	0		Q_WE-GTAACTGAGACCCACC-3	0	0	1.48218	0.993718	1.80891
Q_WE-GTCATTTGTTGGAGGT-1	0	0	1.48231	2.05492	0		Q_WE-GTAACTGAGACGCAAC-3	2.25646	0.839526	0	0	1.59854
Q_WE-GTCATTTTCAACACAC-1	0	1.66896	0	1.66896	0		Q_WE-GTAACTGAGCTCCTCT-3	0	0	1.38317	0	1.55486
Q_WE-GTCATTTTCAATCACG-1	0	0	0.88638	0	1.34876		Q_WE-GTAACTGCAGCATACT-3	0.38672	0	1.65809	0.882291	0.882291
Q_WE-GTCATTTTCAGTTTGG-1	0.854913	1.62008	1.30896	1.30896	0		Q_WE-GTAACTGTCTAACTCT-3	0	0	1.01308	0	1.83454
Q_WE-GTCATTTTCCCTGACT-1	2.00865	1.5835	1.8185	1.27573	0		Q_WE-GTAACTGTCTTTCCTC-3	1.2134	1.74568	2.63956	1.51455	1.51455
Q_WE-GTCATTTTCGAACTGT-1	0	0	1.46187	1.78691	0		Q_WE-GTACGTACAATGGATA-3	0	0	1.07125	0	1.57651
Q_WE-GTCGGGTAGGGAGTAA-1	1.24903	0	2.13545	0	0		Q_WE-GTACGTACATCCGCGA-3	0	0	2.02239	0.921482	1.25894
Q_WE-GTCGGGTAGTCATGCT-1	0	0	2.20043	1.10102	0		Q_WE-GTACGTAGTACGCACC-3	0	0	2.51105	0	2.14538
Q_WE-GTCGGGTAGTGTTGAA-1	0	1.70612	0	0	0		Q_WE-GTACGTAGTAGCGCAA-3	0.737125	1.45156	0.737125	0	2.02016
Q_WE-GTCGGGTGTATAGGGC-1	1.60741	1.29744	0.845853	0.845853	0		Q_WE-GTACGTATCATCATTC-3	1.49789	0.768907	0.768907	0.768907	0.768907
Q_WE-GTCGGGTGTGGACGAT-1	1.86864	2.11697	0	0	0		Q_WE-GTACTCCAGACTAGGC-3	1.58422	1.58422	1.27638	0	2.16916
Q_WE-GTCGGGTGTGTGACGA-1	0	0.91915	0.91915	2.14427	0		Q_WE-GTACTCCAGAGACGAA-3	0	0	1.8129	0	0
Q_WE-GTCGTAAAGAGACTAT-1	1.06735	1.06735	0	0	1.57181		Q_WE-GTACTCCAGATCACGG-3	1.42601	0.948188	1.42601	0	0
Q_WE-GTCGTAAAGCAGATCG-1	0	0	1.33944	1.33944	0.878984		Q_WE-GTACTCCAGGACGAAA-3	1.35974	0.895107	0.895107	0	1.35974
Q_WE-GTCGTAAAGTATGACA-1	0	0	1.89334	2.00787	0.960064		Q_WE-GTACTCCAGTGTTGAA-3	1.8861	2.23969	0	0	0.874804
Q_WE-GTCGTAAGTCCGAATT-1	1.9735	1.9735	1.12013	1.12013	1.12013		Q_WE-GTACTCCCACATCCGG-3	0	0	0.671054	0	2.26246
Q_WE-GTCGTAAGTTCCACAA-1	0	0	1.662	0	0		Q_WE-GTACTCCGTGTCAATC-3	1.52178	1.02611	0.639269	0.639269	2.20341
Q_WE-GTCGTAATCATAACCG-1	1.16489	0	1.16489	0	0		Q_WE-GTACTTTAGAGACTAT-3	0	0	2.16585	1.58124	2.3658
Q_WE-GTCTCGTGTGGCTCCA-1	0	0	1.81473	0	0.826301		Q_WE-GTACTTTAGTGAAGTT-3	0	1.12545	1.64156	0	1.12545
Q_WE-GTCTCGTTCACTATTC-1	0	0	1.69478	0	1.17022		Q_WE-GTACTTTCACATCCAA-3	0	1.05098	1.55201	0	2.1332
Q_WE-GTCTTCGGTCGCGGTT-1	1.52234	1.52234	1.52234	2.29831	1.52234		Q_WE-GTACTTTGTACAAGTA-3	1.62442	0.458821	0.77215	0	1.92016
Q_WE-GTCTTCGGTCTCGTTC-1	0	1.47084	1.79664	0	0.98449		Q_WE-GTACTTTTCGTACCGG-3	2.17187	1.00346	2.43065	0	1.00346
Q_WE-GTCTTCGGTTTCCACC-1	0	0	1.77681	1.23997	0		Q_WE-GTAGGCCAGATCCCGC-3	1.97992	0	0.810236	0.810236	1.25187
Q_WE-GTCTTCGTCTGTGCAA-1	1.31058	0	1.52846	0.643312	0.643312		Q_WE-GTAGGCCAGTGCCATT-3	1.80289	1.653	0.612221	0	1.80289
Q_WE-GTGAAGGCACCAGTTA-1	1.6929	0	0	0.907619	0		Q_WE-GTAGGCCCAATGGTCT-3	0.626678	0.626678	1.8291	0	2.07582
Q_WE-GTGAAGGCATATACCG-1	0	0	2.25394	0.995113	0.995113		Q_WE-GTAGGCCGTAACGCGA-3	0	0	1.42355	0	1.87422
Q_WE-GTGAAGGCATCACGTA-1	1.1806	1.1806	2.05014	0	0		Q_WE-GTAGGCCGTCGCATCG-3	1.65238	1.99185	0.720204	0	2.24483
Q_WE-GTGAAGGGTCTCACCT-1	0	0	1.38218	1.09496	0		Q_WE-GTAGTCACAATCCAAC-3	2.09127	1.65959	0	0	0
Q_WE-GTGAAGGTCACTTACT-1	0	0	1.61056	1.94711	1.09955		Q_WE-GTAGTCACAGGTGGAT-3	1.5705	1.26395	0.819639	0	1.26395
Q_WE-GTGCAGCAGTCATCCA-1	0	0	1.95675	0.923888	1.39578		Q_WE-GTAGTCACAGTTTACG-3	1.85069	1.66608	0.728923	0	2.00648
Q_WE-GTGCAGCAGTTACCCA-1	0	0	2.19354	0.952959	0		Q_WE-GTATCTTCATGTCGAT-3	0	0	2.52031	0	1.71793
Q_WE-GTGCAGCCATCCCATC-1	0	0	1.41606	0.940174	0.576733		Q_WE-GTATCTTGTAAGGATT-3	0	0	2.16979	0.677808	2.2748
Q_WE-GTGCAGCGTTCCAACA-1	1.3801	0.911339	0	1.69799	0.911339		Q_WE-GTATTCTAGCCACGCT-3	0.844375	0.508781	0.844375	1.29556	0.508781
Q_WE-GTGCAGCTCCTGTACC-1	0	0.537483	1.34723	1.34723	0.537483		Q_WE-GTATTCTAGGCTAGCA-3	1.92345	1.08119	1.36667	0	1.36667
Q_WE-GTGCATAAGGCATTGG-1	0	2.26701	0	1.00434	0		Q_WE-GTATTCTGTTGATTGC-3	0	1.35931	1.67528	0	1.35931
Q_WE-GTGCATAAGTGACTCT-1	1.50986	2.44913	0	1.01633	0		Q_WE-GTATTCTTCTCCAGGG-3	0	0	0.895664	0	1.36044
Q_WE-GTGCATAGTAGCTAAA-1	0	0.992969	0	0	0		Q_WE-GTCAAGTAGCGTGAGT-3	1.23054	0	0	0	1.76578
Q_WE-GTGCATAGTCAACTGT-1	1.85011	0	0	2.20174	0		Q_WE-GTCAAGTAGGCGCTCT-3	1.90877	1.4922	0.764985	0.453926	0.453926
Q_WE-GTGCATAGTCATCCCT-1	2.08394	2.71285	1.01487	0	0		Q_WE-GTCAAGTCAAGCTGAG-3	1.51638	2.17731	1.14212	0	2.09327
Q_WE-GTGCATAGTCTAGTCA-1	0	0	1.56027	1.74049	0		Q_WE-GTCAAGTCATACAGCT-3	0.661247	1.89059	1.05585	0.661247	0.661247
Q_WE-GTGCATATCAAAGTAG-1	1.13146	1.64873	0	0.717883	1.13146		Q_WE-GTCAAGTCATCTCGCT-3	1.00215	2.42876	0	1.00215	0
Q_WE-GTGCATATCTGTGCAA-1	0	0	1.37423	1.69158	0		Q_WE-GTCAAGTGTCATCGGC-3	0	0	0.762872	0.762872	1.48914
Q_WE-GTGCGGTCAAGTAGTA-1	0	0	1.25054	1.25054	0.809198		Q_WE-GTCAAGTTCATCTGCC-3	1.56744	1.56744	1.56744	1.06374	1.06374
Q_WE-GTGCGGTGTACCTACA-1	0	0	1.9749	0.93667	0		Q_WE-GTCAAGTTCTGTCCGT-3	0	0	1.07049	0	2.35935
Q_WE-GTGCGGTGTTAAGAAC-1	0	0.953449	0	1.43253	0		Q_WE-GTCACAACACTCAGGC-3	1.79336	2.03855	0.607008	0	2.14176
Q_WE-GTGCGGTGTTCCATGA-1	1.5622	1.5622	0	1.05941	0		Q_WE-GTCACAAGTCATATCG-3	0	1.16261	1.16261	0	1.16261
Q_WE-GTGCGGTTCAGAGCTT-1	0	0.685486	0	1.37478	0.685486		Q_WE-GTCACAATCCTTGGTC-3	0	0.840374	2.13586	0	1.83561
Q_WE-GTGCTTCAGTATCGAA-1	0	0	1.41047	1.41047	1.41047		Q_WE-GTCACGGAGCTGCGAA-3	1.56146	2.34319	0	0	1.05879
Q_WE-GTGCTTCGTACACCGC-1	0	1.85011	1.30298	1.30298	1.30298		Q_WE-GTCACGGAGGCATGGT-3	0	2.01145	0.83066	0	1.82121
Q_WE-GTGCTTCTCCAGTAGT-1	1.45352	1.45352	0	0	0		Q_WE-GTCACGGCACATGTGT-3	0	0.949934	1.99363	0	1.42817
Q_WE-GTGCTTCTCGGTGTTA-1	2.78415	0	0	1.56789	0		Q_WE-GTCACGGCATGGGACA-3	0	0	2.07714	1.91957	0
Q_WE-GTGGGTCAGGTGGGTT-1	0	0	1.2695	0.616819	0.616819		Q_WE-GTCATTTAGACTACAA-3	0	0	1.65709	0	1.43103
Q_WE-GTGGGTCAGTACGATA-1	0	0	1.81634	1.66603	1.27387		Q_WE-GTCATTTAGGGTCTCC-3	0	1.11398	2.41879	0	1.40356
Q_WE-GTGGGTCGTTGAGTTC-1	0	0	0	0	0		Q_WE-GTCATTTAGTGACTCT-3	0	0.974211	2.52921	0.974211	1.45819
Q_WE-GTGGGTCTCCGCATAA-1	1.05268	1.88646	1.05268	1.88646	1.05268		Q_WE-GTCATTTCACCTATCC-3	0	0	0.644298	1.03294	1.3121
Q_WE-GTGGGTCTCGGATGTT-1	0	0.730537	2.00918	1.66861	0		Q_WE-GTCATTTTCTACTCAT-3	0.979789	1.79037	0.979789	0	1.79037
Q_WE-GTGGGTCTCGTAGGTT-1	0	0	1.95479	0	0		Q_WE-GTCCTCAAGATTACCC-3	1.19022	0	0	0	0
Q_WE-GTGGGTCTCTGACCTC-1	0	0	1.34697	2.09364	0.884957		Q_WE-GTCCTCACAACCGCCA-3	1.46706	0.847832	1.46706	0.511199	1.84661
Q_WE-GTGTTAGAGATGTGTA-1	1.22695	2.10808	0	1.76158	1.22695		Q_WE-GTCCTCAGTTCAGACT-3	0.366498	0.366498	0.366498	0	0.366498
Q_WE-GTGTTAGCACGGTGTC-1	1.21498	2.34956	0	0	0		Q_WE-GTCCTCATCGAGAACG-3	0	0	1.47995	0	1.47995
Q_WE-GTGTTAGGTAAATGTG-1	1.32628	1.6391	0.868574	1.32628	0		Q_WE-GTCCTCATCTCCGGTT-3	2.43069	2.30965	0	0	0.831099
Q_WE-GTGTTAGGTAGGAGTC-1	0	0	1.33902	2.71314	0		Q_WE-GTCGGGTAGTCCTCCT-3	1.62084	1.85783	2.04927	0	1.85783
Q_WE-GTTAAGCAGATGAGAG-1	1.20589	0	0	1.20589	0		Q_WE-GTCGGGTCAGGCTCAC-3	0.822884	1.43333	0.493799	0	1.43333
Q_WE-GTTAAGCAGCCTATGT-1	0	2.38482	1.2425	0	0		Q_WE-GTCGGGTGTACGACCC-3	0	0.516844	1.74695	0	1.47788
Q_WE-GTTAAGCAGGGTCTCC-1	1.38502	1.38502	0	1.94445	0		Q_WE-GTCGGGTGTTACGCGC-3	0	0	1.54923	1.04869	1.04869
Q_WE-GTTAAGCGTAGCTGCC-1	0	0	0.762201	0.762201	0		Q_WE-GTCGTAAAGAAACGCC-3	1.35354	1.66896	0	0	1.66896
Q_WE-GTTAAGCGTGCCTGCA-1	0	0	1.44914	0	0		Q_WE-GTCGTAAAGCAGCCTC-3	1.79009	1.25134	0.605228	0	1.64062
Q_WE-GTTAAGCTCAATACCG-1	0	0	1.22917	1.22917	0		Q_WE-GTCGTAAAGGCATGGT-3	1.26513	1.26513	0	0	1.57181
Q_WE-GTTAAGCTCCAACCAA-1	1.5215	1.5215	0	1.02588	0		Q_WE-GTCGTAAAGGCCCTTG-3	1.2614	2.33001	1.47564	0	0.611641
Q_WE-GTTACAGAGACACTAA-1	1.49802	2.07262	0	0	1.00665		Q_WE-GTCGTAAGTTACGTCA-3	1.41016	1.11985	0.709121	0	1.97314
Q_WE-GTTACAGCACGGTAGA-1	1.6064	1.09609	0	0	0		Q_WE-GTCGTAATCTTATCTG-3	0.473396	0	2.18275	0	1.95365
Q_WE-GTTACAGGTTCCTCCA-1	0	0	0.791107	0.791107	0.791107		Q_WE-GTCTCGTAGGCATGTG-3	0	1.31541	2.05613	0	1.31541
Q_WE-GTTACAGTCGATAGAA-1	0	0	0.798832	0	0		Q_WE-GTCTCGTTCGCACTCT-3	0	0	1.95282	1.00363	0
Q_WE-GTTACAGTCTGAGGGA-1	0	0	1.44727	2.21143	0		Q_WE-GTCTTCGAGATCACGG-3	0	0	0	0	1.72236
Q_WE-GTTCATTCATATACGC-1	0	1.39168	1.39168	1.95206	0.920602		Q_WE-GTCTTCGCATCCGGGT-3	0	0	1.62629	0	1.62629
Q_WE-GTTCATTCATGGGACA-1	0	0	2.38937	2.38937	0		Q_WE-GTCTTCGGTCCAGTAT-3	1.15118	0	0.732831	0	0.732831
Q_WE-GTTCATTCATGGTAGG-1	0	0	1.60625	2.19368	0		Q_WE-GTGAAGGCATTGTGCA-3	0	1.10746	1.51439	0.699788	0.924254
Q_WE-GTTCATTTCATCTGCC-1	0.961558	0	0.961558	0	0		Q_WE-GTGAAGGTCGAGCCCA-3	0.714298	1.41786	0.714298	0.714298	0.714298
Q_WE-GTTCATTTCTACCAGA-1	0	0	1.22865	0	1.22865		Q_WE-GTGCAGCAGTGGCACA-3	1.97665	1.55416	0.808128	0	1.88656
Q_WE-GTTCGGGCAATAAGCA-1	0	0	2.19663	1.2988	0		Q_WE-GTGCAGCCACGGCTAC-3	0	1.07238	1.75886	0.673541	0.673541
Q_WE-GTTCGGGCACCCATGG-1	0	0	1.55362	1.88598	1.55362		Q_WE-GTGCAGCGTCAAAGAT-3	1.062	1.56534	0	0	1.062
Q_WE-GTTCGGGTCAAACCAC-1	0.999866	0	1.48972	0.999866	0		Q_WE-GTGCAGCGTCCCGACA-3	0.765078	0	2.32173	0	1.90892
Q_WE-GTTCGGGTCACCCGAG-1	0	0	1.99022	0	1.13324		Q_WE-GTGCAGCGTCTTTCAT-3	0	0	0.773783	1.50493	1.20474
Q_WE-GTTCTCGCAACTTGAC-1	0	1.2195	1.52132	2.23529	0.785156		Q_WE-GTGCAGCGTTCAGTAC-3	0	0	1.33128	0	0.872528
Q_WE-GTTTCTACATATACGC-1	0	0	0	0	0		Q_WE-GTGCAGCGTTCCGTCT-3	0	0.513992	1.10388	0	1.61576
Q_WE-GTTTCTACATGGATGG-1	0	0	0	1.57776	0.570311		Q_WE-GTGCATAAGACAAGCC-3	0	1.78623	0	0	0.976682
Q_WE-GTTTCTAGTCAGAATA-1	0	0	0	1.63771	0		Q_WE-GTGCATAAGCTGGAAC-3	0	0	2.1613	0	1.57717
Q_WE-GTTTCTAGTCCGAATT-1	0	0.764801	0.4538	1.00168	0		Q_WE-GTGCATACAACGCACC-3	0	1.19134	2.06362	0	0
Q_WE-GTTTCTATCAGAAATG-1	0	0	0	2.1028	0		Q_WE-GTGCATACACACTGCG-3	0	0	0	0.717238	0.717238
Q_WE-TAAACCGAGTGCGTGA-1	0.942224	0	0.942224	1.41861	0		Q_WE-GTGCATAGTCGCTTTC-3	1.60957	1.60957	0.587858	0	1.43521
Q_WE-TAAGAGAAGTATGACA-1	0	0	1.72104	1.19245	1.19245		Q_WE-GTGCATATCCACTCCA-3	0	0.664987	1.56399	0	1.34375
Q_WE-TAAGAGAAGTGGGATC-1	0	0	1.60354	1.0937	0.689468		Q_WE-GTGCATATCTATGTGG-3	0	0	2.09902	0	1.81042
Q_WE-TAAGAGACATACGCTA-1	0	0	0	0.795549	1.23294		Q_WE-GTGCATATCTTCTGGC-3	1.45743	1.7821	2.0268	2.0268	0.973596
Q_WE-TAAGAGAGTGATGTGG-1	0	0	2.42544	1.11888	1.11888		Q_WE-GTGCGGTAGAAGATTC-3	0	0	1.296	0	2.08927
Q_WE-TAAGCGTGTCCTCCAT-1	0	0	0	1.31831	0.862278		Q_WE-GTGCGGTAGCCTATGT-3	2.02338	2.02338	0	0.5991	0.971142
Q_WE-TAAGTGCAGATGTCGG-1	0	0	1.37589	1.37589	0.907972		Q_WE-GTGCGGTGTACGCTGC-3	0	0	1.44096	0	0.960263
Q_WE-TAAGTGCAGGTGCACA-1	0	0	0	1.49816	1.00676		Q_WE-GTGCGGTGTTGGGACA-3	0	0	1.02485	0.63834	1.02485
Q_WE-TACACGAAGACTGGGT-1	1.69569	1.69569	0	1.17099	0		Q_WE-GTGCGGTTCAGAGACG-3	1.45667	2.02595	0	0	0
[truncated: 2,994 more rows]

## Sheet: Figure 3g
Gene	ICA_25
Lag3	0.418426
Slc17a6	0.402419
Klrc1	0.387043
[truncated: 17 more rows]

## Sheet: Figure 4e
	Klrg1	Tbx21	Pdcd1	Lag3	Gzmb	Tcf7	Slamf6	Sell	Ccr7	Id3	Id2	Tox	Mt1	Eomes	Entpd1	Nr4a1	Nr4a2	Nr4a3	Xcl1	Tnfrsf4	Tnfrsf9	Ly6c2	Gzmk
[truncated: 16,933 more rows]

[truncated: 19 more sheets: Figure 4i, Figure 4l, Figure 5b, Figure 5c, Figure 5g, Figure 6b, Figure 7, Figure 8a, Figure 8b, Figure 8c, Figure 8f, Supp figure 1, Supp figure 3d, Supp figure 7b, Supp figue 8b, Suppl figure 10c, Suppl figure 10d, Suppl figure 13b, Suppl figure 14a]
